# Supplementary material for: Identification of early and late flowering time candidate genes in endodormant and ecodormant almond flower buds
Source: Tree Physiol. 2020 Nov 16;41(4):589–605. doi: 10.1093/treephys/tpaa151 (PMC8033246; doi:10.1093/treephys/tpaa151)
Supplement: Table_S4R1_tpaa151 [file table_s4r1_tpaa151.xlsx]

## Sheet: Desmayo Largueta AB vs A
Table S4. DEGs identified by pairwise comparison of 'Desmayo Largueta' AB vs A samples, showing the fold change of expression in the log2 base (log2FC) higher of equal to |2|. Sample_means indicates mean number of reads. "D" is the absolute difference of expression between the two groups compared. q-value is defined as the posterior probability of being differentially expressed, equivalent to 1-F…
Contig.ID	AB_means	A_mean	log2FC	D	q-value	Blast.Top.Hit	Gene.ID	Gene.Description
Pdulcis68361_contig_10	73.4614	508.421	-2.79097	434.96	0.990724	gi|645252604|ref|XP_008232199.1|PREDICTED: glycine-rich protein A3-like [Prunus mume]/gi|645252607|ref|XP_008232200.1|PREDICTED: glycine-rich protein A3-like [Prunus mume]	Prudu.02G118600	hypothetical protein
Pdulcis68361_contig_1004	187.543	4198.54	-4.4846	4011	0.999819	gi|596001684|ref|XP_007218193.1|probable WRKY transcription factor 46 [Prunus persica]/gi|1139789945|gb|ONI23372.1|hypothetical protein PRUPE_2G185100 [Prunus persica]	Prudu.02G187000	WRKY family transcription factor
Pdulcis68361_contig_10069	379.406	2117.26	-2.48038	1737.86	0.977952	gi|1162527383|ref|XP_007218313.2|vacuolar protein sorting-associated protein 24 homolog 1 [Prunus persica]/gi|1139790361|gb|ONI23788.1|hypothetical protein PRUPE_2G208100 [Prunus persica]	Prudu.02G206600	SNF7 family protein
Pdulcis68361_contig_10082	98.5247	412.077	-2.06436	313.552	0.971679	gi|1220092762|ref|XP_021833229.1|TMV resistance protein N-like [Prunus avium]	Prudu.08G036800	Putative disease resistance TIR-NBS-LRR class protein
Pdulcis68361_contig_1010	783.012	4330.87	-2.46755	3547.86	0.977937	gi|595803547|ref|XP_007202028.1|dual specificity protein kinase shkC [Prunus persica]/gi|1139763743|gb|ONH98840.1|hypothetical protein PRUPE_7G268300 [Prunus persica]	Prudu.07G243100	Integrin-linked protein kinase family
Pdulcis68361_contig_1020	5.18551	52.0986	-3.32869	46.9131	0.961169	gi|1027103185|ref|XP_016649671.1|PREDICTED: TMV resistance protein N-like [Prunus mume]	Prudu.840S000100	Putative disease resistance TIR-NBS-LRR class protein
Pdulcis68361_contig_10203	146.058	739.417	-2.33984	593.358	0.976586	gi|1139797707|gb|ONI30325.1|hypothetical protein PRUPE_1G244500 [Prunus persica]/gi|1162516197|ref|XP_020409632.1|uncharacterized protein LOC18788516 [Prunus persica]/gi|1139797710|gb|ONI30328.1|hypothetical protein PRUPE_1G244500 [Prunus persica]/gi|1139797709|gb|ONI30327.1|hypothetical protein PRUPE_1G244500 [Prunus persica]/gi|1139797708|gb|ONI30326.1|hypothetical protein PRUPE_1G244500 [Prunu…	Prudu.01G232500	Octicosapeptide/Phox/Bem1p family protein
Pdulcis68361_contig_1021	30.5106	243.531	-2.99673	213.021	0.992969	gi|1162524717|ref|XP_020412383.1|TMV resistance protein N isoform X1 [Prunus persica]/gi|1139787832|gb|ONI21259.1|hypothetical protein PRUPE_2G056100 [Prunus persica]	Prudu.02G060000	Putative disease resistance TIR-NBS-LRR class protein
Pdulcis68361_contig_1022	156.168	856.876	-2.45599	700.708	0.977827	gi|1162524717|ref|XP_020412383.1|TMV resistance protein N isoform X1 [Prunus persica]/gi|1139787832|gb|ONI21259.1|hypothetical protein PRUPE_2G056100 [Prunus persica]	Prudu.02G060000	Putative disease resistance TIR-NBS-LRR class protein
Pdulcis68361_contig_1023	33.7058	214.036	-2.66678	180.33	0.988789	gi|1162524717|ref|XP_020412383.1|TMV resistance protein N isoform X1 [Prunus persica]/gi|1139787832|gb|ONI21259.1|hypothetical protein PRUPE_2G056100 [Prunus persica]	Prudu.02G060000	Putative disease resistance TIR-NBS-LRR class protein
Pdulcis68361_contig_10243	205.692	1021.49	-2.31211	815.794	0.975536	gi|1139798866|gb|ONI31484.1|hypothetical protein PRUPE_1G315900 [Prunus persica]/gi|1162518448|ref|XP_007226373.2|LEAF RUST 10 DISEASE-RESISTANCE LOCUS RECEPTOR-LIKE PROTEIN KINASE-like 1.2 isoform X1 [Prunus persica]
Pdulcis68361_contig_1028	153.837	1016.84	-2.72462	863.006	0.99042	gi|645231939|ref|XP_008222630.1|PREDICTED: histidine protein methyltransferase 1 isoform X1 [Prunus mume]/gi|645231937|ref|XP_008222629.1|PREDICTED: histidine protein methyltransferase 1 isoform X1 [Prunus mume]/gi|645231935|ref|XP_008222628.1|PREDICTED: histidine protein methyltransferase 1 isoform X1 [Prunus mume]	Prudu.01G173000	S-adenosyl-L-methionine-dependent methyltransferases superfamily protein
Pdulcis68361_contig_1029	62.2261	394.665	-2.66504	332.439	0.990053	gi|1220090910|ref|XP_021832286.1|histidine protein methyltransferase 1 homolog [Prunus avium]/gi|1220090912|ref|XP_021832287.1|histidine protein methyltransferase 1 homolog [Prunus avium]	Prudu.01G173000	S-adenosyl-L-methionine-dependent methyltransferases superfamily protein
Pdulcis68361_contig_10355	102.846	593.158	-2.52793	490.312	0.977894	gi|1139757169|gb|ONH92626.1|hypothetical protein PRUPE_8G184900 [Prunus persica]/gi|1162575522|ref|XP_020425491.1|TMV resistance protein N [Prunus persica]	Prudu.08G174200	Disease resistance protein TIR-NBS-LRR class family
Pdulcis68361_contig_10374	13.828	97.5055	-2.81789	83.6775	0.980473	gi|1139776149|gb|ONI10336.1|hypothetical protein PRUPE_4G041400 [Prunus persica]/gi|595862416|ref|XP_007211392.1|polyphenol oxidase, chloroplastic [Prunus persica]	Prudu.04G036400	hypothetical protein
Pdulcis68361_contig_10377	81.2396	2460.85	-4.92083	2379.61	0.999842	gi|1139772918|gb|ONI07390.1|hypothetical protein PRUPE_5G117000 [Prunus persica]	Prudu.05G119600	WRKY family transcription factor
Pdulcis68361_contig_10404	90.7464	549.049	-2.59702	458.302	0.986268
Pdulcis68361_contig_10449	390.642	3224.65	-3.04522	2834	0.996072	gi|645273591|ref|XP_008241951.1|PREDICTED: probable serine/threonine-protein kinase Cx32, chloroplastic [Prunus mume]	Prudu.07G168000	Protein kinase superfamily protein
Pdulcis68361_contig_10469	475.338	1932.7	-2.02359	1457.36	0.963715	gi|1139772890|gb|ONI07362.1|hypothetical protein PRUPE_5G115300 [Prunus persica]/gi|1139772891|gb|ONI07363.1|hypothetical protein PRUPE_5G115300 [Prunus persica]	Prudu.05G117100	COP1-interactive protein 1
Pdulcis68361_contig_10481	100.253	1641.34	-4.03316	1541.09	0.999681	gi|1139781148|gb|ONI14975.1|hypothetical protein PRUPE_3G019100 [Prunus persica]
Pdulcis68361_contig_10487	434.718	91.7016	2.24506	343.017	0.972936	gi|1139756307|gb|ONH91764.1|hypothetical protein PRUPE_8G135800 [Prunus persica]/gi|595792129|ref|XP_007199813.1|putative UDP-glucose glucosyltransferase [Prunus persica]	Prudu.08G134300	UDP-Glycosyltransferase superfamily protein
Pdulcis68361_contig_1049	5057.6	22290.4	-2.1399	17232.8	0.972515	gi|442803210|gb|AGC78945.1|hypothetical protein (mitochondrion) [Vicia faba]	Prudu.08G051700	hypothetical protein
Pdulcis68361_contig_10518	271.286	1669.58	-2.6216	1398.29	0.990285	gi|1220068013|ref|XP_021820414.1|TMV resistance protein N-like [Prunus avium]	Prudu.08G037300	Putative disease resistance TIR-NBS-LRR class protein
Pdulcis68361_contig_10538	184.086	1200.25	-2.70488	1016.16	0.990374	gi|595808050|ref|XP_007202711.1|uncharacterized protein LOC18770657 [Prunus persica]/gi|1139761202|gb|ONH96299.1|hypothetical protein PRUPE_7G119300 [Prunus persica]
Pdulcis68361_contig_10638	79.5111	701.111	-3.14041	621.6	0.996128	gi|1139759814|gb|ONH94911.1|hypothetical protein PRUPE_7G039200 [Prunus persica]
Pdulcis68361_contig_10709	23.3348	106.792	-2.19425	83.4569	0.962178	gi|1139757532|gb|ONH92989.1|hypothetical protein PRUPE_8G206300 [Prunus persica]	Prudu.08G193000	Protein kinase superfamily protein with octicosapeptide/Phox/Bem1p domain
Pdulcis68361_contig_10713	391.506	4103.36	-3.3897	3711.85	0.998198	gi|1139787079|gb|ONI20506.1|hypothetical protein PRUPE_2G019800, partial [Prunus persica]
Pdulcis68361_contig_1073	802.025	6522.42	-3.02369	5720.39	0.995019	gi|1139784305|gb|ONI18132.1|hypothetical protein PRUPE_3G198500 [Prunus persica]/gi|1162532735|ref|XP_007215107.2|uncharacterized protein LOC18783643 [Prunus persica]	Prudu.03G186200	hypothetical protein
Pdulcis68361_contig_10783	13.828	345.912	-4.64474	332.084	0.999523	gi|1162568070|ref|XP_020422979.1|G-type lectin S-receptor-like serine/threonine-protein kinase LECRK3 [Prunus persica]	Prudu.06G012700	receptor-like protein kinase 1
Pdulcis68361_contig_10815	134.823	910.051	-2.75488	775.228	0.990446	gi|1027092100|ref|XP_008222878.2|PREDICTED: TMV resistance protein N-like, partial [Prunus mume]	Prudu.05G019300	Putative disease resistance TIR-NBS-LRR class protein
Pdulcis68361_contig_10833	295.574	2639.61	-3.15873	2344.04	0.996288	gi|1139784215|gb|ONI18042.1|hypothetical protein PRUPE_3G193600 [Prunus persica]/gi|595966537|ref|XP_007217188.1|uncharacterized protein LOC18783490 [Prunus persica]	Prudu.03G182200	Heavy metal transport/detoxification superfamily protein
Pdulcis68361_contig_10857	106.303	470.116	-2.14483	363.813	0.972242	gi|1139757679|gb|ONH93136.1|hypothetical protein PRUPE_8G215100 [Prunus persica]/gi|1162574363|ref|XP_020425119.1|bifunctional TH2 protein, mitochondrial [Prunus persica]	Prudu.08G200900	Haem oxygenase-like, multi-helical
Pdulcis68361_contig_10880	29.3845	188.046	-2.67796	158.662	0.988182
Pdulcis68361_contig_1092	553.985	4301.85	-2.95704	3747.86	0.991993	gi|1139755509|gb|ONH90966.1|hypothetical protein PRUPE_8G086000 [Prunus persica]/gi|595797505|ref|XP_007201281.1|protein FMP32, mitochondrial [Prunus persica]	Prudu.08G089700	Protein of unknown function D
Pdulcis68361_contig_1093	55.3121	856.655	-3.95305	801.343	0.999444
Pdulcis68361_contig_10940	354.343	1723.76	-2.28234	1369.41	0.973626		Prudu.03G126700	Protein kinase superfamily protein
Pdulcis68361_contig_11002	687.08	147.419	2.22056	539.661	0.973071	gi|596279501|ref|XP_007225245.1|beta-xylosidase/alpha-L-arabinofuranosidase 2 [Prunus persica]/gi|1139803269|gb|ONI35887.1|hypothetical protein PRUPE_1G559400 [Prunus persica]	Prudu.01G510100	beta-D-xylosidase 4
Pdulcis68361_contig_11063	483.117	2239.14	-2.2125	1756.03	0.973173		Prudu.01G232500	Octicosapeptide/Phox/Bem1p family protein
Pdulcis68361_contig_11099	46.6696	266.979	-2.51617	220.31	0.977109	gi|595791005|ref|XP_007199251.1|1-aminocyclopropane-1-carboxylate oxidase homolog 11 [Prunus persica]	Prudu.762S000400	2-oxoglutarate and Fe(II)-dependent oxygenase superfamily protein
Pdulcis68361_contig_11118	76.0541	595.48	-2.96895	519.426	0.99263	gi|595863784|ref|XP_007211650.1|peroxidase 47 [Prunus persica]/gi|1139778650|gb|ONI12837.1|hypothetical protein PRUPE_4G186300 [Prunus persica]	Prudu.04G171100	Peroxidase superfamily protein
Pdulcis68361_contig_1113	4061.98	16409.9	-2.01431	12348	0.960802	gi|1220064170|ref|XP_021818391.1|putative 4-hydroxy-4-methyl-2-oxoglutarate aldolase 2 isoform X1 [Prunus avium]	Prudu.06G341300	Ribonuclease E inhibitor RraA/Dimethylmenaquinone methyltransferase
Pdulcis68361_contig_11152	19.0135	738.256	-5.27902	719.242	0.999791
Pdulcis68361_contig_11178	2.59275	118.4	-5.51303	115.807	0.994902	gi|645236691|ref|XP_008224859.1|PREDICTED: cysteine-rich receptor-like protein kinase 25 [Prunus mume]	Prudu.04G025100	hypothetical protein
Pdulcis68361_contig_1118	108.031	478.241	-2.14629	370.21	0.972321	gi|1139758512|gb|ONH93969.1|hypothetical protein PRUPE_8G263900 [Prunus persica]/gi|595792043|ref|XP_007199770.1|probable pectinesterase/pectinesterase inhibitor 7 [Prunus persica]	Prudu.08G244400	Plant invertase/pectin methylesterase inhibitor superfamily
Pdulcis68361_contig_11185	89.0179	17.4117	2.35404	71.6062	0.961944
Pdulcis68361_contig_11212	136.552	944.875	-2.79068	808.323	0.990874	gi|1139786196|gb|ONI20023.1|hypothetical protein PRUPE_3G310600 [Prunus persica]/gi|595953652|ref|XP_007216529.1|NAC domain-containing protein 41 [Prunus persica]	Prudu.03G275700	NAC domain containing protein 83
Pdulcis68361_contig_11222	66.5474	290.195	-2.12457	223.648	0.971388
Pdulcis68361_contig_11270	11981.1	2919.36	2.03704	9061.76	0.971906	gi|1139768884|gb|ONI03647.1|hypothetical protein PRUPE_6G271700 [Prunus persica]/gi|595823910|ref|XP_007205148.1|BAHD acyltransferase DCR [Prunus persica]
Pdulcis68361_contig_1130	97.6604	524.672	-2.42557	427.012	0.977629		Prudu.05G037600	ubiquitin-conjugating enzyme 32
Pdulcis68361_contig_11302	2.59275	311.449	-6.90837	308.856	0.999493
Pdulcis68361_contig_1131	45.8053	242.603	-2.40501	196.798	0.976481	gi|1139771532|gb|ONI06004.1|hypothetical protein PRUPE_5G033600 [Prunus persica]/gi|1162558050|ref|XP_007210641.2|ubiquitin-conjugating enzyme E2 32 isoform X1 [Prunus persica]	Prudu.05G037600	ubiquitin-conjugating enzyme 32
Pdulcis68361_contig_11334	250.633	1560.09	-2.63798	1309.45	0.990318	gi|1139787151|gb|ONI20578.1|hypothetical protein PRUPE_2G023200 [Prunus persica]/gi|596013519|ref|XP_007218709.1|protein BPS1, chloroplastic [Prunus persica]
Pdulcis68361_contig_11343	35.4343	352.865	-3.3159	317.43	0.996997	gi|1220071157|ref|XP_021822025.1|probable leucine-rich repeat receptor-like protein kinase At1g35710 [Prunus avium]	Prudu.304S000700	microtubule-associated proteins 70-1
Pdulcis68361_contig_11344	7.77826	113.664	-3.86919	105.886	0.993349	gi|1162572509|ref|XP_020424496.1|probable LRR receptor-like serine/threonine-protein kinase At4g36180 [Prunus persica]	Prudu.304S000700	microtubule-associated proteins 70-1
Pdulcis68361_contig_11404	58.3685	8.12546	2.84467	50.2431	0.959333
Pdulcis68361_contig_1141	77.7826	438.162	-2.49394	360.379	0.977733	gi|1139787858|gb|ONI21285.1|hypothetical protein PRUPE_2G057800 [Prunus persica]/gi|1139787859|gb|ONI21286.1|hypothetical protein PRUPE_2G057800 [Prunus persica]/gi|1162524074|ref|XP_020412147.1|TMV resistance protein N isoform X2 [Prunus persica]	Prudu.02G062300	Putative disease resistance TIR-NBS-LRR class protein
Pdulcis68361_contig_11464	114.081	586.194	-2.36132	472.112	0.977542	gi|1162577994|ref|XP_020426313.1|TMV resistance protein N [Prunus persica]/gi|1162577996|ref|XP_020426314.1|TMV resistance protein N [Prunus persica]/gi|1139754822|gb|ONH90279.1|hypothetical protein PRUPE_8G044300 [Prunus persica]/gi|1139754819|gb|ONH90276.1|hypothetical protein PRUPE_8G044300 [Prunus persica]/gi|1139754821|gb|ONH90278.1|hypothetical protein PRUPE_8G044300 [Prunus persica]/gi|113…	Prudu.58S000600	Putative disease resistance TIR-NBS-LRR class protein
Pdulcis68361_contig_11481	34.2534	288.431	-3.07391	254.177	0.995491		Prudu.01G198800	ARM repeat superfamily protein
Pdulcis68361_contig_11488	33413.7	6235.71	2.42181	27178	0.977817	gi|1139765525|gb|ONI00288.1|hypothetical protein PRUPE_6G080600 [Prunus persica]/gi|595836886|ref|XP_007207347.1|osmotin-like protein [Prunus persica]
Pdulcis68361_contig_1151	315.452	1324.45	-2.0699	1009	0.972023	gi|645235342|ref|XP_008224221.1|PREDICTED: putative calcium-transporting ATPase 13, plasma membrane-type [Prunus mume]	Prudu.06G155600	ATPase E1-E2 type family protein / haloacid dehalogenase-like hydrolase family protein
Pdulcis68361_contig_11628	16.4208	322.697	-4.29658	306.276	0.999414
Pdulcis68361_contig_1163	45.8053	268.14	-2.5494	222.335	0.979426	gi|1139780320|gb|ONI14507.1|hypothetical protein PRUPE_4G284000 [Prunus persica]/gi|1139780321|gb|ONI14508.1|hypothetical protein PRUPE_4G284000 [Prunus persica]	Prudu.643S000100	NB-ARC domain-containing disease resistance protein
Pdulcis68361_contig_11635	25.0633	176.438	-2.81552	151.375	0.988748
Pdulcis68361_contig_11642	324.094	1420.79	-2.13221	1096.7	0.972339	gi|596147928|ref|XP_007222702.1|eukaryotic initiation factor 4A-11 [Prunus persica]/gi|1139800544|gb|ONI33162.1|hypothetical protein PRUPE_1G409000 [Prunus persica]	Prudu.01G376700	eukaryotic translation initiation factor 4A1
Pdulcis68361_contig_11651	91.8208	421.945	-2.20016	330.124	0.97278		Prudu.305S000200	uvrB/uvrC motif-containing protein
Pdulcis68361_contig_11662	6349.66	1273.38	2.31802	5076.28	0.975589		Prudu.05G144100	HVA22 homologue D
Pdulcis68361_contig_11689	232.538	1148.58	-2.30431	916.041	0.974835	gi|1162524717|ref|XP_020412383.1|TMV resistance protein N isoform X1 [Prunus persica]/gi|1139787832|gb|ONI21259.1|hypothetical protein PRUPE_2G056100 [Prunus persica]	Prudu.02G060000	Putative disease resistance TIR-NBS-LRR class protein
Pdulcis68361_contig_11721	15.5565	364.485	-4.55027	348.928	0.999539	gi|1220093990|ref|XP_021833862.1|TMV resistance protein N-like [Prunus avium]	Prudu.08G109600	Putative disease resistance TIR-NBS-LRR class protein
Pdulcis68361_contig_11782	19.0135	1395.26	-6.19736	1376.24	0.999852	gi|645257186|ref|XP_008234297.1|PREDICTED: ethylene-responsive transcription factor ERF027 [Prunus mume]
Pdulcis68361_contig_11784	531.515	3141.07	-2.56307	2609.55	0.982424	gi|1139798706|gb|ONI31324.1|hypothetical protein PRUPE_1G306500 [Prunus persica]/gi|596176541|ref|XP_007223216.1|pH-response regulator protein palA/RIM20 [Prunus persica]	Prudu.01G286700	Endosomal targeting BRO1-like domain-containing protein
Pdulcis68361_contig_11794	17.285	120.721	-2.80408	103.436	0.984511	gi|1139779138|gb|ONI13325.1|hypothetical protein PRUPE_4G215600 [Prunus persica]	Prudu.04G193400	myb domain protein 120
Pdulcis68361_contig_118	920.398	9004.97	-3.29039	8084.57	0.996954	gi|1139781288|gb|ONI15115.1|hypothetical protein PRUPE_3G026800 [Prunus persica]/gi|595925194|ref|XP_007214977.1|beta-amyrin synthase [Prunus persica]	Prudu.03G025400	Terpenoid cyclases family protein
Pdulcis68361_contig_1180	7088.59	28226.7	-1.99349	21138.1	0.954775	gi|1139775960|gb|ONI10147.1|hypothetical protein PRUPE_4G030300 [Prunus persica]/gi|1162550633|ref|XP_020417137.1|(3S,6E)-nerolidol synthase 1 [Prunus persica]	Prudu.04G027200	terpene synthase 14
Pdulcis68361_contig_11882	35.4343	582.711	-4.03956	547.277	0.999587	gi|1220099939|ref|XP_021801919.1|TMV resistance protein N-like [Prunus avium]	Prudu.08G025700	Putative disease resistance TIR-NBS-LRR class protein
Pdulcis68361_contig_11883	34.5701	1033.01	-4.90119	998.442	0.999824	gi|1162575822|ref|XP_020425593.1|TMV resistance protein N [Prunus persica]/gi|1162575820|ref|XP_020425592.1|TMV resistance protein N [Prunus persica]/gi|1162575818|ref|XP_020425591.1|TMV resistance protein N [Prunus persica]/gi|1162575824|ref|XP_020425594.1|TMV resistance protein N [Prunus persica]/gi|1139754461|gb|ONH89918.1|hypothetical protein PRUPE_8G023900 [Prunus persica]	Prudu.08G024400	Putative disease resistance TIR-NBS-LRR class protein
Pdulcis68361_contig_11934	82.9681	402.79	-2.2794	319.822	0.973292	gi|1139774733|gb|ONI09205.1|hypothetical protein PRUPE_5G223600 [Prunus persica]/gi|1162560422|ref|XP_007208838.2|protein SAR DEFICIENT 1 [Prunus persica]	Prudu.05G208300	Calmodulin binding protein-like
Pdulcis68361_contig_1200	107.167	477.08	-2.15437	369.913	0.972319	gi|1139761825|gb|ONH96922.1|hypothetical protein PRUPE_7G160100 [Prunus persica]/gi|595811902|ref|XP_007203313.1|disease resistance RPP13-like protein 4 [Prunus persica]/gi|1139761826|gb|ONH96923.1|hypothetical protein PRUPE_7G160100 [Prunus persica]	Prudu.07G148200	HOPZ-ACTIVATED RESISTANCE 1
Pdulcis68361_contig_12012	379.406	1678.49	-2.14535	1299.08	0.972563	gi|596174570|ref|XP_007223178.1|RING-H2 finger protein ATL2 [Prunus persica]/gi|1139795496|gb|ONI28114.1|hypothetical protein PRUPE_1G124000 [Prunus persica]
Pdulcis68361_contig_12048	237.669	3751.64	-3.98049	3513.97	0.999569	gi|1027092722|ref|XP_008219360.2|PREDICTED: putative clathrin assembly protein At4g40080 [Prunus mume]
Pdulcis68361_contig_1208	1544.42	30328.8	-4.29556	28784.4	0.999806	gi|595850715|ref|XP_007209975.1|UDP-glucose 6-dehydrogenase 5 [Prunus persica]/gi|1139774350|gb|ONI08822.1|hypothetical protein PRUPE_5G202800 [Prunus persica]
Pdulcis68361_contig_12090	54.4478	301.803	-2.47066	247.355	0.977274
Pdulcis68361_contig_12092	70.8686	504.939	-2.83289	434.07	0.991091	gi|1162577560|ref|XP_020426176.1|uncharacterized protein LOC109950692 isoform X2 [Prunus persica]/gi|1139756407|gb|ONH91864.1|hypothetical protein PRUPE_8G140400 [Prunus persica]
Pdulcis68361_contig_12120	111.488	586.194	-2.39448	474.705	0.97759	gi|1079256124|ref|XP_009344379.2|PREDICTED: MDIS1-interacting receptor like kinase 2-like [Pyrus x bretschneideri]	Prudu.08G212900	Leucine-rich repeat receptor-like protein kinase family protein
Pdulcis68361_contig_12125	156.43	1145.69	-2.87263	989.26	0.991501
Pdulcis68361_contig_12179	8.64251	61.5213	-2.83156	52.8788	0.962135	gi|1139754823|gb|ONH90280.1|hypothetical protein PRUPE_8G044400 [Prunus persica]/gi|1162576478|ref|XP_020425833.1|TMV resistance protein N [Prunus persica]/gi|1162576476|ref|XP_020425832.1|TMV resistance protein N [Prunus persica]	Prudu.08G047900	Putative disease resistance TIR-NBS-LRR class protein
Pdulcis68361_contig_12187	205.692	903.086	-2.13438	697.395	0.972291	gi|1139770266|gb|ONI05029.1|hypothetical protein PRUPE_6G352400 [Prunus persica]
Pdulcis68361_contig_12208	266.189	1138.72	-2.09689	872.535	0.97215	gi|1220092919|ref|XP_021833308.1|3beta-hydroxysteroid-dehydrogenase/decarboxylase isoform X3 [Prunus avium]
Pdulcis68361_contig_12219	466.696	5846.85	-3.6471	5380.15	0.999108	gi|1139782407|gb|ONI16234.1|hypothetical protein PRUPE_3G087000 [Prunus persica]/gi|1162547527|ref|XP_007215974.2|protein LURP-one-related 5 [Prunus persica]	Prudu.03G077300	Protein of unknown function D
Pdulcis68361_contig_12242	156.43	1911.8	-3.61135	1755.37	0.998965	gi|1139779288|gb|ONI13475.1|hypothetical protein PRUPE_4G224500 [Prunus persica]/gi|1162550065|ref|XP_020416965.1|TMV resistance protein N [Prunus persica]	Prudu.04G201600	Putative disease resistance TIR-NBS-LRR class protein
Pdulcis68361_contig_12262	8255.33	744.06	3.47184	7511.27	0.998246	gi|645221770|ref|XP_008246233.1|PREDICTED: galactinol synthase 2 [Prunus mume]	Prudu.06G293700	galactinol synthase 2
Pdulcis68361_contig_123	512.501	2299.5	-2.1657	1787	0.972765	gi|1139781288|gb|ONI15115.1|hypothetical protein PRUPE_3G026800 [Prunus persica]/gi|595925194|ref|XP_007214977.1|beta-amyrin synthase [Prunus persica]	Prudu.03G024300	Terpenoid cyclases family protein
Pdulcis68361_contig_12318	17.285	103.309	-2.57938	86.0243	0.974508	gi|1139787137|gb|ONI20564.1|hypothetical protein PRUPE_2G022700 [Prunus persica]	Prudu.779S000300	Ribonuclease H-like superfamily protein
Pdulcis68361_contig_12406	191.864	47.592	2.01129	144.272	0.958013
Pdulcis68361_contig_1243	207.42	5926.94	-4.83666	5719.52	0.999845	gi|390098834|gb|AFL48190.1|C-repeat binding factor 1 [Prunus dulcis]	Prudu.05G096700	Integrase-type DNA-binding superfamily protein
Pdulcis68361_contig_12433	48.3981	549.049	-3.50391	500.651	0.998114	gi|779752353|gb|AJY78066.1|1a protein [Cucumber mosaic virus]/gi|779752355|gb|AJY78068.1|1a protein [Glycine max]
Pdulcis68361_contig_12448	279.153	2417.9	-3.11463	2138.75	0.996113	gi|1139758447|gb|ONH93904.1|hypothetical protein PRUPE_8G260000 [Prunus persica]/gi|595801380|ref|XP_007201815.1|probable E3 ubiquitin-protein ligase BAH1-like 1 [Prunus persica]	Prudu.08G239000	SYG1/Pho81/XPR1 domain-containing protein
Pdulcis68361_contig_12482	1162.42	5043.59	-2.11732	3881.17	0.972257	gi|1139800594|gb|ONI33212.1|hypothetical protein PRUPE_1G411400 [Prunus persica]/gi|596165290|ref|XP_007222994.1|NDR1/HIN1-like protein 2 [Prunus persica]
Pdulcis68361_contig_12530	12.9638	70.8075	-2.44942	57.8438	0.953488	gi|1220062111|ref|XP_021817311.1|probable trehalose-phosphate phosphatase D [Prunus avium]	Prudu.01G466000	Haloacid dehalogenase-like hydrolase superfamily protein
Pdulcis68361_contig_1255	103.061	1420.57	-3.7849	1317.51	0.999256	gi|1220081293|ref|XP_021827254.1|TMV resistance protein N-like [Prunus avium]	Prudu.56S000400	Disease resistance protein TIR-NBS-LRR class family
Pdulcis68361_contig_1256	63.5068	1271.16	-4.32309	1207.65	0.999778	gi|1220081293|ref|XP_021827254.1|TMV resistance protein N-like [Prunus avium]	Prudu.56S000400	Disease resistance protein TIR-NBS-LRR class family
Pdulcis68361_contig_12566	363.85	2972.76	-3.03039	2608.91	0.995687	gi|1139771401|gb|ONI05873.1|hypothetical protein PRUPE_5G027500 [Prunus persica]/gi|1162557893|ref|XP_020419636.1|cellulose synthase-like protein D3 [Prunus persica]/gi|595846130|ref|XP_007209073.1|cellulose synthase-like protein D3 [Prunus persica]/gi|1139771400|gb|ONI05872.1|hypothetical protein PRUPE_5G027500 [Prunus persica]/gi|1139771402|gb|ONI05874.1|hypothetical protein PRUPE_5G027500 [Pru…	Prudu.05G029500	cellulose synthase-like D3
Pdulcis68361_contig_1258	18.1493	195.079	-3.42607	176.93	0.996548	gi|1220081293|ref|XP_021827254.1|TMV resistance protein N-like [Prunus avium]	Prudu.56S000400	Disease resistance protein TIR-NBS-LRR class family
Pdulcis68361_contig_12620	257.547	1260.61	-2.29121	1003.06	0.974452	gi|1162554707|ref|XP_007213664.2|uncharacterized protein LOC18778182 [Prunus persica]/gi|1139778577|gb|ONI12764.1|hypothetical protein PRUPE_4G181700 [Prunus persica]	Prudu.04G166600	Protein of unknown function D
Pdulcis68361_contig_12696	5.29211	55.2473	-3.38399	49.9552	0.965793	gi|1162574903|ref|XP_020425291.1|TMV resistance protein N isoform X3 [Prunus persica]	Prudu.08G024000	Putative disease resistance TIR-NBS-LRR class protein
Pdulcis68361_contig_12701	225.57	1323.29	-2.55248	1097.72	0.980305	gi|1139797707|gb|ONI30325.1|hypothetical protein PRUPE_1G244500 [Prunus persica]/gi|1162516197|ref|XP_020409632.1|uncharacterized protein LOC18788516 [Prunus persica]/gi|1139797710|gb|ONI30328.1|hypothetical protein PRUPE_1G244500 [Prunus persica]/gi|1139797709|gb|ONI30327.1|hypothetical protein PRUPE_1G244500 [Prunus persica]/gi|1139797708|gb|ONI30326.1|hypothetical protein PRUPE_1G244500 [Prunu…	Prudu.01G232500	Octicosapeptide/Phox/Bem1p family protein
Pdulcis68361_contig_12742	99.3889	420.202	-2.07993	320.813	0.97176	gi|1162574459|ref|XP_020425147.1|lysine histidine transporter-like 8 [Prunus persica]/gi|1139756948|gb|ONH92405.1|hypothetical protein PRUPE_8G173500 [Prunus persica]	Prudu.08G162700	Transmembrane amino acid transporter family protein
Pdulcis68361_contig_12846	183.535	33.7513	2.44304	149.784	0.975304		Prudu.03G038900	P-loop containing nucleoside triphosphate hydrolases superfamily protein
Pdulcis68361_contig_12860	26.8607	112.027	-2.06028	85.1662	0.961775	gi|645291234|ref|XP_008245746.1|PREDICTED: rust resistance kinase Lr10-like [Prunus mume]	Prudu.06G136600	suppressor of npr1-1 constitutive 4
Pdulcis68361_contig_12861	353.41	1456.9	-2.04348	1103.49	0.971888	gi|1220097986|ref|XP_021800895.1|rust resistance kinase Lr10-like [Prunus avium]	Prudu.06G136600	suppressor of npr1-1 constitutive 4
Pdulcis68361_contig_1287	7307.25	29357.3	-2.00632	22050	0.960812	gi|596044881|ref|XP_007220208.1|heat shock cognate 70 kDa protein 2 [Prunus persica]/gi|1139790886|gb|ONI24313.1|hypothetical protein PRUPE_2G233500 [Prunus persica]	Prudu.02G229000	heat shock protein 70
Pdulcis68361_contig_12873	305.945	1817.78	-2.57083	1511.84	0.982446	gi|1162524166|ref|XP_007218918.2|probable receptor-like protein kinase At2g39360 [Prunus persica]	Prudu.02G223200	Protein kinase superfamily protein
Pdulcis68361_contig_12878	19119	4398.19	2.12002	14720.8	0.97227	gi|1139777554|gb|ONI11741.1|hypothetical protein PRUPE_4G123500 [Prunus persica]/gi|595862335|ref|XP_007211376.1|CTP synthase [Prunus persica]/gi|1162551528|ref|XP_020417445.1|CTP synthase [Prunus persica]	Prudu.04G108900	CTP synthase family protein
Pdulcis68361_contig_12929	31.1131	172.956	-2.47481	141.843	0.975023	gi|1220036355|ref|XP_021834303.1|uncharacterized protein LOC110774080 [Prunus avium]	Prudu.07G151700	folate transporter 1
Pdulcis68361_contig_12970	253.873	1461.96	-2.52573	1208.09	0.978034	gi|645278318|ref|XP_008244176.1|PREDICTED: NAC domain-containing protein 62-like [Prunus mume]	Prudu.02G201600	Calcium-binding endonuclease/exonuclease/phosphatase family
Pdulcis68361_contig_12986	54.4478	479.402	-3.13829	424.954	0.996023	gi|1162524723|ref|XP_020412386.1|TMV resistance protein N isoform X4 [Prunus persica]	Prudu.02G060200	hypothetical protein
Pdulcis68361_contig_12988	67.8165	360.332	-2.40962	292.515	0.977343	gi|1162513815|ref|XP_020420373.1|disease resistance protein RML1A isoform X2 [Prunus persica]	Prudu.01G513200	hypothetical protein
Pdulcis68361_contig_13020	763.134	3260.63	-2.09514	2497.5	0.972178	gi|1139762569|gb|ONH97666.1|hypothetical protein PRUPE_7G204600 [Prunus persica]/gi|595803475|ref|XP_007202016.1|pentatricopeptide repeat-containing protein At1g09190 [Prunus persica]	Prudu.07G186400	Tetratricopeptide repeat-like superfamily protein
Pdulcis68361_contig_13021	756.22	121.882	2.63332	634.338	0.990232		Prudu.01G329500	hypothetical protein
Pdulcis68361_contig_13029	367.307	53.3959	2.78219	313.911	0.990563	gi|1162535329|ref|XP_020416127.1|(R)-mandelonitrile lyase-like [Prunus persica]/gi|1139783752|gb|ONI17579.1|hypothetical protein PRUPE_3G168200 [Prunus persica]	Prudu.03G162500	Glucose-methanol-choline oxidoreductase family protein
Pdulcis68361_contig_1303	241.99	13154	-5.7644	12912	0.999857	gi|595837544|ref|XP_007207479.1|NAC domain-containing protein 90 [Prunus persica]/gi|1139766578|gb|ONI01341.1|hypothetical protein PRUPE_6G134400 [Prunus persica]	Prudu.06G125300	NAC domain containing protein 90
Pdulcis68361_contig_13057	108.031	1009.15	-3.22362	901.121	0.996408	gi|1139755898|gb|ONH91355.1|hypothetical protein PRUPE_8G109000 [Prunus persica]/gi|1162575918|ref|XP_020425627.1|TMV resistance protein N isoform X1 [Prunus persica]	Prudu.08G109600	Putative disease resistance TIR-NBS-LRR class protein
Pdulcis68361_contig_13081	61.3619	255.371	-2.05718	194.01	0.970692	gi|1139787634|gb|ONI21061.1|hypothetical protein PRUPE_2G048900 [Prunus persica]	Prudu.02G053600	Leucine-rich repeat protein kinase family protein
Pdulcis68361_contig_13100	312.859	1945.36	-2.63645	1632.5	0.990321	gi|645241660|ref|XP_008227183.1|PREDICTED: uncharacterized protein LOC103326723 [Prunus mume]	Prudu.02G060600	Putative disease resistance TIR-NBS-LRR class protein
Pdulcis68361_contig_13116	21.6063	954.161	-5.46471	932.554	0.999824	gi|1139778940|gb|ONI13127.1|hypothetical protein PRUPE_4G204600 [Prunus persica]	Prudu.04G183400	gibberellin 2-oxidase 8
Pdulcis68361_contig_13120	298.763	1948.31	-2.70515	1649.54	0.99043	gi|1139787847|gb|ONI21274.1|hypothetical protein PRUPE_2G057100 [Prunus persica]	Prudu.02G062300	Putative disease resistance TIR-NBS-LRR class protein
Pdulcis68361_contig_13127	42.3483	2869.45	-6.08232	2827.1	0.999857	gi|645257186|ref|XP_008234297.1|PREDICTED: ethylene-responsive transcription factor ERF027 [Prunus mume]	Prudu.1169S001600	Integrase-type DNA-binding superfamily protein
Pdulcis68361_contig_13128	208.285	1444.01	-2.79345	1235.73	0.990897	gi|595932252|ref|XP_007215376.1|U-box domain-containing protein 21 [Prunus persica]/gi|1139783690|gb|ONI17517.1|hypothetical protein PRUPE_3G164200 [Prunus persica]
Pdulcis68361_contig_13158	265.325	1826.96	-2.78361	1561.63	0.990899	gi|1139800933|gb|ONI33551.1|hypothetical protein PRUPE_1G431700 [Prunus persica]	Prudu.01G394400	sumo conjugation enzyme 1
Pdulcis68361_contig_1317	364.714	3914.15	-3.42386	3549.43	0.998203	gi|1220058429|ref|XP_021815398.1|F-box protein At1g61340-like [Prunus avium]	Prudu.04G032600	F-box family protein
Pdulcis68361_contig_13176	18.1493	80.0938	-2.14178	61.9445	0.951352	gi|1220064606|ref|XP_021818622.1|sporulation-specific protein 15 [Prunus avium]	Prudu.05G117100	COP1-interactive protein 1
Pdulcis68361_contig_13180	37.1628	228.674	-2.62136	191.511	0.988919	gi|1027097304|ref|XP_008227200.2|PREDICTED: receptor-like protein 12 [Prunus mume]	Prudu.04G207700	receptor like protein 7
Pdulcis68361_contig_1321	230.755	2474.78	-3.42287	2244.03	0.9982		Prudu.04G032600	F-box family protein
Pdulcis68361_contig_13218	26.7918	191.529	-2.8377	164.737	0.989403	gi|1139798925|gb|ONI31543.1|hypothetical protein PRUPE_1G319100 [Prunus persica]/gi|1162513141|ref|XP_020418381.1|uncharacterized protein LOC18790770 [Prunus persica]	Prudu.02G266400	Protein kinase superfamily protein
Pdulcis68361_contig_13252	2211.62	395.826	2.48217	1815.79	0.977952
Pdulcis68361_contig_13253	8409.17	1228.1	2.77553	7181.06	0.990907	gi|595825503|ref|XP_007205414.1|probable mannitol dehydrogenase [Prunus persica]/gi|1139767811|gb|ONI02574.1|hypothetical protein PRUPE_6G207500 [Prunus persica]	Prudu.06G208800	elicitor-activated gene 3-2
Pdulcis68361_contig_13266	42.3483	258.854	-2.61176	216.506	0.987349
Pdulcis68361_contig_13286	13.828	85.8977	-2.63502	72.0697	0.975133		Prudu.01G417700	Peptidyl-tRNA hydrolase II family protein
Pdulcis68361_contig_13291	49.2623	243.764	-2.30693	194.501	0.974246
Pdulcis68361_contig_13329	435.583	2776.58	-2.67229	2341	0.990367	gi|1162573233|ref|XP_020424757.1|calmodulin-like protein 3 [Prunus persica]/gi|1139763310|gb|ONH98407.1|hypothetical protein PRUPE_7G248200 [Prunus persica]
Pdulcis68361_contig_13359	247.176	1078.36	-2.12522	831.18	0.972324	gi|1139766719|gb|ONI01482.1|hypothetical protein PRUPE_6G142200 [Prunus persica]/gi|1162567210|ref|XP_020422687.1|rust resistance kinase Lr10-like [Prunus persica]	Prudu.06G138100	Protein kinase superfamily protein
Pdulcis68361_contig_13367	3.45701	279.748	-6.33846	276.291	0.99937
Pdulcis68361_contig_13376	69.1401	330.822	-2.25846	261.682	0.972676	gi|1162575291|ref|XP_020425413.1|probable magnesium transporter NIPA6 [Prunus persica]/gi|1139756730|gb|ONH92187.1|hypothetical protein PRUPE_8G161200 [Prunus persica]/gi|1139756731|gb|ONH92188.1|hypothetical protein PRUPE_8G161200 [Prunus persica]	Prudu.08G152500	Protein of unknown function D
Pdulcis68361_contig_13377	79.5111	366.806	-2.20579	287.295	0.972734	gi|1220067180|ref|XP_021819983.1|probable magnesium transporter NIPA6 isoform X2 [Prunus avium]	Prudu.08G152500	Protein of unknown function D
Pdulcis68361_contig_1338	1152.05	5828.27	-2.33887	4676.23	0.976678	gi|1139762450|gb|ONH97547.1|hypothetical protein PRUPE_7G196100 [Prunus persica]/gi|595820284|ref|XP_007204639.1|inter alpha-trypsin inhibitor, heavy chain 4 [Prunus persica]	Prudu.07G181000	inter-alpha-trypsin inhibitor heavy chain-related
Pdulcis68361_contig_13458	38.0271	365.646	-3.26535	327.618	0.99613	gi|1139785000|gb|ONI18827.1|hypothetical protein PRUPE_3G241900 [Prunus persica]
Pdulcis68361_contig_13459	51.8551	348.234	-2.7475	296.379	0.990081	gi|1139785000|gb|ONI18827.1|hypothetical protein PRUPE_3G241900 [Prunus persica]
Pdulcis68361_contig_13477	226.434	941.392	-2.05571	714.958	0.971964	gi|645220253|ref|XP_008239391.1|PREDICTED: MLO-like protein 3 [Prunus mume]	Prudu.06G232100	Seven transmembrane MLO family protein
Pdulcis68361_contig_13598	17.285	102.756	-2.57162	85.4708	0.972301		Prudu.08G036800	Putative disease resistance TIR-NBS-LRR class protein
Pdulcis68361_contig_13631	31.9773	128.847	-2.01053	96.8692	0.953192	gi|1220090526|ref|XP_021832098.1|putative disease resistance protein RGA3 [Prunus avium]	Prudu.01G492500	LRR and NB-ARC domains-containing disease resistance protein
Pdulcis68361_contig_13658	57.0406	474.759	-3.05713	417.718	0.995896	gi|1139787212|gb|ONI20639.1|hypothetical protein PRUPE_2G026800 [Prunus persica]/gi|1162530094|ref|XP_020414243.1|protein IQ-DOMAIN 14 isoform X1 [Prunus persica]	Prudu.02G024300	IQ-domain 11
Pdulcis68361_contig_1367	104.574	1323.29	-3.66153	1218.71	0.999103		Prudu.01G017100	basic helix-loop-helix DNA-binding superfamily protein
Pdulcis68361_contig_1372	12599.9	2816.05	2.16167	9783.87	0.972762	gi|645262507|ref|XP_008236795.1|PREDICTED: polyol transporter 5-like [Prunus mume]	Prudu.08G105000	polyol/monosaccharide transporter 5
Pdulcis68361_contig_13725	39.0912	188.099	-2.26658	149.008	0.970664	gi|1162524717|ref|XP_020412383.1|TMV resistance protein N isoform X1 [Prunus persica]/gi|1139787832|gb|ONI21259.1|hypothetical protein PRUPE_2G056100 [Prunus persica]	Prudu.02G060400	Disease resistance protein TIR-NBS-LRR class family
Pdulcis68361_contig_13784	4.32126	104.47	-4.5955	100.149	0.992845
Pdulcis68361_contig_1380	7065.26	31984.1	-2.17854	24918.9	0.972918	gi|323649886|ref|YP_004237259.1|cytochrome c biogenesis FN (mitochondrion) [Ricinus communis]/gi|322394266|gb|ADW96023.1|cytochrome c biogenesis FN (mitochondrion) [Ricinus communis]	Prudu.1452S000600	NB-ARC domain-containing disease resistance protein
Pdulcis68361_contig_13820	44.0768	277.426	-2.65401	233.349	0.989548	gi|1016880320|ref|YP_009243654.1|NADH dehydrogenase subunit 4L (mitochondrion) [Cannabis sativa]/gi|1011751032|gb|AMR97544.1|NADH dehydrogenase subunit 4L (mitochondrion) [Cannabis sativa]/gi|939462375|gb|ALJ78530.1|NADH dehydrogenase subunit 4L (mitochondrion) [Malus hupehensis var. mengshanensis]/gi|404481708|ref|YP_006666140.1|NADH dehydrogenase subunit 4L (mitochondrion) [Malus domestica]/gi|…
Pdulcis68361_contig_13841	1189.21	7259.51	-2.60987	6070.3	0.98832	gi|595804376|ref|XP_007202145.1|patatin-like protein 3 [Prunus persica]/gi|1139761463|gb|ONH96560.1|hypothetical protein PRUPE_7G137000 [Prunus persica]	Prudu.06G248400	phospholipase A 2A
Pdulcis68361_contig_1386	1477.01	7878.19	-2.41519	6401.18	0.977802	gi|645250977|ref|XP_008231466.1|PREDICTED: polyamine oxidase 1-like [Prunus mume]	Prudu.02G017400	polyamine oxidase 1
Pdulcis68361_contig_1387	13.828	125.364	-3.18046	111.536	0.990943
Pdulcis68361_contig_13919	644.681	151.988	2.08463	492.692	0.971946	gi|1162513279|ref|XP_007226530.2|myb-like protein AA [Prunus persica]/gi|1139798219|gb|ONI30837.1|hypothetical protein PRUPE_1G276300 [Prunus persica]	Prudu.01G262100	myb domain protein 105
Pdulcis68361_contig_13961	238.533	970.412	-2.02441	731.878	0.963667	gi|1139784798|gb|ONI18625.1|hypothetical protein PRUPE_3G227800 [Prunus persica]/gi|595957387|ref|XP_007216710.1|transcription factor MYB14 [Prunus persica]	Prudu.03G209400	myb domain protein 15
Pdulcis68361_contig_13967	57.5177	370.423	-2.6871	312.905	0.990048	gi|1162578864|ref|XP_020426636.1|TMV resistance protein N, partial [Prunus persica]	Prudu.56S000400	Disease resistance protein TIR-NBS-LRR class family
Pdulcis68361_contig_13973	1279.09	277.426	2.20494	1001.67	0.973081	gi|1139786839|gb|ONI20266.1|hypothetical protein PRUPE_2G005300 [Prunus persica]	Prudu.02G004400	lipoxygenase 2
Pdulcis68361_contig_13985	44.9411	178.76	-1.99192	133.819	0.951385	gi|1139799370|gb|ONI31988.1|hypothetical protein PRUPE_1G343300 [Prunus persica]/gi|596275833|ref|XP_007225180.1|phytosulfokine receptor 1 [Prunus persica]	Prudu.01G316400	phytosulfokin receptor 1
Pdulcis68361_contig_1401	431.261	2016.27	-2.22506	1585.01	0.973206	gi|1220084382|ref|XP_021828889.1|zinc finger CCCH domain-containing protein 48-like [Prunus avium]	Prudu.02G164700	zinc finger WD40 repeat protein 1
Pdulcis68361_contig_14059	899.686	136.972	2.71554	762.714	0.990405	gi|1139777849|gb|ONI12036.1|hypothetical protein PRUPE_4G140500 [Prunus persica]/gi|1162555511|ref|XP_007211970.2|putative glycosyltransferase 7 [Prunus persica]	Prudu.04G125900	Galactosyl transferase GMA12/MNN10 family protein
Pdulcis68361_contig_14082	387.915	1881.44	-2.27803	1493.53	0.973626	gi|1162577994|ref|XP_020426313.1|TMV resistance protein N [Prunus persica]/gi|1162577996|ref|XP_020426314.1|TMV resistance protein N [Prunus persica]/gi|1139754822|gb|ONH90279.1|hypothetical protein PRUPE_8G044300 [Prunus persica]/gi|1139754819|gb|ONH90276.1|hypothetical protein PRUPE_8G044300 [Prunus persica]/gi|1139754821|gb|ONH90278.1|hypothetical protein PRUPE_8G044300 [Prunus persica]/gi|113…	Prudu.58S000600	Putative disease resistance TIR-NBS-LRR class protein
Pdulcis68361_contig_14102	178.9	831.118	-2.2159	652.218	0.973109	gi|645234700|ref|XP_008223931.1|PREDICTED: protein SULFUR DEFICIENCY-INDUCED 2 [Prunus mume]	Prudu.01G045400	Tetratricopeptide repeat-like superfamily protein
Pdulcis68361_contig_14104	124.452	2619.88	-4.39584	2495.43	0.999806	gi|1139798971|gb|ONI31589.1|hypothetical protein PRUPE_1G321200 [Prunus persica]/gi|596290628|ref|XP_007226211.1|probable S-adenosylmethionine-dependent methyltransferase At5g38780 [Prunus persica]	Prudu.01G297900	S-adenosyl-L-methionine-dependent methyltransferases superfamily protein
Pdulcis68361_contig_14120	30.2488	744.11	-4.62057	713.861	0.999778	gi|1139761395|gb|ONH96492.1|hypothetical protein PRUPE_7G132500 [Prunus persica]/gi|1162569255|ref|XP_007202032.2|uncharacterized protein LOC18769119 [Prunus persica]	Prudu.07G130000	alpha/beta-Hydrolases superfamily protein
Pdulcis68361_contig_14135	50.1266	279.748	-2.48048	229.621	0.977144
Pdulcis68361_contig_1417	39.3365	176.476	-2.16553	137.14	0.969594
Pdulcis68361_contig_1418	17.7041	84.6992	-2.25826	66.9951	0.955428
Pdulcis68361_contig_1419	2664.49	11313	-2.08605	8648.47	0.972143
Pdulcis68361_contig_142	1257.42	6273.55	-2.31881	5016.13	0.975589	gi|1162517433|ref|XP_020410031.1|protein EXORDIUM [Prunus persica]/gi|1139802558|gb|ONI35176.1|hypothetical protein PRUPE_1G520600 [Prunus persica]	Prudu.01G471500	Phosphate-responsive 1 family protein
Pdulcis68361_contig_14206	34.5701	550.209	-3.99239	515.639	0.99948	gi|1139779288|gb|ONI13475.1|hypothetical protein PRUPE_4G224500 [Prunus persica]/gi|1162550065|ref|XP_020416965.1|TMV resistance protein N [Prunus persica]	Prudu.04G201600	Putative disease resistance TIR-NBS-LRR class protein
Pdulcis68361_contig_14223	133.095	1152.65	-3.11443	1019.56	0.996097	gi|595850956|ref|XP_007210019.1|1-aminocyclopropane-1-carboxylate synthase [Prunus persica]/gi|1139772738|gb|ONI07210.1|hypothetical protein PRUPE_5G106200 [Prunus persica]	Prudu.05G109600	1-aminocyclopropane-1-carboxylic acid synthase 6
Pdulcis68361_contig_14293	3.45701	67.3252	-4.28355	63.8682	0.979895	gi|645275174|ref|XP_008242685.1|PREDICTED: auxin-responsive protein IAA1-like [Prunus mume]	Prudu.07G213100	AUX/IAA transcriptional regulator family protein
Pdulcis68361_contig_14351	18.1493	133.49	-2.87874	115.34	0.986515
Pdulcis68361_contig_14380	101.117	559.496	-2.4681	458.378	0.977776	gi|1139771531|gb|ONI06003.1|hypothetical protein PRUPE_5G033500 [Prunus persica]	Prudu.05G037600	ubiquitin-conjugating enzyme 32
Pdulcis68361_contig_1439	140.807	687.762	-2.28819	546.955	0.974358	gi|645261041|ref|XP_008236104.1|PREDICTED: TMV resistance protein N-like [Prunus mume]	Prudu.08G168300	Disease resistance protein TIR-NBS-LRR class family
Pdulcis68361_contig_14401	2339.53	347.073	2.75291	1992.46	0.990484	gi|595830874|ref|XP_007206156.1|non-specific lipid-transfer protein Cw18 [Prunus persica]/gi|1139768795|gb|ONI03558.1|hypothetical protein PRUPE_6G264700 [Prunus persica]	Prudu.06G256200	hypothetical protein
Pdulcis68361_contig_14412	63.0904	574.586	-3.18703	511.495	0.99623
Pdulcis68361_contig_14422	38.0271	205.458	-2.43374	167.431	0.975898
Pdulcis68361_contig_1443	3154.52	30913.9	-3.29276	27759.4	0.996969	gi|596216519|ref|XP_007223927.1|gamma-glutamylcyclotransferase 2-1 [Prunus persica]/gi|1139801353|gb|ONI33971.1|hypothetical protein PRUPE_1G456300 [Prunus persica]	Prudu.01G414900	ChaC-like family protein
Pdulcis68361_contig_14483	456.325	4488.73	-3.29818	4032.41	0.997089		Prudu.08G089700	Protein of unknown function D
Pdulcis68361_contig_14495	85.5609	11.6078	2.88186	73.9531	0.977137	gi|1139791890|gb|ONI25317.1|hypothetical protein PRUPE_2G295800 [Prunus persica]/gi|1162524138|ref|XP_007220755.2|cytochrome P450 714C2 [Prunus persica]	Prudu.02G273900	cytochrome P450, family 715, subfamily A, polypeptide 1
Pdulcis68361_contig_14527	63.04	301.427	-2.25747	238.387	0.972507	gi|1139779948|gb|ONI14135.1|hypothetical protein PRUPE_4G264000 [Prunus persica]/gi|1139779949|gb|ONI14136.1|hypothetical protein PRUPE_4G264000 [Prunus persica]	Prudu.04G242400	pyrimidine 2
Pdulcis68361_contig_14549	114.081	933.267	-3.03223	819.186	0.995654	gi|1139757424|gb|ONH92881.1|hypothetical protein PRUPE_8G201600 [Prunus persica]
Pdulcis68361_contig_14626	15.5565	96.3447	-2.63069	80.7882	0.978671	gi|1139799370|gb|ONI31988.1|hypothetical protein PRUPE_1G343300 [Prunus persica]/gi|596275833|ref|XP_007225180.1|phytosulfokine receptor 1 [Prunus persica]	Prudu.01G316400	phytosulfokin receptor 1
Pdulcis68361_contig_14651	17.285	84.7369	-2.29347	67.4519	0.956899		Prudu.07G067500	guanylate kinase
Pdulcis68361_contig_14710	29.6017	128.304	-2.11581	98.7024	0.965046	gi|1162526272|ref|XP_020413005.1|uncharacterized protein LOC109947437 [Prunus persica]	Prudu.02G201600	Calcium-binding endonuclease/exonuclease/phosphatase family
Pdulcis68361_contig_14722	28.5203	284.391	-3.31781	255.871	0.99674	gi|1139755214|gb|ONH90671.1|hypothetical protein PRUPE_8G068400 [Prunus persica]/gi|1162577452|ref|XP_020426142.1|uncharacterized protein LOC109950685 [Prunus persica]
Pdulcis68361_contig_1478	948.948	6300.71	-2.73111	5351.76	0.990471	gi|1139777057|gb|ONI11244.1|hypothetical protein PRUPE_4G095400 [Prunus persica]/gi|1139777059|gb|ONI11246.1|hypothetical protein PRUPE_4G095400 [Prunus persica]/gi|1162551967|ref|XP_020417595.1|uncharacterized protein LOC18778418 [Prunus persica]/gi|1139777058|gb|ONI11245.1|hypothetical protein PRUPE_4G095400 [Prunus persica]	Prudu.04G083600	ethylene-responsive nuclear protein / ethylene-regulated nuclear protein
Pdulcis68361_contig_149	41.5475	760.783	-4.19465	719.236	0.999704	gi|1220044747|ref|XP_021808255.1|protein EXORDIUM-like [Prunus avium]	Prudu.01G471500	Phosphate-responsive 1 family protein
Pdulcis68361_contig_14912	59.6334	276.266	-2.21186	216.632	0.972212
Pdulcis68361_contig_14942	1058.71	61.5213	4.10507	997.187	0.999686	gi|1220103473|ref|XP_021803696.1|protein STRICTOSIDINE SYNTHASE-LIKE 13-like, partial [Prunus avium]	Prudu.1153S000100	Calcium-dependent phosphotriesterase superfamily protein
Pdulcis68361_contig_14983	52.7193	269.301	-2.35281	216.582	0.976392		Prudu.04G016500	Transcription factor jumonji domain-containing protein
Pdulcis68361_contig_15067	74.8213	1544.7	-4.36774	1469.88	0.999799	gi|645262754|ref|XP_008236907.1|PREDICTED: protein RADIALIS-like 3 [Prunus mume]
Pdulcis68361_contig_15113	154.701	2603.63	-4.07297	2448.93	0.999699	gi|596037037|ref|XP_007219739.1|probable WRKY transcription factor 70 [Prunus persica]/gi|1139791408|gb|ONI24835.1|hypothetical protein PRUPE_2G265000 [Prunus persica]	Prudu.02G254200	WRKY DNA-binding protein 70
Pdulcis68361_contig_15133	133.095	719.683	-2.43491	586.589	0.977731	gi|1139800287|gb|ONI32905.1|hypothetical protein PRUPE_1G393000 [Prunus persica]/gi|1162521800|ref|XP_020411397.1|WRKY transcription factor 18 [Prunus persica]
Pdulcis68361_contig_15177	20.742	256.532	-3.62851	235.79	0.998335	gi|645272561|ref|XP_008241456.1|PREDICTED: heat shock factor protein HSF24 [Prunus mume]	Prudu.07G129500	heat shock factor 4
Pdulcis68361_contig_1519	922.366	10270.5	-3.47702	9348.14	0.998251	gi|1139761493|gb|ONH96590.1|hypothetical protein PRUPE_7G138800 [Prunus persica]/gi|595817917|ref|XP_007204280.1|probable disease resistance protein At5g66900 [Prunus persica]	Prudu.07G132100	Disease resistance protein CC-NBS-LRR class family
Pdulcis68361_contig_1526	982.654	5917.65	-2.59027	4935	0.986413		Prudu.05G122600	Development and Cell Death domain protein
Pdulcis68361_contig_15262	85.5609	18.5725	2.20379	66.9884	0.955278		Prudu.03G157000	Protein of unknown function D
Pdulcis68361_contig_1531	324.959	2197.36	-2.75744	1872.4	0.990497	gi|645231171|ref|XP_008222273.1|PREDICTED: nudix hydrolase 13, mitochondrial-like isoform X1 [Prunus mume]	Prudu.01G198900	nudix hydrolase homolog 13
Pdulcis68361_contig_15457	262.732	1278.02	-2.28224	1015.29	0.973614
Pdulcis68361_contig_15467	159.887	971.572	-2.60327	811.686	0.986395	gi|1139799305|gb|ONI31923.1|hypothetical protein PRUPE_1G339500 [Prunus persica]
Pdulcis68361_contig_15473	20.742	94.0231	-2.18046	73.2811	0.95825
Pdulcis68361_contig_15555	101.117	2045.29	-4.3382	1944.18	0.999791	gi|595967923|ref|XP_007217332.1|uncharacterized protein LOC18782120 [Prunus persica]/gi|1139785498|gb|ONI19325.1|hypothetical protein PRUPE_3G272200 [Prunus persica]
Pdulcis68361_contig_15558	16.4417	143.032	-3.1209	126.59	0.992192	gi|595826284|ref|XP_007205544.1|peroxidase 4 [Prunus persica]/gi|1139764935|gb|ONH99697.1|hypothetical protein PRUPE_6G044300 [Prunus persica]	Prudu.06G043400	Peroxidase superfamily protein
Pdulcis68361_contig_15559	25.9893	242.428	-3.22157	216.438	0.99546	gi|595826326|ref|XP_007205551.1|peroxidase 4 [Prunus persica]/gi|1139764930|gb|ONH99692.1|hypothetical protein PRUPE_6G044000 [Prunus persica]	Prudu.06G043400	Peroxidase superfamily protein
Pdulcis68361_contig_15560	56.958	481.642	-3.07999	424.684	0.995911	gi|595826326|ref|XP_007205551.1|peroxidase 4 [Prunus persica]/gi|1139764930|gb|ONH99692.1|hypothetical protein PRUPE_6G044000 [Prunus persica]	Prudu.06G043400	Peroxidase superfamily protein
Pdulcis68361_contig_15612	33.7058	362.163	-3.42557	328.457	0.997892
Pdulcis68361_contig_15629	166.586	1105.92	-2.73092	939.339	0.990448	gi|1220081293|ref|XP_021827254.1|TMV resistance protein N-like [Prunus avium]	Prudu.56S000400	Disease resistance protein TIR-NBS-LRR class family
Pdulcis68361_contig_15630	1.7285	119.56	-6.11207	117.832	0.995141
Pdulcis68361_contig_1565	34.5701	233.317	-2.75469	198.747	0.989255
Pdulcis68361_contig_1566	224.705	1318.65	-2.55295	1093.94	0.980305		Prudu.01G198900	nudix hydrolase homolog 13
Pdulcis68361_contig_15685	5.18551	149.741	-4.85184	144.555	0.997074
Pdulcis68361_contig_15697	6.04976	80.0938	-3.72674	74.044	0.984776
Pdulcis68361_contig_15698	129.638	661.644	-2.35157	532.007	0.977244
Pdulcis68361_contig_1570	474.474	2221.73	-2.22728	1747.26	0.973206	gi|1139802652|gb|ONI35270.1|hypothetical protein PRUPE_1G526700 [Prunus persica]	Prudu.01G477700	hypothetical protein
Pdulcis68361_contig_15700	3.45701	159.027	-5.5236	155.57	0.997538	gi|1139791383|gb|ONI24810.1|hypothetical protein PRUPE_2G263300 [Prunus persica]/gi|596008755|ref|XP_007218497.1|uncharacterized protein LOC18786797 [Prunus persica]	Prudu.02G252500	Glycosyl hydrolase superfamily protein
Pdulcis68361_contig_15751	63.0904	664.659	-3.39712	601.569	0.998111	gi|1162563449|ref|XP_020421473.1|UPF0481 protein At3g47200 [Prunus persica]/gi|1139768908|gb|ONI03671.1|hypothetical protein PRUPE_6G274100 [Prunus persica]	Prudu.06G263900	Plant protein of unknown function D
Pdulcis68361_contig_1577	64.8189	3846.82	-5.89111	3782	0.999852	gi|1162556069|ref|XP_007210477.2|ethylene-responsive transcription factor ERF027 [Prunus persica]
Pdulcis68361_contig_15770	257.547	1021.49	-1.98776	763.939	0.954714	gi|645265678|ref|XP_008238262.1|PREDICTED: aspartic proteinase nepenthesin-1-like [Prunus mume]
Pdulcis68361_contig_15785	1000.8	4280.95	-2.09677	3280.15	0.972178	gi|596037450|ref|XP_007219777.1|delta(8)-fatty-acid desaturase 1 [Prunus persica]/gi|1139789851|gb|ONI23278.1|hypothetical protein PRUPE_2G179400 [Prunus persica]/gi|1039337254|gb|ANN11748.1|delta8-sphingolipid desaturase 2 [Prunus persica]	Prudu.02G182700	Fatty acid/sphingolipid desaturase
Pdulcis68361_contig_15853	48.3981	211.262	-2.12601	162.864	0.970305	gi|1139757169|gb|ONH92626.1|hypothetical protein PRUPE_8G184900 [Prunus persica]/gi|1162575522|ref|XP_020425491.1|TMV resistance protein N [Prunus persica]	Prudu.08G174200	Disease resistance protein TIR-NBS-LRR class family
Pdulcis68361_contig_15869	8.64251	59.1998	-2.77607	50.5572	0.959213	gi|1162531104|ref|XP_020414599.1|probable leucine-rich repeat receptor-like protein kinase At1g35710 isoform X1 [Prunus persica]	Prudu.03G111300	Protein kinase family protein with leucine-rich repeat domain
Pdulcis68361_contig_159	0.432126	44.1096	-6.6735	43.6775	0.958382
Pdulcis68361_contig_15903	50.1266	529.315	-3.40048	479.189	0.998047	gi|1139775743|gb|ONI09930.1|hypothetical protein PRUPE_4G019200 [Prunus persica]/gi|595862543|ref|XP_007211418.1|5'-adenylylsulfate reductase 3, chloroplastic [Prunus persica]/gi|1162554581|ref|XP_020418531.1|5'-adenylylsulfate reductase 3, chloroplastic [Prunus persica]	Prudu.655S000500	APS reductase 3
Pdulcis68361_contig_15950	135.687	579.229	-2.09385	443.541	0.971967	gi|596144219|ref|XP_007222613.1|probable WRKY transcription factor 57 [Prunus persica]/gi|1139798332|gb|ONI30950.1|hypothetical protein PRUPE_1G283500 [Prunus persica]	Prudu.07G082800	WRKY DNA-binding protein 57
Pdulcis68361_contig_16074	194.457	876.389	-2.17212	681.932	0.972704	gi|1162556212|ref|XP_020419054.1|calcium-binding protein CML38 [Prunus persica]/gi|1139773529|gb|ONI08001.1|hypothetical protein PRUPE_5G152700 [Prunus persica]	Prudu.05G148200	calmodulin-like 38
Pdulcis68361_contig_16095	41.4841	331.983	-3.00048	290.499	0.993558	gi|1162554277|ref|XP_020418434.1|cysteine-rich receptor-like protein kinase 8 [Prunus persica]	Prudu.01G157500	cysteine-rich RECEPTOR-like protein kinase 29
Pdulcis68361_contig_16102	42.3483	203.136	-2.26207	160.788	0.971133	gi|595806460|ref|XP_007202449.1|salicylic acid-binding protein 2 [Prunus persica]/gi|1139761529|gb|ONH96626.1|hypothetical protein PRUPE_7G142100 [Prunus persica]	Prudu.07G133800	methyl esterase 1
Pdulcis68361_contig_16104	815.853	3307.06	-2.01917	2491.21	0.96372	gi|595931369|ref|XP_007215323.1|uncharacterized protein LOC18784401 isoform X1 [Prunus persica]/gi|1139785538|gb|ONI19365.1|hypothetical protein PRUPE_3G275000 [Prunus persica]	Prudu.03G247300	Protein of unknown function D
Pdulcis68361_contig_16110	120.995	591.998	-2.29064	471.002	0.974315	gi|1139773036|gb|ONI07508.1|hypothetical protein PRUPE_5G124400 [Prunus persica]/gi|1162555650|ref|XP_020418881.1|protein ABIL2 isoform X1 [Prunus persica]	Prudu.05G123900	ABL interactor-like protein 2
Pdulcis68361_contig_16146	13.828	91.7016	-2.72935	77.8736	0.977764	gi|1220047019|ref|XP_021809440.1|LOW QUALITY PROTEIN: uncharacterized protein LOC110752967 [Prunus avium]	Prudu.07G132200	Disease resistance protein CC-NBS-LRR class family
Pdulcis68361_contig_16172	11.2353	132.329	-3.55802	121.094	0.994175
Pdulcis68361_contig_16195	9.50677	76.6114	-3.01053	67.1047	0.976928
Pdulcis68361_contig_16208	36.2986	154.384	-2.08854	118.085	0.967442	gi|1139803213|gb|ONI35831.1|hypothetical protein PRUPE_1G556500 [Prunus persica]/gi|596260857|ref|XP_007224912.1|serine/threonine-protein kinase-like protein CCR4 [Prunus persica]	Prudu.01G506800	CRINKLY4 related 4
Pdulcis68361_contig_16210	105.439	427.167	-2.0184	321.728	0.963392	gi|1220047019|ref|XP_021809440.1|LOW QUALITY PROTEIN: uncharacterized protein LOC110752967 [Prunus avium]	Prudu.07G131800	Disease resistance protein CC-NBS-LRR class family
Pdulcis68361_contig_16233	119.267	513.065	-2.10495	393.798	0.971946	gi|1162574516|ref|XP_020425164.1|uncharacterized protein LOC18766455 [Prunus persica]/gi|1139756489|gb|ONH91946.1|hypothetical protein PRUPE_8G145600 [Prunus persica]	Prudu.08G141300	Glycosyl hydrolase family 10 protein
Pdulcis68361_contig_1627	8.64251	549.049	-5.98934	540.406	0.999743	gi|1139780926|gb|ONI14753.1|hypothetical protein PRUPE_3G006300 [Prunus persica]/gi|596111347|ref|XP_007221521.1|transcription factor MYB108 [Prunus persica]	Prudu.03G006800	myb domain protein 2
Pdulcis68361_contig_16270	180.629	734.773	-2.02427	554.145	0.963613
Pdulcis68361_contig_16288	102.181	536.746	-2.39311	434.564	0.977562	gi|1139754557|gb|ONH90014.1|hypothetical protein PRUPE_8G030000 [Prunus persica]/gi|1139754558|gb|ONH90015.1|hypothetical protein PRUPE_8G030000 [Prunus persica]	Prudu.1438S001400	phloem protein 2-A1
Pdulcis68361_contig_16290	31.1907	193.85	-2.63576	162.66	0.988269	gi|1139798512|gb|ONI31130.1|hypothetical protein PRUPE_1G294500 [Prunus persica]/gi|1162511490|ref|XP_020412400.1|ribosome-inactivating protein alpha-trichosanthin-like [Prunus persica]	Prudu.01G276700	hypothetical protein
Pdulcis68361_contig_16302	36.2986	437.614	-3.59167	401.315	0.998603
Pdulcis68361_contig_1632	1490.83	7787.67	-2.38507	6296.84	0.977748		Prudu.01G283500	hypothetical protein
Pdulcis68361_contig_1636	573.712	3669.11	-2.67703	3095.4	0.990377	gi|1139787858|gb|ONI21285.1|hypothetical protein PRUPE_2G057800 [Prunus persica]/gi|1139787859|gb|ONI21286.1|hypothetical protein PRUPE_2G057800 [Prunus persica]/gi|1162524074|ref|XP_020412147.1|TMV resistance protein N isoform X2 [Prunus persica]	Prudu.02G064000	hypothetical protein
Pdulcis68361_contig_16373	37.1628	217.066	-2.5462	179.903	0.97873	gi|1139770049|gb|ONI04812.1|hypothetical protein PRUPE_6G340500 [Prunus persica]
Pdulcis68361_contig_16402	3034.39	665.127	2.1897	2369.26	0.972984	gi|596170617|ref|XP_007223099.1|zinc finger protein CONSTANS-LIKE 5 [Prunus persica]/gi|1139794929|gb|ONI27547.1|hypothetical protein PRUPE_1G093900 [Prunus persica]	Prudu.224S000200	CONSTANS-like 5
Pdulcis68361_contig_16433	96.7962	755.667	-2.96473	658.871	0.991917
Pdulcis68361_contig_1644	6.04976	78.933	-3.70568	72.8832	0.984277	gi|1139773723|gb|ONI08195.1|hypothetical protein PRUPE_5G163300 [Prunus persica]/gi|595859404|ref|XP_007210941.1|cytochrome P450 71A9 [Prunus persica]	Prudu.05G157700	cytochrome P450, family 83, subfamily B, polypeptide 1
Pdulcis68361_contig_16449	24.199	687.181	-4.82767	662.982	0.999768		Prudu.08G025700	Putative disease resistance TIR-NBS-LRR class protein
Pdulcis68361_contig_1645	1376.75	6083.65	-2.14367	4706.89	0.9725	gi|1139795686|gb|ONI28304.1|hypothetical protein PRUPE_1G137000 [Prunus persica]	Prudu.01G117500	ralf-like 33
Pdulcis68361_contig_16474	110.903	496.814	-2.1634	385.91	0.972515	gi|1139798042|gb|ONI30660.1|hypothetical protein PRUPE_1G265200 [Prunus persica]/gi|596171813|ref|XP_007223152.1|uncharacterized protein LOC18791520 [Prunus persica]
Pdulcis68361_contig_1648	1567.75	8251.98	-2.39604	6684.23	0.977759	gi|1139792061|gb|ONI25488.1|hypothetical protein PRUPE_2G306300 [Prunus persica]	Prudu.02G282100	ubiquitin-conjugating enzyme 28
Pdulcis68361_contig_1649	1319.71	9826	-2.89638	8506.29	0.991552	gi|1139800661|gb|ONI33279.1|hypothetical protein PRUPE_1G414400 [Prunus persica]/gi|596157250|ref|XP_007222817.1|ferrochelatase-2, chloroplastic [Prunus persica]	Prudu.01G380900	ferrochelatase 1
Pdulcis68361_contig_16503	133.959	640.75	-2.25797	506.791	0.973109	gi|1162567208|ref|XP_020422686.1|rust resistance kinase Lr10 isoform X2 [Prunus persica]	Prudu.06G138000	PR5-like receptor kinase
Pdulcis68361_contig_16508	148.905	748.302	-2.32923	599.398	0.976214	gi|1139788159|gb|ONI21586.1|hypothetical protein PRUPE_2G074200 [Prunus persica]	Prudu.01G185500	NAD(P)-binding Rossmann-fold superfamily protein
Pdulcis68361_contig_16524	1562.57	290.195	2.42882	1272.37	0.977812	gi|1139798781|gb|ONI31399.1|hypothetical protein PRUPE_1G310300 [Prunus persica]/gi|596287065|ref|XP_007225717.1|tetraketide alpha-pyrone reductase 2 [Prunus persica]	Prudu.01G289700	NAD(P)-binding Rossmann-fold superfamily protein
Pdulcis68361_contig_1654	872.278	8580.48	-3.2982	7708.2	0.997091	gi|1139775931|gb|ONI10118.1|hypothetical protein PRUPE_4G028200 [Prunus persica]/gi|1162554267|ref|XP_020418430.1|putative receptor-like protein kinase At4g00960 [Prunus persica]	Prudu.07G023100	cysteine-rich RECEPTOR-like protein kinase 26
Pdulcis68361_contig_16561	46.6696	968.09	-4.37459	921.421	0.999783	gi|1139779139|gb|ONI13326.1|hypothetical protein PRUPE_4G215700 [Prunus persica]
Pdulcis68361_contig_16648	49.2623	197.333	-2.00207	148.07	0.952185
Pdulcis68361_contig_16674	6.04976	52.2351	-3.11007	46.1853	0.958607	gi|1021019129|gb|KZM80197.1|hypothetical protein DCAR_032322 [Daucus carota subsp. sativus]
Pdulcis68361_contig_1668	578.184	2863.64	-2.30825	2285.46	0.975569	gi|596274102|ref|XP_007225131.1|probable leucine-rich repeat receptor-like protein kinase At1g68400 [Prunus persica]/gi|1139800593|gb|ONI33211.1|hypothetical protein PRUPE_1G411300 [Prunus persica]	Prudu.01G378400	leucine-rich repeat transmembrane protein kinase family protein
Pdulcis68361_contig_16687	10.371	95.1839	-3.19816	84.8129	0.986046	gi|1162562044|ref|XP_020420939.1|uncharacterized protein LOC18781052 [Prunus persica]
Pdulcis68361_contig_16694	216.927	906.569	-2.06321	689.642	0.971954	gi|1162528043|ref|XP_007219714.2|LOB domain-containing protein 1 [Prunus persica]/gi|1139790066|gb|ONI23493.1|hypothetical protein PRUPE_2G191100 [Prunus persica]	Prudu.02G191400	LOB domain-containing protein 11
Pdulcis68361_contig_1671	206.556	1056.31	-2.35443	849.753	0.97733	gi|1219127004|ref|XP_021726840.1|heavy metal-associated isoprenylated plant protein 39-like [Chenopodium quinoa]	Prudu.02G032500	Heavy metal transport/detoxification superfamily protein
Pdulcis68361_contig_16725	3.45701	58.039	-4.06943	54.582	0.972354	gi|1162523391|ref|XP_007220853.2|uncharacterized protein LOC18785690 [Prunus persica]/gi|1139788324|gb|ONI21751.1|hypothetical protein PRUPE_2G086100 [Prunus persica]
Pdulcis68361_contig_1673	5817.28	1381.33	2.07429	4435.95	0.972043	gi|596122102|ref|XP_007221814.1|sugar transport protein 13 [Prunus persica]/gi|1139796090|gb|ONI28708.1|hypothetical protein PRUPE_1G156300 [Prunus persica]	Prudu.01G137900	Major facilitator superfamily protein
Pdulcis68361_contig_1678	114.081	646.554	-2.50271	532.473	0.977899	gi|645252343|ref|XP_008232079.1|PREDICTED: rust resistance kinase Lr10-like isoform X1 [Prunus mume]	Prudu.338S000300	PR5-like receptor kinase
Pdulcis68361_contig_1679	0.864251	87.0585	-6.65439	86.1942	0.98991
Pdulcis68361_contig_16808	71.3224	694.622	-3.2838	623.3	0.996528	gi|1139787858|gb|ONI21285.1|hypothetical protein PRUPE_2G057800 [Prunus persica]/gi|1139787859|gb|ONI21286.1|hypothetical protein PRUPE_2G057800 [Prunus persica]/gi|1162524074|ref|XP_020412147.1|TMV resistance protein N isoform X2 [Prunus persica]	Prudu.968S000200	Putative disease resistance TIR-NBS-LRR class protein
Pdulcis68361_contig_16819	399.284	70.8075	2.49544	328.477	0.977692	gi|645276301|ref|XP_008243222.1|PREDICTED: tetraketide alpha-pyrone reductase 2 [Prunus mume]	Prudu.01G289700	NAD(P)-binding Rossmann-fold superfamily protein
Pdulcis68361_contig_1686	53.6214	322.815	-2.58983	269.194	0.985883	gi|1162515577|ref|XP_020425831.1|uncharacterized protein LOC18792607 [Prunus persica]	Prudu.01G514700	hypothetical protein
Pdulcis68361_contig_16872	1910.87	466.192	2.03523	1444.68	0.971896	gi|1220051175|ref|XP_021811591.1|probable glucan endo-1,3-beta-glucosidase A6 [Prunus avium]	Prudu.01G150900	O-Glycosyl hydrolases family 17 protein
Pdulcis68361_contig_16923	34.538	236.572	-2.77602	202.034	0.989717	gi|1139793798|gb|ONI26416.1|hypothetical protein PRUPE_1G023400 [Prunus persica]/gi|596285038|ref|XP_007225393.1|putative calcium-transporting ATPase 13, plasma membrane-type [Prunus persica]	Prudu.06G155700	autoinhibited Ca(2+)-ATPase, isoform 4
Pdulcis68361_contig_16939	85.5609	393.504	-2.20136	307.943	0.972732
Pdulcis68361_contig_16967	9.50677	119.56	-3.65264	110.054	0.99354	gi|1162556701|ref|XP_020419209.1|uncharacterized protein LOC109949142 isoform X1 [Prunus persica]/gi|1139773783|gb|ONI08255.1|hypothetical protein PRUPE_5G167500 [Prunus persica]	Prudu.05G160100	hypothetical protein
Pdulcis68361_contig_16991	178.9	1231.59	-2.78329	1052.69	0.990887	gi|1139799762|gb|ONI32380.1|hypothetical protein PRUPE_1G364500 [Prunus persica]/gi|1139799764|gb|ONI32382.1|hypothetical protein PRUPE_1G364500 [Prunus persica]/gi|1139799763|gb|ONI32381.1|hypothetical protein PRUPE_1G364500 [Prunus persica]/gi|1162519836|ref|XP_020410774.1|uncharacterized protein LOC18793969 [Prunus persica]/gi|596127226|ref|XP_007222008.1|uncharacterized protein LOC18793969 [P…	Prudu.01G338200	Protein of unknown function D
Pdulcis68361_contig_17020	46.6696	460.829	-3.30368	414.16	0.99689		Prudu.56S000400	Disease resistance protein TIR-NBS-LRR class family
Pdulcis68361_contig_17080	254.954	55.7174	2.19404	199.237	0.971753
Pdulcis68361_contig_1716	1796.78	9930.81	-2.4665	8134.03	0.97794	gi|1162517433|ref|XP_020410031.1|protein EXORDIUM [Prunus persica]/gi|1139802558|gb|ONI35176.1|hypothetical protein PRUPE_1G520600 [Prunus persica]	Prudu.01G471500	Phosphate-responsive 1 family protein
Pdulcis68361_contig_17181	147.787	793.973	-2.42557	646.186	0.977741	gi|1139773995|gb|ONI08467.1|hypothetical protein PRUPE_5G179600 [Prunus persica]
Pdulcis68361_contig_17214	2.59275	65.0037	-4.64796	62.4109	0.979013
Pdulcis68361_contig_1724	39.7556	1333.39	-5.0678	1293.63	0.999834	gi|645224892|ref|XP_008219325.1|PREDICTED: protein EXORDIUM-like [Prunus mume]	Prudu.01G471500	Phosphate-responsive 1 family protein
Pdulcis68361_contig_17334	63.9546	301.803	-2.23849	237.848	0.972474	gi|1220047701|ref|XP_021809807.1|WAT1-related protein At3g28050-like [Prunus avium]	Prudu.01G223600	nodulin MtN21 /EamA-like transporter family protein
Pdulcis68361_contig_17337	98.5247	554.853	-2.49355	456.328	0.977835	gi|645274230|ref|XP_008242244.1|PREDICTED: serine/threonine-protein kinase At5g01020 [Prunus mume]	Prudu.07G182500	Protein kinase superfamily protein
Pdulcis68361_contig_17360	86.4251	1128.28	-3.70653	1041.85	0.99911	gi|1220078325|ref|XP_021825696.1|TMV resistance protein N-like [Prunus avium]	Prudu.04G201700	hypothetical protein
Pdulcis68361_contig_17367	74.3256	311.089	-2.0654	236.763	0.971284	gi|1162561581|ref|XP_007207989.2|probable LRR receptor-like serine/threonine-protein kinase At3g47570 [Prunus persica]	Prudu.1493S001800	Leucine-rich repeat protein kinase family protein
Pdulcis68361_contig_1740	474.412	108.128	2.13341	366.284	0.972099	gi|1139761819|gb|ONH96916.1|hypothetical protein PRUPE_7G159500 [Prunus persica]	Prudu.583S000300	P-loop containing nucleoside triphosphate hydrolases superfamily protein
Pdulcis68361_contig_1741	2618.9	17333.2	-2.7265	14714.3	0.990481	gi|595804281|ref|XP_007202131.1|AAA-ATPase At2g18193 [Prunus persica]/gi|1139761824|gb|ONH96921.1|hypothetical protein PRUPE_7G160000 [Prunus persica]	Prudu.07G148100	P-loop containing nucleoside triphosphate hydrolases superfamily protein
Pdulcis68361_contig_1743	204.828	3316.35	-4.01711	3111.52	0.999653	gi|1139791372|gb|ONI24799.1|hypothetical protein PRUPE_2G262900 [Prunus persica]
Pdulcis68361_contig_17473	84.473	614.239	-2.86224	529.766	0.991402	gi|1139787855|gb|ONI21282.1|hypothetical protein PRUPE_2G057600 [Prunus persica]/gi|1139787856|gb|ONI21283.1|hypothetical protein PRUPE_2G057600 [Prunus persica]	Prudu.08G171700	Putative disease resistance TIR-NBS-LRR class protein
Pdulcis68361_contig_17493	175.443	745.22	-2.08666	569.777	0.972038	gi|1139799851|gb|ONI32469.1|hypothetical protein PRUPE_1G369700 [Prunus persica]/gi|596286488|ref|XP_007225625.1|aldehyde oxidase GLOX1 [Prunus persica]	Prudu.01G343000	glyoxal oxidase-related protein
Pdulcis68361_contig_17494	34.5701	301.803	-3.12601	267.233	0.995621	gi|1139773736|gb|ONI08208.1|hypothetical protein PRUPE_5G164500 [Prunus persica]/gi|595848862|ref|XP_007209613.1|high-affinity nitrate transporter 3.1 [Prunus persica]	Prudu.05G158600	nitrate transmembrane transporters
Pdulcis68361_contig_17503	59.6334	811.195	-3.76586	751.561	0.999136	gi|1139800164|gb|ONI32782.1|hypothetical protein PRUPE_1G385100 [Prunus persica]	Prudu.01G357700	hypothetical protein
Pdulcis68361_contig_17504	28.5203	269.301	-3.23916	240.781	0.995723	gi|1139800164|gb|ONI32782.1|hypothetical protein PRUPE_1G385100 [Prunus persica]	Prudu.01G357700	hypothetical protein
Pdulcis68361_contig_17528	8.64251	623.339	-6.17242	614.696	0.999771
Pdulcis68361_contig_17542	54.4478	395.826	-2.86192	341.378	0.991213
Pdulcis68361_contig_17600	49.2623	211.262	-2.10048	162	0.970103
Pdulcis68361_contig_17619	6.04976	65.0037	-3.42557	58.9539	0.974786	gi|1220083269|ref|XP_021828302.1|cysteine-rich receptor-like protein kinase 10 [Prunus avium]	Prudu.01G425400	hypothetical protein
Pdulcis68361_contig_17639	90.7464	16.2509	2.48132	74.4955	0.963827
Pdulcis68361_contig_17647	64.8189	257.693	-1.99117	192.874	0.953409	gi|1162570355|ref|XP_020423749.1|probable disease resistance protein At5g66900 [Prunus persica]/gi|1139761488|gb|ONH96585.1|hypothetical protein PRUPE_7G138500 [Prunus persica]	Prudu.07G131800	Disease resistance protein CC-NBS-LRR class family
Pdulcis68361_contig_17650	94.2034	846.208	-3.16716	752.005	0.996245	gi|1162555500|ref|XP_020418832.1|uncharacterized protein LOC18780862 [Prunus persica]
Pdulcis68361_contig_17662	57.9048	249.568	-2.10767	191.663	0.970845	gi|596258640|ref|XP_007224875.1|phytosulfokines 3 [Prunus persica]/gi|1139800755|gb|ONI33373.1|hypothetical protein PRUPE_1G420000 [Prunus persica]	Prudu.01G385000	phytosulfokine 4 precursor
Pdulcis68361_contig_17673	73.4614	428.328	-2.54366	354.866	0.977792	gi|1162517897|ref|XP_020410187.1|transcription factor bHLH92 isoform X1 [Prunus persica]
Pdulcis68361_contig_17682	25.9275	191.529	-2.885	165.601	0.989551	gi|1162522435|ref|XP_020411590.1|WAT1-related protein At3g28050 isoform X2 [Prunus persica]	Prudu.01G223600	nodulin MtN21 /EamA-like transporter family protein
Pdulcis68361_contig_17701	14.8006	164.954	-3.47834	150.154	0.99573	gi|1139787847|gb|ONI21274.1|hypothetical protein PRUPE_2G057100 [Prunus persica]	Prudu.02G062900	Putative disease resistance TIR-NBS-LRR class protein
Pdulcis68361_contig_17727	91.6107	372.61	-2.02408	281	0.963246	gi|1139777070|gb|ONI11257.1|hypothetical protein PRUPE_4G096300 [Prunus persica]/gi|1162554453|ref|XP_007211598.2|berberine bridge enzyme-like 13 [Prunus persica]	Prudu.04G084500	FAD-binding Berberine family protein
Pdulcis68361_contig_17748	120.117	615.669	-2.35771	495.552	0.97755	gi|1027105026|ref|XP_016650088.1|PREDICTED: cell division cycle 20.1, cofactor of APC complex-like isoform X2 [Prunus mume]	Prudu.02G141900	Transducin family protein / WD-40 repeat family protein
Pdulcis68361_contig_17838	126.181	536.28	-2.0875	410.099	0.971929		Prudu.03G257900	Raffinose synthase family protein
Pdulcis68361_contig_17842	81.2396	818.35	-3.33246	737.11	0.99755	gi|1162562047|ref|XP_020420940.1|uncharacterized protein LOC18774087 [Prunus persica]/gi|1139767891|gb|ONI02654.1|hypothetical protein PRUPE_6G212900 [Prunus persica]
Pdulcis68361_contig_17869	203.099	1174.71	-2.53205	971.61	0.978024	gi|1162560813|ref|XP_020420606.1|probable WRKY transcription factor 70 [Prunus persica]/gi|1139769220|gb|ONI03983.1|hypothetical protein PRUPE_6G295100 [Prunus persica]	Prudu.06G281700	WRKY DNA-binding protein 70
Pdulcis68361_contig_17899	98.5247	434.132	-2.13958	335.607	0.972189	gi|1139758324|gb|ONH93781.1|hypothetical protein PRUPE_8G252100 [Prunus persica]/gi|1162577333|ref|XP_020426113.1|secoisolariciresinol dehydrogenase [Prunus persica]
Pdulcis68361_contig_17949	87.2894	419.041	-2.26321	331.752	0.97293	gi|1162574516|ref|XP_020425164.1|uncharacterized protein LOC18766455 [Prunus persica]/gi|1139756489|gb|ONH91946.1|hypothetical protein PRUPE_8G145600 [Prunus persica]	Prudu.08G141300	Glycosyl hydrolase family 10 protein
Pdulcis68361_contig_180	108.031	482.884	-2.16023	374.853	0.97251		Prudu.03G275200	membrane-anchored ubiquitin-fold protein 4 precursor
Pdulcis68361_contig_18006	147.787	665.127	-2.17011	517.34	0.972637
Pdulcis68361_contig_1803	878.079	4268.19	-2.2812	3390.11	0.973631	gi|1220070679|ref|XP_021821782.1|homeobox protein knotted-1-like 2 [Prunus avium]	Prudu.01G382900	KNOTTED-like from Arabidopsis thaliana
Pdulcis68361_contig_18032	3.45701	55.7174	-4.01053	52.2604	0.969833
Pdulcis68361_contig_1809	28.5203	182.242	-2.6758	153.722	0.988009		Prudu.03G163700	Leucine-rich repeat transmembrane protein kinase
Pdulcis68361_contig_18111	1300.7	5268.78	-2.01818	3968.08	0.96372	gi|1162565224|ref|XP_020422050.1|uncharacterized protein LOC18773858 [Prunus persica]/gi|1139765769|gb|ONI00532.1|hypothetical protein PRUPE_6G093500 [Prunus persica]	Prudu.06G087000	hypothetical protein
Pdulcis68361_contig_18116	165.936	674.413	-2.023	508.477	0.963585	gi|1139754712|gb|ONH90169.1|hypothetical protein PRUPE_8G038700 [Prunus persica]/gi|595792335|ref|XP_007199916.1|phytosulfokine receptor 2 [Prunus persica]
Pdulcis68361_contig_18147	19.8778	180.634	-3.18384	160.757	0.994231	gi|1139759730|gb|ONH94827.1|hypothetical protein PRUPE_7G033300 [Prunus persica]	Prudu.07G037500	disease resistance family protein / LRR family protein
Pdulcis68361_contig_18159	25.9275	114.917	-2.14804	88.9896	0.963325
Pdulcis68361_contig_18222	13.828	116.078	-3.06943	102.25	0.989385	gi|1139782856|gb|ONI16683.1|hypothetical protein PRUPE_3G115300 [Prunus persica]/gi|1162532994|ref|XP_007215699.2|peroxidase P7 [Prunus persica]	Prudu.03G110000	Peroxidase superfamily protein
Pdulcis68361_contig_18309	79.5111	394.665	-2.3114	315.154	0.975227		Prudu.04G053200	Protein of unknown function D
Pdulcis68361_contig_18334	14.6923	600.123	-5.35213	585.431	0.999755
Pdulcis68361_contig_18337	14.6923	193.85	-3.72181	179.158	0.997512	gi|1139782460|gb|ONI16287.1|hypothetical protein PRUPE_3G089700 [Prunus persica]/gi|1162535273|ref|XP_020416105.1|LEAF RUST 10 DISEASE-RESISTANCE LOCUS RECEPTOR-LIKE PROTEIN KINASE-like 2.2 [Prunus persica]/gi|1139782459|gb|ONI16286.1|hypothetical protein PRUPE_3G089700 [Prunus persica]	Prudu.03G081400	Protein kinase family protein
Pdulcis68361_contig_1835	840.498	6933.38	-3.04424	6092.88	0.996064	gi|1220102688|ref|XP_021803327.1|mitochondrial uncoupling protein 5-like [Prunus avium]/gi|1220092490|ref|XP_021833100.1|mitochondrial uncoupling protein 5-like [Prunus avium]
Pdulcis68361_contig_1836	639.965	5301.23	-3.05026	4661.27	0.996074	gi|595826212|ref|XP_007205534.1|mitochondrial uncoupling protein 5 [Prunus persica]/gi|1139767649|gb|ONI02412.1|hypothetical protein PRUPE_6G196900 [Prunus persica]
Pdulcis68361_contig_18421	128.773	11.6078	3.47167	117.166	0.993431	gi|1139784679|gb|ONI18506.1|hypothetical protein PRUPE_3G219500 [Prunus persica]/gi|595949091|ref|XP_007216289.1|uncharacterized protein LOC18782362 [Prunus persica]	Prudu.03G202500	hypothetical protein
Pdulcis68361_contig_18449	2.59275	45.2704	-4.12601	42.6776	0.956471	gi|1220080894|ref|XP_021827045.1|uncharacterized protein LOC110767724 [Prunus avium]
Pdulcis68361_contig_18485	63.0904	955.322	-3.92049	892.231	0.999447	gi|595805856|ref|XP_007202356.1|probable E3 ubiquitin-protein ligase BAH1-like [Prunus persica]/gi|1139760640|gb|ONH95737.1|hypothetical protein PRUPE_7G088600 [Prunus persica]	Prudu.07G091700	SYG1/Pho81/XPR1 domain-containing protein / zinc finger C3HC4-type RING finger protein-related
Pdulcis68361_contig_18499	2.59275	42.9488	-4.05006	40.3561	0.95202	gi|157921976|gb|ABW03081.1|1-aminocyclopropane 1-carboxylate synthase 1 [Prunus salicina]	Prudu.06G210700	1-amino-cyclopropane-1-carboxylate synthase 8
Pdulcis68361_contig_18658	3.45701	97.5055	-4.81789	94.0485	0.991687		Prudu.08G025300	Disease resistance protein TIR-NBS-LRR class family
Pdulcis68361_contig_18662	63.9546	448.061	-2.80857	384.106	0.990798
Pdulcis68361_contig_18756	44.9411	465.473	-3.37259	420.532	0.997996
Pdulcis68361_contig_18768	233.15	973.894	-2.0625	740.744	0.971969	gi|596147928|ref|XP_007222702.1|eukaryotic initiation factor 4A-11 [Prunus persica]/gi|1139800544|gb|ONI33162.1|hypothetical protein PRUPE_1G409000 [Prunus persica]	Prudu.01G376700	eukaryotic translation initiation factor 4A1
Pdulcis68361_contig_18773	560.899	125.364	2.16162	435.535	0.972571	gi|1162556461|ref|XP_020419134.1|11-beta-hydroxysteroid dehydrogenase 1B [Prunus persica]	Prudu.05G144000	hydroxysteroid dehydrogenase 1
Pdulcis68361_contig_18781	5.55213	139.294	-4.64894	133.741	0.996457
Pdulcis68361_contig_18822	241.126	988.984	-2.03616	747.858	0.971852	gi|1139754712|gb|ONH90169.1|hypothetical protein PRUPE_8G038700 [Prunus persica]/gi|595792335|ref|XP_007199916.1|phytosulfokine receptor 2 [Prunus persica]	Prudu.08G043200	Protein kinase superfamily protein
Pdulcis68361_contig_18845	18.1493	289.034	-3.99326	270.885	0.999103
Pdulcis68361_contig_18867	48.3981	431.81	-3.15737	383.412	0.996044	gi|1139770832|gb|ONI05304.1|hypothetical protein PRUPE_5G000600 [Prunus persica]/gi|595849072|ref|XP_007209656.1|probable calcium-binding protein CML31 [Prunus persica]
Pdulcis68361_contig_18890	12.0995	80.0938	-2.72674	67.9943	0.973216	gi|645272813|ref|XP_008241574.1|PREDICTED: GDSL esterase/lipase At2g23540 [Prunus mume]	Prudu.07G134000	GDSL-like Lipase/Acylhydrolase superfamily protein
Pdulcis68361_contig_18963	15.5565	88.2192	-2.50357	72.6627	0.96306
Pdulcis68361_contig_19	1024.23	15884.8	-3.95504	14860.5	0.999516	gi|1162569798|ref|XP_007201948.2|protein ALP1-like [Prunus persica]
Pdulcis68361_contig_190	128540	1.05611e+06	-3.03847	927573	0.996084	gi|1139783774|gb|ONI17601.1|hypothetical protein PRUPE_3G168800 [Prunus persica]	Prudu.03G163700	Leucine-rich repeat transmembrane protein kinase
Pdulcis68361_contig_19033	19.8778	100.988	-2.34495	81.11	0.96512	gi|764573783|ref|XP_011462908.1|PREDICTED: zinc finger BED domain-containing protein RICESLEEPER 2-like [Fragaria vesca subsp. vesca]	Prudu.01G267100	BED zinc finger
Pdulcis68361_contig_19046	58.7691	266.979	-2.1836	208.21	0.971816	gi|1139786851|gb|ONI20278.1|hypothetical protein PRUPE_2G006200 [Prunus persica]	Prudu.153S000400	hypothetical protein
Pdulcis68361_contig_19091	8.64251	73.1291	-3.08092	64.4866	0.976627	gi|1139794923|gb|ONI27541.1|hypothetical protein PRUPE_1G093600 [Prunus persica]/gi|1162520226|ref|XP_020410903.1|(R)-mandelonitrile lyase 1-like [Prunus persica]/gi|1139794924|gb|ONI27542.1|hypothetical protein PRUPE_1G093600 [Prunus persica]	Prudu.04G082700	Glucose-methanol-choline oxidoreductase family protein
Pdulcis68361_contig_19160	10.371	109.113	-3.3952	98.7423	0.990991	gi|1220071214|ref|XP_021822055.1|acylamino-acid-releasing enzyme-like isoform X2 [Prunus avium]	Prudu.01G014800	acylaminoacyl-peptidase-related
Pdulcis68361_contig_19181	218.656	1005.24	-2.2008	786.579	0.973058	gi|1139773175|gb|ONI07647.1|hypothetical protein PRUPE_5G133200 [Prunus persica]
Pdulcis68361_contig_19188	1413.92	145.097	3.2846	1268.82	0.996607		Prudu.08G124600	cold regulated gene 27
Pdulcis68361_contig_1920	1502.07	12861.4	-3.09803	11359.4	0.99612	gi|1220061360|ref|XP_021816933.1|protein SRC2-like [Prunus avium]
Pdulcis68361_contig_19210	4.32126	45.2704	-3.38905	40.9491	0.95176	gi|1220066957|ref|XP_021819863.1|GDSL esterase/lipase 2-like [Prunus avium]	Prudu.03G030800	GDSL lipase 1
Pdulcis68361_contig_1926	328.416	2121.9	-2.69177	1793.49	0.990385	gi|595793283|ref|XP_007200390.1|uncharacterized protein LOC18766170 [Prunus persica]/gi|1139754298|gb|ONH89755.1|hypothetical protein PRUPE_8G014200 [Prunus persica]
Pdulcis68361_contig_19273	17.285	97.5055	-2.49596	80.2204	0.966157
Pdulcis68361_contig_1931	406.198	1769.03	-2.1227	1362.83	0.972252	gi|1139801067|gb|ONI33685.1|hypothetical protein PRUPE_1G440800 [Prunus persica]	Prudu.01G402000	uroporphyrinogen-III synthase family protein
Pdulcis68361_contig_19329	7.77826	56.8782	-2.87036	49.0999	0.95801	gi|1027094636|ref|XP_016647658.1|PREDICTED: acylamino-acid-releasing enzyme-like isoform X2 [Prunus mume]	Prudu.01G014800	acylaminoacyl-peptidase-related
Pdulcis68361_contig_1938	1942.84	12820.8	-2.72225	10878	0.990456	gi|1162518191|ref|XP_020410261.1|COBRA-like protein 7 [Prunus persica]/gi|1139795526|gb|ONI28144.1|hypothetical protein PRUPE_1G126300 [Prunus persica]	Prudu.01G109000	COBRA-like protein-7 precursor
Pdulcis68361_contig_19546	6.04976	57.6038	-3.25121	51.554	0.965834	gi|1139755896|gb|ONH91353.1|hypothetical protein PRUPE_8G108800 [Prunus persica]	Prudu.08G109600	Putative disease resistance TIR-NBS-LRR class protein
Pdulcis68361_contig_19582	182.357	751.024	-2.04209	568.667	0.971801	gi|645234700|ref|XP_008223931.1|PREDICTED: protein SULFUR DEFICIENCY-INDUCED 2 [Prunus mume]	Prudu.01G045400	Tetratricopeptide repeat-like superfamily protein
Pdulcis68361_contig_19637	125.316	641.911	-2.3568	516.595	0.977565
Pdulcis68361_contig_19643	178.036	1063.27	-2.57827	885.238	0.984476
Pdulcis68361_contig_19663	36.2159	560.566	-3.95219	524.35	0.99936	gi|1139802090|gb|ONI34708.1|hypothetical protein PRUPE_1G494200 [Prunus persica]	Prudu.01G449100	response regulator 9
Pdulcis68361_contig_1970	5.18551	1141.05	-7.78166	1135.86	0.999855	gi|950925607|gb|ALN49374.1|CBF/DREB1-like protein f [Prunus mume]	Prudu.1169S002100	valyl-tRNA synthetase / valine--tRNA ligase
Pdulcis68361_contig_1971	18.1493	1763.22	-6.60216	1745.07	0.999852	gi|1220080573|ref|XP_021826871.1|dehydration-responsive element-binding protein 1A-like [Prunus avium]	Prudu.1169S002100	valyl-tRNA synthetase / valine--tRNA ligase
Pdulcis68361_contig_19775	81.7188	369.673	-2.17751	287.955	0.972456	gi|1220098501|ref|XP_021801162.1|disease resistance protein LAZ5-like [Prunus avium]	Prudu.01G505800	Disease resistance protein TIR-NBS-LRR class family
Pdulcis68361_contig_19814	19.8778	117.239	-2.56022	97.3609	0.974934	gi|1162579793|ref|XP_020409446.1|uncharacterized protein LOC18767140 isoform X1 [Prunus persica]/gi|1162579791|ref|XP_020409445.1|uncharacterized protein LOC18767140 isoform X1 [Prunus persica]/gi|1139756055|gb|ONH91512.1|hypothetical protein PRUPE_8G119700 [Prunus persica]/gi|1139756054|gb|ONH91511.1|hypothetical protein PRUPE_8G119700 [Prunus persica]	Prudu.08G118200	Toll-Interleukin-Resistance domain family protein
Pdulcis68361_contig_19852	1723.32	143.937	3.58168	1579.38	0.998669	gi|1139768970|gb|ONI03733.1|hypothetical protein PRUPE_6G278400 [Prunus persica]/gi|1162561716|ref|XP_020420838.1|probable 2-oxoglutarate-dependent dioxygenase JRG21 [Prunus persica]	Prudu.06G266800	2-oxoglutarate and Fe(II)-dependent oxygenase superfamily protein
Pdulcis68361_contig_19856	6.04976	510.743	-6.39958	504.693	0.99972	gi|1139801798|gb|ONI34416.1|hypothetical protein PRUPE_1G481200 [Prunus persica]/gi|596226671|ref|XP_007224204.1|uncharacterized protein LOC18793267 [Prunus persica]	Prudu.01G435700	hypothetical protein
Pdulcis68361_contig_19870	35.4343	338.948	-3.25784	303.513	0.996062	gi|1139760486|gb|ONH95583.1|hypothetical protein PRUPE_7G079100 [Prunus persica]/gi|595804794|ref|XP_007202211.1|peroxidase A2 [Prunus persica]	Prudu.07G084400	peroxidase 2
Pdulcis68361_contig_19885	46.6696	195.011	-2.063	148.341	0.969413
Pdulcis68361_contig_1992	133.095	1249	-3.23025	1115.9	0.996418	gi|645237119|ref|XP_008225058.1|PREDICTED: CBS domain-containing protein CBSX5-like [Prunus mume]	Prudu.04G038900	CBS domain-containing protein
Pdulcis68361_contig_19945	20.7285	899.235	-5.43901	878.506	0.999816	gi|1139772743|gb|ONI07215.1|hypothetical protein PRUPE_5G106700 [Prunus persica]/gi|1162556092|ref|XP_020419020.1|probable WRKY transcription factor 29 isoform X1 [Prunus persica]
Pdulcis68361_contig_20053	144.33	625.66	-2.11601	481.33	0.972107	gi|1162562089|ref|XP_007205205.2|vacuolar cation/proton exchanger 3 [Prunus persica]/gi|1139765157|gb|ONH99919.1|hypothetical protein PRUPE_6G057700 [Prunus persica]	Prudu.06G054100	cation exchanger 3
Pdulcis68361_contig_20057	0.432126	48.7527	-6.81789	48.3206	0.965372		Prudu.1495S000500	Coatomer, beta' subunit
Pdulcis68361_contig_20082	63.5009	277.105	-2.12558	213.604	0.971345	gi|1139787858|gb|ONI21285.1|hypothetical protein PRUPE_2G057800 [Prunus persica]/gi|1139787859|gb|ONI21286.1|hypothetical protein PRUPE_2G057800 [Prunus persica]/gi|1162524074|ref|XP_020412147.1|TMV resistance protein N isoform X2 [Prunus persica]	Prudu.968S000200	Putative disease resistance TIR-NBS-LRR class protein
Pdulcis68361_contig_2009	8.64251	338.948	-5.29347	330.305	0.999528	gi|1162526107|ref|XP_007220388.2|uncharacterized protein LOC18785006 [Prunus persica]/gi|1139788899|gb|ONI22326.1|hypothetical protein PRUPE_2G121500 [Prunus persica]
Pdulcis68361_contig_20125	238.533	1208.37	-2.3408	969.838	0.976655	gi|1139758512|gb|ONH93969.1|hypothetical protein PRUPE_8G263900 [Prunus persica]/gi|595792043|ref|XP_007199770.1|probable pectinesterase/pectinesterase inhibitor 7 [Prunus persica]	Prudu.08G244400	Plant invertase/pectin methylesterase inhibitor superfamily
Pdulcis68361_contig_20126	12.9638	162.509	-3.64796	149.545	0.996541	gi|1139785147|gb|ONI18974.1|hypothetical protein PRUPE_3G250400 [Prunus persica]/gi|595931674|ref|XP_007215357.1|COBRA-like protein 1 [Prunus persica]
Pdulcis68361_contig_20144	20.742	150.901	-2.86298	130.159	0.987876		Prudu.07G240400	Low temperature and salt responsive protein family
Pdulcis68361_contig_20149	60.4976	241.442	-1.99673	180.945	0.953233	gi|1162525081|ref|XP_007220690.2|probable LRR receptor-like serine/threonine-protein kinase At3g47570 isoform X1 [Prunus persica]	Prudu.02G129300	Leucine-rich repeat protein kinase family protein
Pdulcis68361_contig_20167	95.0677	489.849	-2.36531	394.781	0.977486	gi|1139800264|gb|ONI32882.1|hypothetical protein PRUPE_1G391300 [Prunus persica]/gi|1162519482|ref|XP_020410653.1|acidic mammalian chitinase [Prunus persica]	Prudu.01G361800	Glycosyl hydrolase family protein with chitinase insertion domain
Pdulcis68361_contig_20171	21.3982	216.437	-3.33838	195.038	0.996462		Prudu.06G202100	Protein-tyrosine phosphatase-like, PTPLA
Pdulcis68361_contig_20173	12.0995	371.388	-4.93991	359.289	0.999577	gi|1220102827|ref|XP_021803394.1|TMV resistance protein N-like, partial [Prunus avium]	Prudu.08G025700	Putative disease resistance TIR-NBS-LRR class protein
Pdulcis68361_contig_20174	19.0135	489.849	-4.68724	470.835	0.999681	gi|1162575822|ref|XP_020425593.1|TMV resistance protein N [Prunus persica]/gi|1162575820|ref|XP_020425592.1|TMV resistance protein N [Prunus persica]/gi|1162575818|ref|XP_020425591.1|TMV resistance protein N [Prunus persica]/gi|1162575824|ref|XP_020425594.1|TMV resistance protein N [Prunus persica]/gi|1139754461|gb|ONH89918.1|hypothetical protein PRUPE_8G023900 [Prunus persica]	Prudu.08G025700	Putative disease resistance TIR-NBS-LRR class protein
Pdulcis68361_contig_20178	200.506	797.456	-1.99176	596.949	0.954668	gi|1162510602|ref|XP_020416497.1|cysteine-rich receptor-like protein kinase 3 [Prunus persica]/gi|1139797784|gb|ONI30402.1|hypothetical protein PRUPE_1G249300 [Prunus persica]
Pdulcis68361_contig_2018	195.321	1236.13	-2.66191	1040.81	0.990336	gi|1139797786|gb|ONI30404.1|hypothetical protein PRUPE_1G249400 [Prunus persica]/gi|596272814|ref|XP_007225117.1|cysteine-rich receptor-like protein kinase 2 isoform X1 [Prunus persica]/gi|1139797785|gb|ONI30403.1|hypothetical protein PRUPE_1G249400 [Prunus persica]	Prudu.01G236700	cysteine-rich RECEPTOR-like protein kinase 2
Pdulcis68361_contig_2020	438.175	3368.58	-2.94256	2930.41	0.991572	gi|1162535493|ref|XP_007215252.2|cytochrome P450 71A1 [Prunus persica]/gi|1139781534|gb|ONI15361.1|hypothetical protein PRUPE_3G039300 [Prunus persica]	Prudu.03G036200	Cytochrome P450 superfamily protein
Pdulcis68361_contig_20216	34.5701	181.082	-2.38905	146.512	0.975069		Prudu.05G055500	Protein kinase superfamily protein
Pdulcis68361_contig_20236	29.3845	132.329	-2.171	102.944	0.966183
Pdulcis68361_contig_20253	24.199	396.987	-4.03607	372.788	0.999452	gi|1139794918|gb|ONI27536.1|hypothetical protein PRUPE_1G093100 [Prunus persica]
Pdulcis68361_contig_2029	325.823	3146.87	-3.27176	2821.05	0.996452	gi|1139793909|gb|ONI26527.1|hypothetical protein PRUPE_1G030500 [Prunus persica]/gi|596297014|ref|XP_007227265.1|transcription factor bHLH92 isoform X2 [Prunus persica]	Prudu.01G017100	basic helix-loop-helix DNA-binding superfamily protein
Pdulcis68361_contig_20316	48.3981	385.379	-2.99326	336.981	0.993676
Pdulcis68361_contig_2033	1103.65	6351.79	-2.52488	5248.14	0.978031	gi|1139799762|gb|ONI32380.1|hypothetical protein PRUPE_1G364500 [Prunus persica]/gi|1139799764|gb|ONI32382.1|hypothetical protein PRUPE_1G364500 [Prunus persica]/gi|1139799763|gb|ONI32381.1|hypothetical protein PRUPE_1G364500 [Prunus persica]/gi|1162519836|ref|XP_020410774.1|uncharacterized protein LOC18793969 [Prunus persica]/gi|596127226|ref|XP_007222008.1|uncharacterized protein LOC18793969 [P…	Prudu.01G338200	Protein of unknown function D
Pdulcis68361_contig_20357	1948.02	301.803	2.69033	1646.22	0.990385	gi|1139793771|gb|ONI26389.1|hypothetical protein PRUPE_1G021500 [Prunus persica]/gi|596290250|ref|XP_007226151.1|early light-induced protein 1, chloroplastic [Prunus persica]
Pdulcis68361_contig_20416	117.538	29.0195	2.01804	88.5187	0.954373
Pdulcis68361_contig_20417	26.7918	138.133	-2.36619	111.341	0.972291
Pdulcis68361_contig_2047	848.695	4283.4	-2.33544	3434.71	0.976675	gi|1162569264|ref|XP_007204548.2|AAA-ATPase At2g18193 [Prunus persica]/gi|1139761822|gb|ONH96919.1|hypothetical protein PRUPE_7G159800 [Prunus persica]	Prudu.07G147800	P-loop containing nucleoside triphosphate hydrolases superfamily protein
Pdulcis68361_contig_2049	96.7962	6305.35	-6.02548	6208.56	0.99986	gi|1139756941|gb|ONH92398.1|hypothetical protein PRUPE_8G172900 [Prunus persica]/gi|595793093|ref|XP_007200295.1|L-ascorbate oxidase homolog [Prunus persica]	Prudu.08G162300	SKU5 similar 5
Pdulcis68361_contig_20522	471.881	1933.86	-2.03499	1461.98	0.969193	gi|1162561116|ref|XP_020420703.1|scarecrow-like protein 33 [Prunus persica]	Prudu.06G068500	SCARECROW-like 14
Pdulcis68361_contig_20524	8181.87	192.689	5.40808	7989.18	0.999847	gi|1220089422|ref|XP_021831529.1|peroxidase 9 [Prunus avium]	Prudu.01G347100	Peroxidase superfamily protein
Pdulcis68361_contig_20589	101.982	533.959	-2.38842	431.977	0.97756	gi|1139802998|gb|ONI35616.1|hypothetical protein PRUPE_1G546100 [Prunus persica]/gi|596293600|ref|XP_007226695.1|ethylene-responsive transcription factor ERF020 [Prunus persica]
Pdulcis68361_contig_20593	0.432126	345.912	-9.64474	345.48	0.99959
Pdulcis68361_contig_20609	19.0135	272.783	-3.84266	253.77	0.998822	gi|1139781969|gb|ONI15796.1|hypothetical protein PRUPE_3G062300 [Prunus persica]	Prudu.03G056300	Ankyrin repeat family protein
Pdulcis68361_contig_20624	1078.59	110.274	3.28998	968.312	0.996931	gi|1139784134|gb|ONI17961.1|hypothetical protein PRUPE_3G188200 [Prunus persica]/gi|1162536470|ref|XP_007217297.2|protein TIFY 5A isoform X2 [Prunus persica]	Prudu.03G178500	jasmonate-zim-domain protein 8
Pdulcis68361_contig_20660	38.0271	270.462	-2.83033	232.435	0.990487
Pdulcis68361_contig_20681	84.6966	391.183	-2.20747	306.486	0.972803	gi|1139773197|gb|ONI07669.1|hypothetical protein PRUPE_5G134500 [Prunus persica]/gi|595860692|ref|XP_007211193.1|protein DMR6-LIKE OXYGENASE 2 [Prunus persica]	Prudu.1137S000100	2-oxoglutarate and Fe(II)-dependent oxygenase superfamily protein
Pdulcis68361_contig_20733	17.285	304.124	-4.13707	286.839	0.999289	gi|1139790323|gb|ONI23750.1|hypothetical protein PRUPE_2G205900 [Prunus persica]/gi|596015830|ref|XP_007218841.1|uncharacterized protein LOC18786819 [Prunus persica]	Prudu.02G205000	Protein of unknown function D
Pdulcis68361_contig_2080	84.6966	4406.32	-5.70113	4321.62	0.99985	gi|1220048239|ref|XP_021810076.1|probable xyloglucan endotransglucosylase/hydrolase protein 23 [Prunus avium]	Prudu.01G075300	xyloglucan endotransglycosylase 6
Pdulcis68361_contig_20853	219.52	1387.13	-2.65968	1167.61	0.990344	gi|1139802571|gb|ONI35189.1|hypothetical protein PRUPE_1G521300 [Prunus persica]	Prudu.01G472000	transferases, transferring glycosyl groups
Pdulcis68361_contig_20923	24.199	117.239	-2.27643	93.0397	0.96527
Pdulcis68361_contig_20935	304.217	1526.43	-2.32699	1222.21	0.976293	gi|1139796366|gb|ONI28984.1|hypothetical protein PRUPE_1G173600 [Prunus persica]
Pdulcis68361_contig_20957	6.04976	74.2899	-3.61822	68.2401	0.981988	gi|1139772956|gb|ONI07428.1|hypothetical protein PRUPE_5G120000 [Prunus persica]/gi|1162555824|ref|XP_007211321.2|RING-H2 finger protein ATL20 [Prunus persica]	Prudu.05G121400	RING/U-box superfamily protein
Pdulcis68361_contig_20969	288.66	1174.71	-2.02486	886.049	0.963695	gi|1162556392|ref|XP_020419114.1|uncharacterized N-acetyltransferase DDB_G0290199 [Prunus persica]/gi|1139773586|gb|ONI08058.1|hypothetical protein PRUPE_5G156000 [Prunus persica]
Pdulcis68361_contig_2099	141.737	615.213	-2.11787	473.476	0.972102
Pdulcis68361_contig_20996	22.4705	417.496	-4.21566	395.026	0.999541	gi|1220034448|ref|XP_021824704.1|uncharacterized protein LOC110765778 [Prunus avium]
Pdulcis68361_contig_20997	3.45701	78.933	-4.51303	75.476	0.986156	gi|1139761397|gb|ONH96494.1|hypothetical protein PRUPE_7G132700 [Prunus persica]/gi|1162574151|ref|XP_007204477.2|uncharacterized protein LOC18771447 [Prunus persica]	Prudu.07G128900	alpha/beta-Hydrolases superfamily protein
Pdulcis68361_contig_2108	111.488	4731.34	-5.40728	4619.85	0.999847	gi|1139801914|gb|ONI34532.1|hypothetical protein PRUPE_1G486000 [Prunus persica]/gi|1162521892|ref|XP_020411425.1|uncharacterized protein LOC18788279 [Prunus persica]
Pdulcis68361_contig_21117	67.4116	506.1	-2.90835	438.688	0.991371
Pdulcis68361_contig_21142	141.737	1.16078	6.93198	140.576	0.996872	gi|1162524289|ref|XP_007219086.2|uncharacterized protein At1g28695 isoform X2 [Prunus persica]/gi|1139788879|gb|ONI22306.1|hypothetical protein PRUPE_2G120500 [Prunus persica]	Prudu.02G133200	Nucleotide-diphospho-sugar transferase family protein
Pdulcis68361_contig_21273	88.2982	354.578	-2.00565	266.28	0.960256	gi|1162524076|ref|XP_020412148.1|TMV resistance protein N [Prunus persica]/gi|1139787854|gb|ONI21281.1|hypothetical protein PRUPE_2G057600 [Prunus persica]/gi|1139787852|gb|ONI21279.1|hypothetical protein PRUPE_2G057600 [Prunus persica]/gi|1139787853|gb|ONI21280.1|hypothetical protein PRUPE_2G057600 [Prunus persica]	Prudu.1148S000100	Disease resistance protein TIR-NBS-LRR class family
Pdulcis68361_contig_2128	1225.51	6843.96	-2.48145	5618.45	0.97796	gi|595868223|ref|XP_007211989.1|ethylene-responsive transcription factor 4 [Prunus persica]/gi|1139778442|gb|ONI12629.1|hypothetical protein PRUPE_4G176200 [Prunus persica]	Prudu.04G162000	ethylene responsive element binding factor 4
Pdulcis68361_contig_21298	28.5203	269.301	-3.23916	240.781	0.995723
Pdulcis68361_contig_21326	31.9773	196.172	-2.617	164.194	0.988264
Pdulcis68361_contig_2134	400.148	1668.04	-2.05955	1267.89	0.972013	gi|1220087852|ref|XP_021830709.1|protein LURP-one-related 5-like [Prunus avium]	Prudu.03G077200	Protein of unknown function D
Pdulcis68361_contig_21391	46.4285	396.802	-3.09534	350.373	0.99583	gi|1139755019|gb|ONH90476.1|hypothetical protein PRUPE_8G056100 [Prunus persica]/gi|1162574431|ref|XP_020425138.1|probable leucine-rich repeat receptor-like protein kinase At2g33170 [Prunus persica]	Prudu.08G059000	leucine-rich repeat transmembrane protein kinase family protein
Pdulcis68361_contig_21416	1089.82	145.097	2.909	944.724	0.991532	gi|1162531186|ref|XP_007216052.2|uncharacterized protein DDB_G0290685 [Prunus persica]/gi|1139784853|gb|ONI18680.1|hypothetical protein PRUPE_3G232500 [Prunus persica]	Prudu.03G212200	hypothetical protein
Pdulcis68361_contig_21467	25.0633	486.367	-4.2784	461.303	0.999613
Pdulcis68361_contig_21499	15.9759	187.995	-3.55673	172.019	0.99677	gi|1162575920|ref|XP_020425628.1|TMV resistance protein N isoform X2 [Prunus persica]	Prudu.08G109600	Putative disease resistance TIR-NBS-LRR class protein
Pdulcis68361_contig_2150	504.723	2181.1	-2.1115	1676.38	0.972209	gi|1139768344|gb|ONI03107.1|hypothetical protein PRUPE_6G239200 [Prunus persica]/gi|1162568488|ref|XP_020423133.1|MLO-like protein 3 [Prunus persica]	Prudu.06G232100	Seven transmembrane MLO family protein
Pdulcis68361_contig_21506	40.7158	233.317	-2.51863	192.601	0.976673	gi|1139789649|gb|ONI23076.1|hypothetical protein PRUPE_2G168800 [Prunus persica]	Prudu.1456S003200	disease resistance family protein / LRR family protein
Pdulcis68361_contig_21532	10.371	76.6114	-2.885	66.2404	0.973229
Pdulcis68361_contig_21539	37.1628	190.368	-2.35686	153.205	0.975309
Pdulcis68361_contig_21540	479.66	42.9488	3.48132	436.711	0.998065	gi|1139791732|gb|ONI25159.1|hypothetical protein PRUPE_2G285200 [Prunus persica]	Prudu.1169S005500	cytochrome P450, family 704, subfamily A, polypeptide 1
Pdulcis68361_contig_21572	69.1401	580.39	-3.06943	511.25	0.995962		Prudu.02G282100	ubiquitin-conjugating enzyme 28
Pdulcis68361_contig_21589	69.1401	990.145	-3.84004	921.005	0.999414	gi|1139795442|gb|ONI28060.1|hypothetical protein PRUPE_1G120000 [Prunus persica]
Pdulcis68361_contig_21602	167.665	850.851	-2.34333	683.187	0.976609
Pdulcis68361_contig_21610	190.135	942.553	-2.30955	752.418	0.975526	gi|1162569420|ref|XP_007202780.2|sigma factor binding protein 1, chloroplastic [Prunus persica]/gi|1139759802|gb|ONH94899.1|hypothetical protein PRUPE_7G038200 [Prunus persica]
Pdulcis68361_contig_21622	101.117	442.257	-2.12885	341.14	0.972051	gi|1139801025|gb|ONI33643.1|hypothetical protein PRUPE_1G437700 [Prunus persica]
Pdulcis68361_contig_2163	120.643	660.701	-2.45325	540.057	0.977769		Prudu.120S001000	Haloacid dehalogenase-like hydrolase superfamily protein
Pdulcis68361_contig_21666	250.633	1128.28	-2.17047	877.645	0.972742	gi|1139782826|gb|ONI16653.1|hypothetical protein PRUPE_3G113100 [Prunus persica]/gi|1162535794|ref|XP_020416280.1|probable alpha,alpha-trehalose-phosphate synthase [UDP-forming] 7 isoform X1 [Prunus persica]/gi|1139782824|gb|ONI16651.1|hypothetical protein PRUPE_3G113100 [Prunus persica]/gi|1139782825|gb|ONI16652.1|hypothetical protein PRUPE_3G113100 [Prunus persica]/gi|595924753|ref|XP_007214959…	Prudu.03G106900	trehalose-phosphatase/synthase 7
Pdulcis68361_contig_21696	96.5875	16.343	2.56316	80.2445	0.970585	gi|595845232|ref|XP_007208890.1|uncharacterized protein LOC18777808 [Prunus persica]/gi|1139773923|gb|ONI08395.1|hypothetical protein PRUPE_5G175300 [Prunus persica]	Prudu.05G168000	basic helix-loop-helix DNA-binding superfamily protein
Pdulcis68361_contig_21707	67.4116	323.857	-2.26429	256.446	0.972645	gi|1139791247|gb|ONI24674.1|hypothetical protein PRUPE_2G254500 [Prunus persica]/gi|596051574|ref|XP_007220635.1|probable inactive receptor-like protein kinase At3g56050 [Prunus persica]	Prudu.02G246600	Leucine-rich repeat protein kinase family protein
Pdulcis68361_contig_21718	15.5565	94.0231	-2.5955	78.4666	0.973991
Pdulcis68361_contig_21736	1426.01	229.834	2.63332	1196.18	0.990303	gi|1023176628|pdb|5EB4|BChain B, The Crystal Structure Of Almond Hnl, Pahnl5 V317a, Expressed In Aspergillus Niger/gi|1023176629|pdb|5EB5|AChain A, The Crystal Structure Of Almond Hnl, Pahnl5 V317a, In Complex With Benzyl Alcohol/gi|1023176630|pdb|5EB5|BChain B, The Crystal Structure Of Almond Hnl, Pahnl5 V317a, In Complex With Benzyl Alcohol/gi|1023176627|pdb|5EB4|AChain A, The Crystal Structure…	Prudu.586S000300	Glucose-methanol-choline oxidoreductase family protein
Pdulcis68361_contig_21756	92.4749	507.261	-2.45559	414.786	0.977695
Pdulcis68361_contig_2187	1515.03	8470.21	-2.48305	6955.18	0.97796	gi|1139792366|gb|ONI25793.1|hypothetical protein PRUPE_2G320600 [Prunus persica]/gi|1162523822|ref|XP_020412062.1|NAC domain-containing protein 91 [Prunus persica]	Prudu.02G295400	TCV-interacting protein
Pdulcis68361_contig_21888	66.5474	308.767	-2.21407	242.22	0.972472
Pdulcis68361_contig_21900	7.77826	164.831	-4.40539	157.052	0.997568	gi|1162552047|ref|XP_020417621.1|DNA damage-repair/toleration protein DRT100-like [Prunus persica]	Prudu.04G102400	disease resistance family protein / LRR family protein
Pdulcis68361_contig_21907	19.0135	131.888	-2.79421	112.874	0.985648	gi|1162524725|ref|XP_020412387.1|TMV resistance protein N isoform X5 [Prunus persica]	Prudu.972S000100	Putative disease resistance TIR-NBS-LRR class protein
Pdulcis68361_contig_21911	654.238	78.933	3.05112	575.305	0.99598	gi|595814750|ref|XP_007203796.1|respiratory burst oxidase homolog protein E [Prunus persica]/gi|1139762402|gb|ONH97499.1|hypothetical protein PRUPE_7G193000 [Prunus persica]	Prudu.07G178300	Riboflavin synthase-like superfamily protein
Pdulcis68361_contig_21964	32.8416	156.705	-2.25446	123.864	0.969061
Pdulcis68361_contig_21985	60.4976	348.234	-2.52511	287.736	0.977601	gi|1139788160|gb|ONI21587.1|hypothetical protein PRUPE_2G074300 [Prunus persica]/gi|1162528698|ref|XP_007212707.2|premnaspirodiene oxygenase [Prunus persica]	Prudu.02G085500	cytochrome P450, family 71, subfamily B, polypeptide 34
Pdulcis68361_contig_21987	309.402	2089.4	-2.75554	1780	0.990497	gi|596008829|ref|XP_007218501.1|auxin-responsive protein SAUR36 [Prunus persica]/gi|1139789200|gb|ONI22627.1|hypothetical protein PRUPE_2G140600 [Prunus persica]
Pdulcis68361_contig_22026	210.013	832.279	-1.98659	622.266	0.954671	gi|1027108845|ref|XP_008237682.2|PREDICTED: LOW QUALITY PROTEIN: stearoyl-[acyl-carrier-protein] 9-desaturase 6, chloroplastic [Prunus mume]	Prudu.08G018000	Plant stearoyl-acyl-carrier-protein desaturase family protein
Pdulcis68361_contig_22049	26.7918	212.423	-2.98707	185.631	0.992493	gi|1162525771|ref|XP_020412764.1|uncharacterized protein LOC109947249 [Prunus persica]	Prudu.02G020500	Disease resistance protein TIR-NBS-LRR class family
Pdulcis68361_contig_22100	9.50677	195.011	-4.35846	185.504	0.998312
Pdulcis68361_contig_22110	0.864251	345.912	-8.64474	345.048	0.999579
Pdulcis68361_contig_22151	102.494	517.103	-2.33491	414.609	0.976104
Pdulcis68361_contig_22166	37.1628	287.873	-2.9535	250.711	0.99093		Prudu.03G155700	RHD SIX-LIKE 1
Pdulcis68361_contig_22255	188.407	946.035	-2.32804	757.628	0.97626	gi|1162517889|ref|XP_007223089.2|protein LAZY 1 isoform X2 [Prunus persica]/gi|645231027|ref|XP_008222202.1|PREDICTED: uncharacterized protein LOC103322099 isoform X2 [Prunus mume]/gi|1139797309|gb|ONI29927.1|hypothetical protein PRUPE_1G222800 [Prunus persica]
Pdulcis68361_contig_22260	9.50677	114.917	-3.5955	105.41	0.992638	gi|1139791523|gb|ONI24950.1|hypothetical protein PRUPE_2G271300 [Prunus persica]/gi|596026995|ref|XP_007219230.1|mavicyanin [Prunus persica]	Prudu.02G259300	Cupredoxin superfamily protein
Pdulcis68361_contig_22279	31.9773	1038.9	-5.02186	1006.92	0.999824	gi|1139756974|gb|ONH92431.1|hypothetical protein PRUPE_8G174800 [Prunus persica]/gi|595793557|ref|XP_007200527.1|NAC domain-containing protein 35 [Prunus persica]	Prudu.08G164800	NAC domain containing protein 36
Pdulcis68361_contig_22316	10.816	207.78	-4.26382	196.964	0.998483	gi|1162576086|ref|XP_007199645.2|TMV resistance protein N [Prunus persica]	Prudu.08G109600	Putative disease resistance TIR-NBS-LRR class protein
Pdulcis68361_contig_22320	107.322	11.6078	3.20878	95.7145	0.98861	gi|595881491|ref|XP_007212426.1|vinorine synthase [Prunus persica]	Prudu.04G126900	HXXXD-type acyl-transferase family protein
Pdulcis68361_contig_2233	581.641	4419.09	-2.92555	3837.45	0.991565	gi|1139762212|gb|ONH97309.1|hypothetical protein PRUPE_7G183200 [Prunus persica]/gi|1139762213|gb|ONH97310.1|hypothetical protein PRUPE_7G183200 [Prunus persica]/gi|1162570546|ref|XP_020423817.1|uncharacterized protein LOC18770239 [Prunus persica]	Prudu.07G169100	hypothetical protein
Pdulcis68361_contig_22403	10.371	186.885	-4.17153	176.514	0.998083		Prudu.08G056800	Protein of unknown function D
Pdulcis68361_contig_22483	49.2623	276.266	-2.4875	227.003	0.977154
Pdulcis68361_contig_22552	84.6966	657.909	-2.95751	573.212	0.991899	gi|1162529679|ref|XP_020414114.1|putative lipid-transfer protein DIR1 isoform X3 [Prunus persica]/gi|1162529677|ref|XP_020414113.1|putative lipid-transfer protein DIR1 isoform X2 [Prunus persica]/gi|1139791058|gb|ONI24485.1|hypothetical protein PRUPE_2G242700 [Prunus persica]	Prudu.02G237300	Bifunctional inhibitor/lipid-transfer protein/seed storage 2S albumin superfamily protein
Pdulcis68361_contig_22655	171.986	868.263	-2.33584	696.277	0.976611	gi|1139797720|gb|ONI30338.1|hypothetical protein PRUPE_1G245400 [Prunus persica]/gi|596147028|ref|XP_007222676.1|non-functional NADPH-dependent codeinone reductase 2 [Prunus persica]	Prudu.01G233200	NAD(P)-linked oxidoreductase superfamily protein
Pdulcis68361_contig_22722	1984.32	452.704	2.13201	1531.62	0.972349	gi|1139773329|gb|ONI07801.1|hypothetical protein PRUPE_5G140600 [Prunus persica]/gi|1162556418|ref|XP_007210706.2|random slug protein 5 [Prunus persica]	Prudu.05G136500	Sec14p-like phosphatidylinositol transfer family protein
Pdulcis68361_contig_22727	3593.56	522.351	2.78232	3071.21	0.990905	gi|645236904|ref|XP_008224959.1|PREDICTED: sugar carrier protein C [Prunus mume]	Prudu.04G033000	sugar transporter 1
Pdulcis68361_contig_22767	12.9638	125.364	-3.27357	112.4	0.991154	gi|1139773723|gb|ONI08195.1|hypothetical protein PRUPE_5G163300 [Prunus persica]/gi|595859404|ref|XP_007210941.1|cytochrome P450 71A9 [Prunus persica]	Prudu.05G157700	cytochrome P450, family 83, subfamily B, polypeptide 1
Pdulcis68361_contig_22775	24.199	184.564	-2.9311	160.365	0.989429
Pdulcis68361_contig_22778	8.64251	80.5171	-3.21977	71.8746	0.981157	gi|1162572509|ref|XP_020424496.1|probable LRR receptor-like serine/threonine-protein kinase At4g36180 [Prunus persica]	Prudu.167S000300	disease resistance family protein / LRR family protein
Pdulcis68361_contig_2283	111.122	1149.04	-3.37021	1037.92	0.998172
Pdulcis68361_contig_22831	4.32126	215.904	-5.6428	211.583	0.99882	gi|1162569885|ref|XP_020423577.1|uncharacterized protein LOC18769334 [Prunus persica]
Pdulcis68361_contig_22834	76.0541	330.822	-2.12096	254.768	0.971651	gi|596288306|ref|XP_007225916.1|1,2-dihydroxy-3-keto-5-methylthiopentene dioxygenase 1 isoform X2 [Prunus persica]/gi|1139793763|gb|ONI26381.1|hypothetical protein PRUPE_1G021000 [Prunus persica]	Prudu.01G009800	RmlC-like cupins superfamily protein
Pdulcis68361_contig_2284	98.0264	1481.28	-3.91753	1383.26	0.999467
Pdulcis68361_contig_22875	9.55403	61.5891	-2.68849	52.0351	0.96033		Prudu.1452S000600	NB-ARC domain-containing disease resistance protein
Pdulcis68361_contig_22905	37.1628	198.493	-2.41716	161.33	0.975714	gi|645243917|ref|XP_008228197.1|PREDICTED: auxin-binding protein ABP19a [Prunus mume]	Prudu.03G037500	germin-like protein 1
Pdulcis68361_contig_22922	1320.58	315.732	2.0644	1004.84	0.972003	gi|1139759336|gb|ONH94433.1|hypothetical protein PRUPE_7G016200 [Prunus persica]
Pdulcis68361_contig_22934	17.285	117.239	-2.76185	99.9537	0.983484
Pdulcis68361_contig_22964	12.0995	77.7722	-2.68431	65.6727	0.971748	gi|1162536078|ref|XP_007217295.2|uncharacterized protein LOC18784402 [Prunus persica]/gi|1139781546|gb|ONI15373.1|hypothetical protein PRUPE_3G040000 [Prunus persica]	Prudu.03G037000	alpha/beta-Hydrolases superfamily protein
Pdulcis68361_contig_22982	267.918	1380.17	-2.36498	1112.25	0.977685
Pdulcis68361_contig_22988	12.9638	517.708	-5.31958	504.744	0.999707		Prudu.01G224800	RPM1-interacting protein 4 family protein
Pdulcis68361_contig_23035	15.5565	177.599	-3.51303	162.043	0.996179	gi|1139776674|gb|ONI10861.1|hypothetical protein PRUPE_4G072800 [Prunus persica]	Prudu.04G062000	xyloglucan endotransglucosylase/hydrolase 16
Pdulcis68361_contig_23049	80.3754	17.4117	2.2067	62.9637	0.952749	gi|1139757657|gb|ONH93114.1|hypothetical protein PRUPE_8G214000 [Prunus persica]	Prudu.08G199900	pleiotropic drug resistance 12
Pdulcis68361_contig_23070	114.081	998.039	-3.12904	883.958	0.99612	gi|1139771298|gb|ONI05770.1|hypothetical protein PRUPE_5G023700 [Prunus persica]/gi|1162555912|ref|XP_020418963.1|myb family transcription factor PHL11 [Prunus persica]	Prudu.05G024100	Homeodomain-like superfamily protein
Pdulcis68361_contig_23090	935.12	125.364	2.89903	809.756	0.991514	gi|3914020|sp|O24243.1|MDL1_PRUDURecName: Full=(R)-mandelonitrile lyase 1 AltName: Full=Hydroxynitrile lyase 1 Short=(R)-oxynitrilase 1 Flags: Precursor/gi|1561641|emb|CAA69388.1|mandelonitrile lyase [Prunus dulcis]	Prudu.586S000300	Glucose-methanol-choline oxidoreductase family protein
Pdulcis68361_contig_23140	2776.84	614.052	2.17701	2162.79	0.972897	gi|645220008|ref|XP_008238326.1|PREDICTED: acyl-CoA-binding domain-containing protein 3-like [Prunus mume]	Prudu.06G219800	acyl-CoA-binding domain 3
Pdulcis68361_contig_23145	19.8778	133.49	-2.7475	113.612	0.985296	gi|1139781122|gb|ONI14949.1|hypothetical protein PRUPE_3G017400 [Prunus persica]/gi|595928519|ref|XP_007215130.1|15.7 kDa heat shock protein, peroxisomal [Prunus persica]	Prudu.03G016600	HSP20-like chaperones superfamily protein
Pdulcis68361_contig_23248	34.5701	207.78	-2.58746	173.209	0.984659
Pdulcis68361_contig_23296	35.4559	214.071	-2.59399	178.615	0.984784	gi|596293392|ref|XP_007226660.1|putative calcium-transporting ATPase 13, plasma membrane-type [Prunus persica]/gi|1139793795|gb|ONI26413.1|hypothetical protein PRUPE_1G023100 [Prunus persica]	Prudu.06G155800	ATPase E1-E2 type family protein / haloacid dehalogenase-like hydrolase family protein
Pdulcis68361_contig_23342	3.45701	48.7527	-3.81789	45.2957	0.960514
Pdulcis68361_contig_23403	615.347	152.062	2.01674	463.285	0.96356	gi|1139762977|gb|ONH98074.1|hypothetical protein PRUPE_7G227500 [Prunus persica]/gi|1162568835|ref|XP_007202641.2|strigolactone esterase D14 [Prunus persica]	Prudu.07G206900	alpha/beta-Hydrolases superfamily protein
Pdulcis68361_contig_23433	31.1131	152.062	-2.28907	120.949	0.97007	gi|1139769019|gb|ONI03782.1|hypothetical protein PRUPE_6G281500 [Prunus persica]	Prudu.06G270000	hypothetical protein
Pdulcis68361_contig_23502	217.791	10.447	4.38178	207.344	0.998708	gi|1162514981|ref|XP_020423909.1|cytochrome P450 704B1 [Prunus persica]/gi|1139798238|gb|ONI30856.1|hypothetical protein PRUPE_1G277400 [Prunus persica]
Pdulcis68361_contig_23516	6.91401	52.2351	-2.91742	45.3211	0.952739
Pdulcis68361_contig_23519	1646.4	379.575	2.11686	1266.82	0.97225	gi|1139760371|gb|ONH95468.1|hypothetical protein PRUPE_7G073000 [Prunus persica]/gi|1162569038|ref|XP_020423301.1|bZIP transcription factor TGA10 isoform X2 [Prunus persica]	Prudu.07G076200	bZIP transcription factor family protein
Pdulcis68361_contig_2354	89.8822	1149.17	-3.67642	1059.29	0.999103	gi|645219837|ref|XP_008237576.1|PREDICTED: uncharacterized protein LOC103336308 [Prunus mume]
Pdulcis68361_contig_23558	260.14	1034.25	-1.99123	774.115	0.954714	gi|1139778009|gb|ONI12196.1|hypothetical protein PRUPE_4G150100 [Prunus persica]/gi|595914135|ref|XP_007214657.1|9-cis-epoxycarotenoid dioxygenase NCED1, chloroplastic [Prunus persica]	Prudu.04G134000	nine-cis-epoxycarotenoid dioxygenase 3
Pdulcis68361_contig_23560	133.095	856.655	-2.68626	723.561	0.990336	gi|1220095481|ref|XP_021834608.1|uncharacterized protein LOC110774386 [Prunus avium]	Prudu.06G258400	PAR1 protein
Pdulcis68361_contig_23578	0.864251	103.309	-6.9013	102.445	0.993171
Pdulcis68361_contig_23684	16.4208	82.4153	-2.32739	65.9946	0.95786	gi|1220055954|ref|XP_021814078.1|heat shock 70 kDa protein [Prunus avium]	Prudu.03G094400	heat shock protein 70
Pdulcis68361_contig_23717	25.9275	338.948	-3.7085	313.02	0.998787	gi|1027106704|ref|XP_016650459.1|PREDICTED: TMV resistance protein N-like [Prunus mume]	Prudu.08G109600	Putative disease resistance TIR-NBS-LRR class protein
Pdulcis68361_contig_23737	10.371	134.65	-3.69859	124.279	0.995009	gi|1162574905|ref|XP_020425293.1|TMV resistance protein N [Prunus persica]/gi|1139754449|gb|ONH89906.1|hypothetical protein PRUPE_8G023200 [Prunus persica]/gi|1139754450|gb|ONH89907.1|hypothetical protein PRUPE_8G023200 [Prunus persica]	Prudu.08G024000	Putative disease resistance TIR-NBS-LRR class protein
Pdulcis68361_contig_23868	79.5111	359.842	-2.17813	280.331	0.972426
Pdulcis68361_contig_23887	3684.3	761.471	2.27453	2922.83	0.973257	gi|1220074684|ref|XP_021823870.1|protein DJ-1 homolog D-like [Prunus avium]	Prudu.03G010700	Class I glutamine amidotransferase-like superfamily protein
Pdulcis68361_contig_23894	3.45701	62.6821	-4.18046	59.2251	0.976538
Pdulcis68361_contig_23909	20.742	177.599	-3.098	156.857	0.993867	gi|1039907796|ref|XP_017181489.1|PREDICTED: putative potassium transporter 12 [Malus domestica]	Prudu.04G025600	multidrug resistance-associated protein 9
Pdulcis68361_contig_2391	2914.26	16234.7	-2.47788	13320.4	0.97797	gi|1139761392|gb|ONH96489.1|hypothetical protein PRUPE_7G132200 [Prunus persica]/gi|595808261|ref|XP_007202742.1|protein RALF-like 34 [Prunus persica]
Pdulcis68361_contig_23921	68.2759	276.266	-2.01661	207.99	0.962634	gi|595814166|ref|XP_007203695.1|probable disease resistance protein At5g66900 [Prunus persica]/gi|1139761494|gb|ONH96591.1|hypothetical protein PRUPE_7G138900 [Prunus persica]	Prudu.07G132200	Disease resistance protein CC-NBS-LRR class family
Pdulcis68361_contig_23965	77.7826	414.398	-2.4135	336.616	0.97746
Pdulcis68361_contig_23994	67.4546	273.124	-2.01757	205.669	0.962596	gi|1220036142|ref|XP_021833302.1|putative calcium-transporting ATPase 11, plasma membrane-type isoform X3 [Prunus avium]	Prudu.1454S000900	autoinhibited Ca2+-ATPase 11
Pdulcis68361_contig_24061	19.0135	90.5408	-2.25154	71.5273	0.957796
Pdulcis68361_contig_24086	13.828	160.188	-3.5341	146.36	0.995567
Pdulcis68361_contig_24171	1246.25	142.776	3.12577	1103.47	0.996135	gi|1162573049|ref|XP_007203887.2|inositol oxygenase 1 [Prunus persica]/gi|1139762789|gb|ONH97886.1|hypothetical protein PRUPE_7G216300 [Prunus persica]	Prudu.07G198200	myo-inositol oxygenase 4
Pdulcis68361_contig_24172	82.1039	10.447	2.97436	71.6569	0.977361
Pdulcis68361_contig_24228	218.656	1384.81	-2.66296	1166.15	0.990344	gi|1139791801|gb|ONI25228.1|hypothetical protein PRUPE_2G290200 [Prunus persica]/gi|596051890|ref|XP_007220655.1|protein DETOXIFICATION 49 [Prunus persica]	Prudu.1169S001100	MATE efflux family protein
Pdulcis68361_contig_24245	15.5565	89.38	-2.52243	73.8235	0.963601	gi|1027096543|ref|XP_016648051.1|PREDICTED: LRR receptor-like serine/threonine-protein kinase FLS2 [Prunus mume]	Prudu.04G055300	Leucine-rich repeat protein kinase family protein
Pdulcis68361_contig_243	694.858	3402.24	-2.2917	2707.39	0.97447	gi|1027094765|ref|XP_008221704.2|PREDICTED: LOW QUALITY PROTEIN: pentatricopeptide repeat-containing protein At1g59720, chloroplastic/mitochondrial [Prunus mume]	Prudu.01G251000	Tetratricopeptide repeat-like superfamily protein
Pdulcis68361_contig_24323	924.749	147.419	2.64914	777.33	0.99029
Pdulcis68361_contig_24369	1520.22	365.646	2.05576	1154.57	0.97201	gi|1220061043|ref|XP_021816764.1|cytochrome P450 85A [Prunus avium]	Prudu.03G226000	brassinosteroid-6-oxidase 1
Pdulcis68361_contig_24385	12.0995	75.4507	-2.64058	63.3511	0.97016	gi|1162556182|ref|XP_020419046.1|ninja-family protein AFP3 isoform X1 [Prunus persica]/gi|1162556180|ref|XP_020419045.1|ninja-family protein AFP3 isoform X1 [Prunus persica]/gi|1139774409|gb|ONI08881.1|hypothetical protein PRUPE_5G205900 [Prunus persica]/gi|1139774407|gb|ONI08879.1|hypothetical protein PRUPE_5G205900 [Prunus persica]/gi|1139774408|gb|ONI08880.1|hypothetical protein PRUPE_5G205900…
Pdulcis68361_contig_24407	7.77826	54.5566	-2.81023	46.7784	0.954403	gi|1139754459|gb|ONH89916.1|hypothetical protein PRUPE_8G023800 [Prunus persica]/gi|1139754460|gb|ONH89917.1|hypothetical protein PRUPE_8G023800 [Prunus persica]/gi|1139754458|gb|ONH89915.1|hypothetical protein PRUPE_8G023800 [Prunus persica]/gi|595796208|ref|XP_007201121.1|TMV resistance protein N [Prunus persica]	Prudu.08G025300	Disease resistance protein TIR-NBS-LRR class family
Pdulcis68361_contig_2442	350.886	1576.34	-2.1675	1225.45	0.97276	gi|645227218|ref|XP_008220410.1|PREDICTED: sodium-coupled neutral amino acid transporter 5-like [Prunus mume]	Prudu.01G384000	Transmembrane amino acid transporter family protein
Pdulcis68361_contig_24424	5.18551	84.7369	-4.03043	79.5514	0.987619		Prudu.06G223300	F-box and associated interaction domains-containing protein
Pdulcis68361_contig_24425	17.285	113.756	-2.71835	96.4714	0.982791
Pdulcis68361_contig_24426	172.85	825.314	-2.25542	652.464	0.973168	gi|1162551584|ref|XP_020417460.1|LOW QUALITY PROTEIN: F-box/FBD/LRR-repeat protein At4g26340 [Prunus persica]	Prudu.04G143400	F-box/RNI-like superfamily protein
Pdulcis68361_contig_24437	53.5836	294.838	-2.46006	241.254	0.977182	gi|596293301|ref|XP_007226645.1|uncharacterized protein LOC18790808 isoform X2 [Prunus persica]/gi|1139800174|gb|ONI32792.1|hypothetical protein PRUPE_1G385900 [Prunus persica]
Pdulcis68361_contig_24447	115.81	529.315	-2.19237	413.506	0.972785
Pdulcis68361_contig_2449	1483.06	7756.33	-2.3868	6273.27	0.977748	gi|645270542|ref|XP_008240503.1|PREDICTED: glutamic acid-rich protein-like [Prunus mume]
Pdulcis68361_contig_24492	710.138	73.1291	3.27958	637.009	0.996536	gi|1162533919|ref|XP_007216727.2|heavy metal-associated isoprenylated plant protein 33 [Prunus persica]/gi|1139783508|gb|ONI17335.1|hypothetical protein PRUPE_3G152200 [Prunus persica]	Prudu.661S000300	cysteine synthase 26
Pdulcis68361_contig_245	340.131	4857.48	-3.83604	4517.35	0.999437	gi|1139775743|gb|ONI09930.1|hypothetical protein PRUPE_4G019200 [Prunus persica]/gi|595862543|ref|XP_007211418.1|5'-adenylylsulfate reductase 3, chloroplastic [Prunus persica]/gi|1162554581|ref|XP_020418531.1|5'-adenylylsulfate reductase 3, chloroplastic [Prunus persica]	Prudu.655S000500	APS reductase 3
Pdulcis68361_contig_24525	6.91401	67.3252	-3.28355	60.4112	0.974333
Pdulcis68361_contig_24530	14.6923	143.937	-3.2923	129.244	0.993229
Pdulcis68361_contig_2454	1068.21	5002.96	-2.22758	3934.74	0.973211	gi|596284829|ref|XP_007225362.1|respiratory burst oxidase homolog protein D [Prunus persica]/gi|1139797107|gb|ONI29725.1|hypothetical protein PRUPE_1G211000 [Prunus persica]	Prudu.01G197600	respiratory burst oxidase homologue D
Pdulcis68361_contig_24587	22.4705	227.513	-3.33984	205.042	0.996635
Pdulcis68361_contig_24589	273.968	32.5018	3.07541	241.466	0.995396	gi|1162551363|ref|XP_020417391.1|protein BZR1 homolog 2 [Prunus persica]
Pdulcis68361_contig_24605	19.8778	165.991	-3.06188	146.114	0.993395
Pdulcis68361_contig_24622	2209.03	133.49	4.04861	2075.54	0.999694	gi|1139777101|gb|ONI11288.1|hypothetical protein PRUPE_4G099400 [Prunus persica]/gi|1162553785|ref|XP_020418265.1|berberine bridge enzyme-like 17 [Prunus persica]	Prudu.04G086400	FAD-binding Berberine family protein
Pdulcis68361_contig_2464	219.52	1420.79	-2.69427	1201.27	0.990379	gi|1220059409|ref|XP_021815909.1|probable xyloglucan endotransglucosylase/hydrolase protein 23 isoform X3 [Prunus avium]/gi|1220059405|ref|XP_021815907.1|probable xyloglucan endotransglucosylase/hydrolase protein 23 isoform X1 [Prunus avium]/gi|1220059407|ref|XP_021815908.1|probable xyloglucan endotransglucosylase/hydrolase protein 23 isoform X2 [Prunus avium]	Prudu.01G056100	xyloglucan endotransglycosylase 6
Pdulcis68361_contig_24699	19.0135	255.371	-3.7475	236.358	0.998376	gi|1139761659|gb|ONH96756.1|hypothetical protein PRUPE_7G150100 [Prunus persica]/gi|1162573327|ref|XP_020424785.1|uncharacterized protein LOC109950453 isoform X1 [Prunus persica]/gi|1162573329|ref|XP_020424786.1|uncharacterized protein LOC109950453 isoform X1 [Prunus persica]
Pdulcis68361_contig_24791	50.1266	1383.65	-4.78676	1333.52	0.999834	gi|1220043985|ref|XP_021807855.1|NAC domain-containing protein 35 [Prunus avium]	Prudu.08G164800	NAC domain containing protein 36
Pdulcis68361_contig_24843	6.91401	63.8429	-3.20693	56.9289	0.971212	gi|1220099931|ref|XP_021801915.1|probable LRR receptor-like serine/threonine-protein kinase At3g47570 [Prunus avium]	Prudu.06G238500	Leucine-rich repeat protein kinase family protein
Pdulcis68361_contig_2488	102.846	594.319	-2.53075	491.473	0.977894		Prudu.02G276600	Protein of unknown function D
Pdulcis68361_contig_24894	92.4749	18.5725	2.3159	73.9024	0.961179
Pdulcis68361_contig_24927	30.2488	443.418	-3.87372	413.169	0.999263	gi|1162569807|ref|XP_020423548.1|probable disease resistance protein At5g66900 [Prunus persica]
Pdulcis68361_contig_24960	1381.07	165.991	3.05661	1215.08	0.996079
Pdulcis68361_contig_24971	314.588	60.3605	2.38178	254.227	0.977124
Pdulcis68361_contig_24996	130.502	31.341	2.05795	99.1609	0.964888
Pdulcis68361_contig_25	292351	2.67532e+06	-3.19394	2.38297e+06	0.996388	gi|947068961|gb|KRH17852.1|hypothetical protein GLYMA_13G021700, partial [Glycine max]	Prudu.03G081900	FAR1-related sequence 8
Pdulcis68361_contig_250	520.279	5361.64	-3.36532	4841.36	0.998193	gi|645262007|ref|XP_008236567.1|PREDICTED: protein SRC2 homolog [Prunus mume]	Prudu.08G130100	Calcium-dependent lipid-binding family protein
Pdulcis68361_contig_25026	140.873	17.4117	3.01627	123.461	0.990803
Pdulcis68361_contig_2504	66.5474	513.065	-2.94669	446.517	0.991402		Prudu.1120S000100	chitinase A
Pdulcis68361_contig_25059	75.1899	509.582	-2.7607	434.392	0.990318	gi|1139763804|gb|ONH98901.1|hypothetical protein PRUPE_7G271400 [Prunus persica]	Prudu.07G245800	Seven transmembrane MLO family protein
Pdulcis68361_contig_25064	32.8416	141.615	-2.10838	108.774	0.966489
Pdulcis68361_contig_25068	62.851	297.62	-2.24347	234.769	0.972456	gi|1162570710|ref|XP_020423881.1|MDIS1-interacting receptor like kinase 2 [Prunus persica]	Prudu.07G015400	Leucine-rich repeat receptor-like protein kinase family protein
Pdulcis68361_contig_25095	132.23	805.581	-2.60697	673.35	0.988246
Pdulcis68361_contig_25149	13.828	162.509	-3.55485	148.681	0.995822
Pdulcis68361_contig_25153	3044.76	289.034	3.39702	2755.72	0.998198	gi|1162527789|ref|XP_020413510.1|transcription factor bHLH10 [Prunus persica]/gi|1139788468|gb|ONI21895.1|hypothetical protein PRUPE_2G097200 [Prunus persica]/gi|1162527791|ref|XP_020413511.1|transcription factor bHLH10 [Prunus persica]	Prudu.02G107000	basic helix-loop-helix DNA-binding superfamily protein
Pdulcis68361_contig_25157	79.5111	521.19	-2.71258	441.679	0.990262	gi|645246158|ref|XP_008229223.1|PREDICTED: putative transcription factor bHLH086 [Prunus mume]	Prudu.03G155700	RHD SIX-LIKE 1
Pdulcis68361_contig_25160	28.5203	255.371	-3.16254	226.851	0.995447
Pdulcis68361_contig_25189	0.432126	44.1096	-6.6735	43.6775	0.958382	gi|1220051304|ref|XP_021811654.1|leucine-rich repeat receptor protein kinase EMS1-like, partial [Prunus avium]	Prudu.04G102500	disease resistance family protein / LRR family protein
Pdulcis68361_contig_25191	6.91401	114.917	-4.05493	108.003	0.993864	gi|1220080162|ref|XP_021826652.1|probable LRR receptor-like serine/threonine-protein kinase At4g36180 [Prunus avium]	Prudu.04G102500	disease resistance family protein / LRR family protein
Pdulcis68361_contig_25200	2690.41	3.48234	9.59356	2686.93	0.99988	gi|645264721|ref|XP_008237813.1|PREDICTED: probable beta-1,3-galactosyltransferase 8 [Prunus mume]	Prudu.08G002700	Galactosyltransferase family protein
Pdulcis68361_contig_25202	75.1899	639.59	-3.08854	564.4	0.996008
Pdulcis68361_contig_25205	205.692	1493.92	-2.86055	1288.23	0.991509	gi|1220069143|ref|XP_021820986.1|uncharacterized protein LOC110762634 isoform X1 [Prunus avium]	Prudu.01G358100	Uncharacterised protein family UPF0114
Pdulcis68361_contig_25261	181.493	934.427	-2.36417	752.935	0.977654	gi|1162513629|ref|XP_020419897.1|uncharacterized protein LOC109949228 [Prunus persica]/gi|1139798615|gb|ONI31233.1|hypothetical protein PRUPE_1G300000 [Prunus persica]	Prudu.01G281600	Protein of unknown function D
Pdulcis68361_contig_2527	588.555	91.7016	2.68216	496.854	0.990232	gi|1220099532|ref|XP_021801703.1|cytochrome P450 71A1-like [Prunus avium]	Prudu.05G158300	cytochrome P450, family 71, subfamily A, polypeptide 25
Pdulcis68361_contig_25290	48.3981	295.999	-2.61257	247.601	0.987654
Pdulcis68361_contig_2530	5728.26	27634.7	-2.27031	21906.4	0.973275	gi|1139790920|gb|ONI24347.1|hypothetical protein PRUPE_2G235400 [Prunus persica]/gi|1162525312|ref|XP_007220315.2|glucan endo-1,3-beta-glucosidase [Prunus persica]	Prudu.02G231100	O-Glycosyl hydrolases family 17 protein
Pdulcis68361_contig_25316	25.0633	141.615	-2.49833	116.552	0.973134	gi|1162574264|ref|XP_007202846.2|heat stress transcription factor B-3 [Prunus persica]/gi|1139760107|gb|ONH95204.1|hypothetical protein PRUPE_7G056700 [Prunus persica]	Prudu.07G062800	heat shock transcription factor B3
Pdulcis68361_contig_25333	21.0727	244.96	-3.5391	223.887	0.997397	gi|1139789081|gb|ONI22508.1|hypothetical protein PRUPE_2G133800 [Prunus persica]/gi|596032476|ref|XP_007219496.1|probable WRKY transcription factor 12 [Prunus persica]/gi|1139789080|gb|ONI22507.1|hypothetical protein PRUPE_2G133800 [Prunus persica]	Prudu.02G145700	WRKY DNA-binding protein 43
Pdulcis68361_contig_25409	6.91401	403.951	-5.86851	397.037	0.99962
Pdulcis68361_contig_25485	40.6198	286.713	-2.81935	246.093	0.990525
Pdulcis68361_contig_255	1140.81	7177.1	-2.65334	6036.29	0.990336	gi|1139798042|gb|ONI30660.1|hypothetical protein PRUPE_1G265200 [Prunus persica]/gi|596171813|ref|XP_007223152.1|uncharacterized protein LOC18791520 [Prunus persica]	Prudu.01G250900	Actin cross-linking protein
Pdulcis68361_contig_25559	19.0135	127.686	-2.7475	108.672	0.984753
Pdulcis68361_contig_2559	329.28	1599.55	-2.28028	1270.27	0.973624	gi|595804939|ref|XP_007202232.1|syntaxin-121 [Prunus persica]/gi|1139760778|gb|ONH95875.1|hypothetical protein PRUPE_7G093500 [Prunus persica]	Prudu.07G095600	syntaxin of plants 121
Pdulcis68361_contig_25591	46.6696	213.583	-2.19425	166.914	0.971047	gi|1024249749|gb|ANB44595.1|cytochrome b6 (chloroplast) [Iochroma cyaneum]/gi|1030178412|ref|YP_009253186.1|cytochrome b6 (chloroplast) [Iochroma cyaneum]
Pdulcis68361_contig_2561	63.0904	298.32	-2.24137	235.23	0.972456	gi|595811062|ref|XP_007203177.1|uncharacterized protein LOC18769512 isoform X1 [Prunus persica]/gi|1139762710|gb|ONH97807.1|hypothetical protein PRUPE_7G211900 [Prunus persica]	Prudu.07G193200	ACC oxidase 1
Pdulcis68361_contig_25648	5.18551	60.4418	-3.54299	55.2563	0.971564	gi|1220099939|ref|XP_021801919.1|TMV resistance protein N-like [Prunus avium]	Prudu.08G024400	Putative disease resistance TIR-NBS-LRR class protein
Pdulcis68361_contig_25666	476.852	97.5055	2.28999	379.347	0.974225
Pdulcis68361_contig_2574	113.217	717.362	-2.66361	604.145	0.990267	gi|1139798845|gb|ONI31463.1|hypothetical protein PRUPE_1G314600 [Prunus persica]/gi|596159291|ref|XP_007222895.1|uncharacterized protein LOC18792550 [Prunus persica]/gi|1139798846|gb|ONI31464.1|hypothetical protein PRUPE_1G314600 [Prunus persica]	Prudu.01G293200	Core-2/I-branching beta-1,6-N-acetylglucosaminyltransferase family protein
Pdulcis68361_contig_25742	126.391	19.7333	2.67919	106.658	0.984376		Prudu.07G100700	AP2/B3-like transcriptional factor family protein
Pdulcis68361_contig_2582	12.0995	167.152	-3.78814	155.053	0.996946	gi|645249802|ref|XP_008230909.1|PREDICTED: receptor-like protein kinase FERONIA [Prunus mume]	Prudu.609S000100	Malectin/receptor-like protein kinase family protein
Pdulcis68361_contig_25866	19.0135	383.057	-4.33246	364.044	0.999536	gi|1139789187|gb|ONI22614.1|hypothetical protein PRUPE_2G139800 [Prunus persica]
Pdulcis68361_contig_25897	25.0633	208.94	-3.05944	183.877	0.994583
Pdulcis68361_contig_2598	4146.68	24277.7	-2.5496	20131	0.980338	gi|595847158|ref|XP_007209268.1|B2 protein [Prunus persica]/gi|1139773016|gb|ONI07488.1|hypothetical protein PRUPE_5G123200 [Prunus persica]	Prudu.05G122600	Development and Cell Death domain protein
Pdulcis68361_contig_25993	59.8709	306.446	-2.3557	246.575	0.977019	gi|1139785230|gb|ONI19057.1|hypothetical protein PRUPE_3G256300 [Prunus persica]/gi|1162534746|ref|XP_020415928.1|UDP-glycosyltransferase 83A1 [Prunus persica]	Prudu.03G233000	UDP-Glycosyltransferase superfamily protein
Pdulcis68361_contig_2600	1634.29	7458.01	-2.19012	5823.71	0.972987		Prudu.02G119900	glycine/proline-rich protein
Pdulcis68361_contig_2604	947.22	4676.78	-2.30374	3729.56	0.974855	gi|1220079086|ref|XP_021826093.1|probable serine/threonine-protein kinase At1g54610 [Prunus avium]	Prudu.03G126700	Protein kinase superfamily protein
Pdulcis68361_contig_26065	44.9411	376.093	-3.06498	331.151	0.995776	gi|1162562290|ref|XP_020421028.1|putative disease resistance protein RGA3 isoform X1 [Prunus persica]/gi|1162562292|ref|XP_020421029.1|putative disease resistance protein RGA3 isoform X1 [Prunus persica]/gi|1162562288|ref|XP_020421027.1|putative disease resistance protein RGA3 isoform X1 [Prunus persica]
Pdulcis68361_contig_26089	0.864251	40.6273	-5.55485	39.763	0.950898	gi|1139802650|gb|ONI35268.1|hypothetical protein PRUPE_1G526500, partial [Prunus persica]
Pdulcis68361_contig_26111	299.895	71.9683	2.05902	227.927	0.971189
Pdulcis68361_contig_26127	22.4705	294.838	-3.71382	272.367	0.998629	gi|1139781969|gb|ONI15796.1|hypothetical protein PRUPE_3G062300 [Prunus persica]	Prudu.03G056300	Ankyrin repeat family protein
Pdulcis68361_contig_26137	25.0633	319.214	-3.67088	294.151	0.998695	gi|645279118|ref|XP_008244554.1|PREDICTED: uncharacterized protein LOC103342693 [Prunus mume]	Prudu.03G138300	Core-2/I-branching beta-1,6-N-acetylglucosaminyltransferase family protein
Pdulcis68361_contig_26162	34.5701	183.403	-2.40742	148.833	0.975171
Pdulcis68361_contig_26163	50.9908	357.52	-2.80971	306.529	0.990668	gi|1162534976|ref|XP_007221540.2|uncharacterized protein LOC18788089 [Prunus persica]
Pdulcis68361_contig_2618	176.214	736.08	-2.06253	559.866	0.971916	gi|645276402|ref|XP_008243271.1|PREDICTED: LEAF RUST 10 DISEASE-RESISTANCE LOCUS RECEPTOR-LIKE PROTEIN KINASE-like 2.4 isoform X2 [Prunus mume]	Prudu.1280S000200	Protein kinase superfamily protein
Pdulcis68361_contig_26189	50.1266	242.603	-2.27495	192.476	0.971898	gi|1220099881|ref|XP_021801886.1|probable leucine-rich repeat receptor-like protein kinase At1g35710 [Prunus avium]	Prudu.01G467400	Leucine-rich repeat receptor-like protein kinase family protein
Pdulcis68361_contig_26234	27.656	286.713	-3.37394	259.056	0.997606
Pdulcis68361_contig_2625	1023.27	6444.65	-2.65491	5421.37	0.990336	gi|595942538|ref|XP_007215917.1|uncharacterized protein At5g19025 [Prunus persica]/gi|1139785405|gb|ONI19232.1|hypothetical protein PRUPE_3G266300 [Prunus persica]/gi|1139785404|gb|ONI19231.1|hypothetical protein PRUPE_3G266300 [Prunus persica]
Pdulcis68361_contig_26257	23.3348	182.242	-2.9653	158.908	0.990571
Pdulcis68361_contig_26282	10.371	155.544	-3.9067	145.173	0.996717	gi|1139795489|gb|ONI28107.1|hypothetical protein PRUPE_1G123300 [Prunus persica]/gi|1162518696|ref|XP_007224798.2|uncharacterized protein LOC18792406 [Prunus persica]	Prudu.01G106400	Glycine-rich protein family
Pdulcis68361_contig_26367	1986.91	145.097	3.77544	1841.82	0.999258	gi|1162524022|ref|XP_020412132.1|cytosolic sulfotransferase 15 [Prunus persica]	Prudu.02G048500	sulfotransferase 2A
Pdulcis68361_contig_26370	38.0271	293.677	-2.94913	255.65	0.990973	gi|1139780317|gb|ONI14504.1|hypothetical protein PRUPE_4G283700 [Prunus persica]	Prudu.236S000200	Leucine-rich repeat receptor-like protein kinase family protein
Pdulcis68361_contig_26379	60.4976	290.195	-2.26207	229.697	0.972436
Pdulcis68361_contig_2638	248.04	12928.8	-5.70387	12680.7	0.999857	gi|1139756941|gb|ONH92398.1|hypothetical protein PRUPE_8G172900 [Prunus persica]/gi|595793093|ref|XP_007200295.1|L-ascorbate oxidase homolog [Prunus persica]	Prudu.08G162300	SKU5 similar 5
Pdulcis68361_contig_26383	8.64251	201.976	-4.54659	193.333	0.998483	gi|1162554283|ref|XP_007214583.2|cysteine-rich receptor-like protein kinase 25 [Prunus persica]	Prudu.04G025100	hypothetical protein
Pdulcis68361_contig_26388	17.285	239.121	-3.79014	221.836	0.998366	gi|1162532932|ref|XP_007215434.2|protein ALTERED XYLOGLUCAN 4-like [Prunus persica]/gi|1139785614|gb|ONI19441.1|hypothetical protein PRUPE_3G280300 [Prunus persica]	Prudu.03G251000	TRICHOME BIREFRINGENCE-LIKE 22
Pdulcis68361_contig_26420	6.04976	56.8782	-3.23293	50.8284	0.965054	gi|1139799852|gb|ONI32470.1|hypothetical protein PRUPE_1G369800 [Prunus persica]/gi|1162510441|ref|XP_007222145.2|aldehyde oxidase GLOX1 [Prunus persica]	Prudu.01G343100	glyoxal oxidase-related protein
Pdulcis68361_contig_26448	68.2759	343.591	-2.33124	275.315	0.975811	gi|1139762450|gb|ONH97547.1|hypothetical protein PRUPE_7G196100 [Prunus persica]/gi|595820284|ref|XP_007204639.1|inter alpha-trypsin inhibitor, heavy chain 4 [Prunus persica]	Prudu.07G181000	inter-alpha-trypsin inhibitor heavy chain-related
Pdulcis68361_contig_26466	14.6923	75.4507	-2.36048	60.7584	0.955706	gi|1162528968|ref|XP_020413890.1|UPF0481 protein At3g47200 [Prunus persica]/gi|1139788954|gb|ONI22381.1|hypothetical protein PRUPE_2G125400 [Prunus persica]	Prudu.02G138700	Plant protein of unknown function D
Pdulcis68361_contig_2649	114.042	953.132	-3.06311	839.09	0.996062	gi|1162575362|ref|XP_020425442.1|TMV resistance protein N-like [Prunus persica]	Prudu.154S000700	Putative disease resistance TIR-NBS-LRR class protein
Pdulcis68361_contig_26522	37.1628	169.474	-2.18913	132.311	0.96952	gi|1139791402|gb|ONI24829.1|hypothetical protein PRUPE_2G264500 [Prunus persica]/gi|596026968|ref|XP_007219229.1|two-component response regulator ARR17 [Prunus persica]	Prudu.02G253400	response regulator 17
Pdulcis68361_contig_2653	524.601	8784.78	-4.06571	8260.18	0.999702	gi|596295262|ref|XP_007226976.1|tricalbin-3 [Prunus persica]/gi|1139799415|gb|ONI32033.1|hypothetical protein PRUPE_1G345200 [Prunus persica]	Prudu.01G319100	Calcium-dependent lipid-binding family protein
Pdulcis68361_contig_26543	119.267	533.959	-2.16254	414.692	0.972558	gi|1220046932|ref|XP_021809394.1|uncharacterized protein LOC110752932 isoform X3 [Prunus avium]	Prudu.06G340600	Protein of unknown function D
Pdulcis68361_contig_2655	2176.19	11970	-2.45954	9793.77	0.977899	gi|1139773017|gb|ONI07489.1|hypothetical protein PRUPE_5G123200 [Prunus persica]	Prudu.05G122700	hypothetical protein
Pdulcis68361_contig_26573	14.6923	96.3447	-2.71315	81.6524	0.979043	gi|595815258|ref|XP_007203882.1|equilibrative nucleotide transporter 8 [Prunus persica]/gi|1139763249|gb|ONH98346.1|hypothetical protein PRUPE_7G245000 [Prunus persica]	Prudu.7S000600	Nucleoside transporter family protein
Pdulcis68361_contig_26598	39.7556	162.509	-2.03129	122.754	0.964934
Pdulcis68361_contig_26684	744.121	112.596	2.72439	631.525	0.990367	gi|1220099532|ref|XP_021801703.1|cytochrome P450 71A1-like [Prunus avium]	Prudu.05G158300	cytochrome P450, family 71, subfamily A, polypeptide 25
Pdulcis68361_contig_26735	1.7285	68.486	-5.30821	66.7575	0.981853	gi|1139797396|gb|ONI30014.1|hypothetical protein PRUPE_1G226500 [Prunus persica]/gi|596295629|ref|XP_007227037.1|cytochrome P450 78A5 [Prunus persica]	Prudu.08G241200	cytochrome P450, family 78, subfamily A, polypeptide 10
Pdulcis68361_contig_26795	133.959	621.017	-2.21284	487.058	0.973027	gi|1162512860|ref|XP_020417568.1|probable LRR receptor-like serine/threonine-protein kinase At3g47570 [Prunus persica]	Prudu.412S000500	EF-TU receptor
Pdulcis68361_contig_26834	10.371	61.5213	-2.56853	51.1503	0.951398	gi|1139795454|gb|ONI28072.1|hypothetical protein PRUPE_1G121200 [Prunus persica]
Pdulcis68361_contig_26860	16.4208	105.631	-2.68544	89.2102	0.981197	gi|1162523748|ref|XP_020412036.1|TMV resistance protein N [Prunus persica]/gi|1139787899|gb|ONI21326.1|hypothetical protein PRUPE_2G059400 [Prunus persica]	Prudu.02G068100	Putative disease resistance TIR-NBS-LRR class protein
Pdulcis68361_contig_26889	23.3348	182.242	-2.9653	158.908	0.990571	gi|1139756465|gb|ONH91922.1|hypothetical protein PRUPE_8G144000 [Prunus persica]/gi|595793769|ref|XP_007200633.1|uncharacterized protein LOC18768278 [Prunus persica]
Pdulcis68361_contig_27042	28030.3	518.868	5.75547	27511.4	0.999865	gi|596133066|ref|XP_007222199.1|acyl-CoA-binding domain-containing protein 3 [Prunus persica]/gi|1139800835|gb|ONI33453.1|hypothetical protein PRUPE_1G425200 [Prunus persica]
Pdulcis68361_contig_27063	26.7918	140.454	-2.39024	113.663	0.972558	gi|595842761|ref|XP_007208485.1|vignain [Prunus persica]	Prudu.838S000400	Cysteine proteinases superfamily protein
Pdulcis68361_contig_27089	19.8778	82.4153	-2.05176	62.5376	0.95125
Pdulcis68361_contig_27118	3060.31	771.918	1.98716	2288.4	0.954757	gi|1139773512|gb|ONI07984.1|hypothetical protein PRUPE_5G151500 [Prunus persica]/gi|1162557604|ref|XP_020419529.1|nucleotide pyrophosphatase/phosphodiesterase-like isoform X1 [Prunus persica]	Prudu.05G146700	purple acid phosphatase 27
Pdulcis68361_contig_27131	263.597	61.5213	2.09917	202.075	0.970993
Pdulcis68361_contig_27155	55.3121	445.739	-3.01053	390.427	0.99445
Pdulcis68361_contig_27246	15.5565	77.7722	-2.32174	62.2157	0.954643	gi|596055888|ref|XP_007220924.1|BON1-associated protein 2 [Prunus persica]/gi|1139789464|gb|ONI22891.1|hypothetical protein PRUPE_2G157400 [Prunus persica]	Prudu.02G168100	BON association protein 2
Pdulcis68361_contig_27279	18.1493	121.882	-2.7475	103.733	0.984022		Prudu.01G353200	Leucine-rich repeat protein kinase family protein
Pdulcis68361_contig_27292	31.1131	126.525	-2.02383	95.4119	0.955843		Prudu.305S000200	uvrB/uvrC motif-containing protein
Pdulcis68361_contig_27294	197.049	39.4665	2.31986	157.583	0.973359	gi|1139762306|gb|ONH97403.1|hypothetical protein PRUPE_7G188300 [Prunus persica]/gi|595815474|ref|XP_007203917.1|vacuolar iron transporter homolog 2.1 [Prunus persica]	Prudu.07G172900	hypothetical protein
Pdulcis68361_contig_27296	49.2623	196.172	-1.99356	146.909	0.952096	gi|1220077884|ref|XP_021804417.1|receptor kinase-like protein Xa21, partial [Prunus avium]	Prudu.02G053600	Leucine-rich repeat protein kinase family protein
Pdulcis68361_contig_27322	88.1536	446.9	-2.34186	358.746	0.97641	gi|1139777506|gb|ONI11693.1|hypothetical protein PRUPE_4G121100 [Prunus persica]/gi|595868406|ref|XP_007212004.1|plasma membrane-associated cation-binding protein 1 [Prunus persica]/gi|1139777505|gb|ONI11692.1|hypothetical protein PRUPE_4G121100 [Prunus persica]/gi|595868850|ref|XP_007212006.1|plasma membrane-associated cation-binding protein 1 [Prunus persica]/gi|1139777504|gb|ONI11691.1|hypothe…	Prudu.04G106800	plasma-membrane associated cation-binding protein 1
Pdulcis68361_contig_27334	25.0633	112.596	-2.1675	87.5323	0.963149	gi|984915224|gb|AMC33029.1|NADH dehydrogenase subunit 7 (mitochondrion) [Cannabis sativa]	Prudu.950S000300	Pentatricopeptide repeat superfamily protein
Pdulcis68361_contig_27335	9.50677	71.9683	-2.92034	62.4616	0.970779
Pdulcis68361_contig_27351	18.1493	87.0585	-2.26207	68.9092	0.956491	gi|1139776228|gb|ONI10415.1|hypothetical protein PRUPE_4G046000 [Prunus persica]	Prudu.04G039900	Tetratricopeptide repeat-like superfamily protein
Pdulcis68361_contig_27357	28.5203	118.4	-2.0536	89.8792	0.962948
Pdulcis68361_contig_2736	716.783	5504.68	-2.94105	4787.9	0.991575	gi|1162516694|ref|XP_020409805.1|U-box domain-containing protein 43 [Prunus persica]/gi|1162516688|ref|XP_007225390.2|U-box domain-containing protein 43 [Prunus persica]/gi|1162516690|ref|XP_020409803.1|U-box domain-containing protein 43 [Prunus persica]/gi|1139797124|gb|ONI29742.1|hypothetical protein PRUPE_1G212500 [Prunus persica]/gi|1162516692|ref|XP_020409804.1|U-box domain-containing protei…	Prudu.01G198800	ARM repeat superfamily protein
Pdulcis68361_contig_27364	538.429	132.329	2.02463	406.1	0.963509	gi|1139756307|gb|ONH91764.1|hypothetical protein PRUPE_8G135800 [Prunus persica]/gi|595792129|ref|XP_007199813.1|putative UDP-glucose glucosyltransferase [Prunus persica]	Prudu.08G134300	UDP-Glycosyltransferase superfamily protein
Pdulcis68361_contig_27488	0.864251	48.7527	-5.81789	47.8885	0.964783	gi|1220048551|ref|XP_021810244.1|uncharacterized protein LOC110753617 [Prunus avium]	Prudu.1495S000300	hypothetical protein
Pdulcis68361_contig_27497	41.9572	185.271	-2.14265	143.314	0.969657	gi|1139754520|gb|ONH89977.1|hypothetical protein PRUPE_8G027300, partial [Prunus persica]	Prudu.08G029000	Putative disease resistance TIR-NBS-LRR class protein
Pdulcis68361_contig_27566	37.1628	150.901	-2.02167	113.739	0.958548
Pdulcis68361_contig_27605	30.2488	127.686	-2.07765	97.4369	0.96463		Prudu.08G036800	Putative disease resistance TIR-NBS-LRR class protein
Pdulcis68361_contig_27636	1696.53	388.861	2.12526	1307.66	0.972347	gi|1139773462|gb|ONI07934.1|hypothetical protein PRUPE_5G148100 [Prunus persica]	Prudu.05G144000	hydroxysteroid dehydrogenase 1
Pdulcis68361_contig_2764	169.393	1050.51	-2.63264	881.112	0.990285
Pdulcis68361_contig_27669	67.4116	275.105	-2.02891	207.693	0.968107	gi|1162523508|ref|XP_020411948.1|putative disease resistance RPP13-like protein 1 [Prunus persica]/gi|1162523516|ref|XP_020411952.1|putative disease resistance RPP13-like protein 1 [Prunus persica]/gi|1162523514|ref|XP_020411951.1|putative disease resistance RPP13-like protein 1 [Prunus persica]/gi|1162523512|ref|XP_020411950.1|putative disease resistance RPP13-like protein 1 [Prunus persica]/gi|…	Prudu.1452S000600	NB-ARC domain-containing disease resistance protein
Pdulcis68361_contig_27670	4.32126	54.5566	-3.65823	50.2354	0.967027
Pdulcis68361_contig_27691	10.371	225.191	-4.44052	214.82	0.998825	gi|595807647|ref|XP_007202646.1|E3 ubiquitin-protein ligase RING1 [Prunus persica]/gi|1139762544|gb|ONH97641.1|hypothetical protein PRUPE_7G203000 [Prunus persica]	Prudu.07G185100	SNF7 family protein
Pdulcis68361_contig_27710	6.04976	107.952	-4.15737	101.903	0.99299		Prudu.03G006500	hypothetical protein
Pdulcis68361_contig_27732	22.4705	171.795	-2.93458	149.325	0.988995	gi|1027104919|ref|XP_016650064.1|PREDICTED: TMV resistance protein N-like [Prunus mume]/gi|645251814|ref|XP_008231846.1|PREDICTED: TMV resistance protein N-like [Prunus mume]/gi|645251812|ref|XP_008231845.1|PREDICTED: TMV resistance protein N-like [Prunus mume]/gi|1027104917|ref|XP_016650063.1|PREDICTED: TMV resistance protein N-like [Prunus mume]	Prudu.08G024400	Putative disease resistance TIR-NBS-LRR class protein
Pdulcis68361_contig_27907	67.4116	359.842	-2.41629	292.43	0.977376		Prudu.03G006400	shaggy-related kinase 11
Pdulcis68361_contig_27916	161.615	38.3057	2.07693	123.309	0.96787	gi|595790311|ref|XP_007198908.1|O-acyltransferase WSD1 [Prunus persica]/gi|1139783323|gb|ONI17150.1|hypothetical protein PRUPE_3G140400 [Prunus persica]	Prudu.03G133800	O-acyltransferase WSD1-like family protein
Pdulcis68361_contig_27920	15.5565	82.4153	-2.40539	66.8588	0.959853	gi|1139765443|gb|ONI00206.1|hypothetical protein PRUPE_6G074800 [Prunus persica]	Prudu.1493S001800	Leucine-rich repeat protein kinase family protein
Pdulcis68361_contig_27931	33.4334	155.02	-2.21309	121.586	0.968829
Pdulcis68361_contig_27995	12.0995	117.239	-3.27643	105.139	0.990372	gi|1139787583|gb|ONI21010.1|hypothetical protein PRUPE_2G045000 [Prunus persica]/gi|596004782|ref|XP_007218321.1|probable carboxylesterase 15 [Prunus persica]
Pdulcis68361_contig_2810	2.59275	49.9135	-4.26687	47.3208	0.963922	gi|1162574631|ref|XP_020425198.1|cytochrome P450 87A3 [Prunus persica]/gi|1139757009|gb|ONH92466.1|hypothetical protein PRUPE_8G177300 [Prunus persica]
Pdulcis68361_contig_28184	70.0044	379.575	-2.43887	309.571	0.977483	gi|1139765589|gb|ONI00352.1|hypothetical protein PRUPE_6G084100 [Prunus persica]/gi|595830071|ref|XP_007205995.1|zinc finger protein ZAT12 [Prunus persica]	Prudu.06G078500	C2H2-type zinc finger family protein
Pdulcis68361_contig_28205	2.59275	124.203	-5.58208	121.611	0.995498		Prudu.08G025700	Putative disease resistance TIR-NBS-LRR class protein
Pdulcis68361_contig_28309	611.026	34.8234	4.1331	576.202	0.99963
Pdulcis68361_contig_28330	3.45701	134.65	-5.28355	131.193	0.996291
Pdulcis68361_contig_2834	654.238	5323.33	-3.02444	4669.1	0.995019	gi|1162571033|ref|XP_020424000.1|potassium channel AKT1 [Prunus persica]/gi|1139763138|gb|ONH98235.1|hypothetical protein PRUPE_7G237400 [Prunus persica]	Prudu.07G215500	K+ transporter 1
Pdulcis68361_contig_2835	491.759	4430.7	-3.17151	3938.94	0.996288	gi|1162571033|ref|XP_020424000.1|potassium channel AKT1 [Prunus persica]/gi|1139763138|gb|ONH98235.1|hypothetical protein PRUPE_7G237400 [Prunus persica]	Prudu.07G215500	K+ transporter 1
Pdulcis68361_contig_28357	66.5474	276.266	-2.0536	209.718	0.970906	gi|1139791447|gb|ONI24874.1|hypothetical protein PRUPE_2G266900 [Prunus persica]
Pdulcis68361_contig_28368	56.1763	311.089	-2.46929	254.913	0.977333	gi|1139760439|gb|ONH95536.1|hypothetical protein PRUPE_7G076100 [Prunus persica]/gi|1162573267|ref|XP_007203404.2|non-structural maintenance of chromosomes element 4 homolog A [Prunus persica]	Prudu.07G079600	Nse4, component of Smc5/6 DNA repair complex
Pdulcis68361_contig_28396	51.8551	264.658	-2.35157	212.803	0.976336
Pdulcis68361_contig_28397	38.0271	207.78	-2.44996	169.752	0.976023	gi|645222315|ref|XP_008246531.1|PREDICTED: uncharacterized protein LOC103344692 [Prunus mume]	Prudu.06G318000	Protein of unknown function D
Pdulcis68361_contig_28411	43.2126	214.744	-2.3131	171.532	0.973767	gi|1139783441|gb|ONI17268.1|hypothetical protein PRUPE_3G149400 [Prunus persica]
Pdulcis68361_contig_2847	71.7329	612.892	-3.09493	541.159	0.995995	gi|1139776149|gb|ONI10336.1|hypothetical protein PRUPE_4G041400 [Prunus persica]/gi|595862416|ref|XP_007211392.1|polyphenol oxidase, chloroplastic [Prunus persica]	Prudu.04G036400	hypothetical protein
Pdulcis68361_contig_28488	6.04976	67.3252	-3.4762	61.2755	0.976604	gi|1162534645|ref|XP_020415885.1|LEAF RUST 10 DISEASE-RESISTANCE LOCUS RECEPTOR-LIKE PROTEIN KINASE-like 2.1 isoform X1 [Prunus persica]/gi|1139783385|gb|ONI17212.1|hypothetical protein PRUPE_3G145700 [Prunus persica]
Pdulcis68361_contig_28574	1451.08	323.857	2.16369	1127.22	0.972744	gi|1139803270|gb|ONI35888.1|hypothetical protein PRUPE_1G559400 [Prunus persica]	Prudu.01G510100	beta-D-xylosidase 4
Pdulcis68361_contig_28592	3.45701	47.592	-3.78312	44.135	0.958538
Pdulcis68361_contig_28676	6.91401	52.2351	-2.91742	45.3211	0.952739	gi|1220068083|ref|XP_021820450.1|receptor-like protein 12 [Prunus avium]	Prudu.06G269900	receptor like protein 27
Pdulcis68361_contig_28767	3.45701	102.149	-4.885	98.6916	0.99263	gi|1162523040|ref|XP_020411798.1|G-type lectin S-receptor-like serine/threonine-protein kinase LECRK4 [Prunus persica]	Prudu.02G003800	receptor-like protein kinase 1
Pdulcis68361_contig_28789	4.32126	46.4312	-3.42557	42.1099	0.953896
Pdulcis68361_contig_28818	69.1401	11.6078	2.57443	57.5323	0.957771
Pdulcis68361_contig_28835	7.77826	81.2546	-3.38493	73.4763	0.983627
Pdulcis68361_contig_28844	6.91401	72.5087	-3.39056	65.5947	0.979507	gi|1220096655|ref|XP_021800207.1|probable leucine-rich repeat receptor-like protein kinase At1g35710 isoform X1 [Prunus avium]	Prudu.167S000300	disease resistance family protein / LRR family protein
Pdulcis68361_contig_28876	40.6198	409.755	-3.33451	369.135	0.997349	gi|1139802989|gb|ONI35607.1|hypothetical protein PRUPE_1G545400 [Prunus persica]/gi|596296869|ref|XP_007227241.1|ethylene-responsive transcription factor ERF022 [Prunus persica]
Pdulcis68361_contig_28891	259.275	20.894	3.63332	238.381	0.998361	gi|596226408|ref|XP_007224198.1|zinc finger CCCH domain-containing protein 15 [Prunus persica]/gi|1139798918|gb|ONI31536.1|hypothetical protein PRUPE_1G318500 [Prunus persica]	Prudu.02G266000	Zinc finger C-x8-C-x5-C-x3-H type family protein
Pdulcis68361_contig_2891	2732.76	14297.3	-2.38731	11564.6	0.977753	gi|1162573079|ref|XP_020424708.1|peroxidase 44 [Prunus persica]/gi|1139759340|gb|ONH94437.1|hypothetical protein PRUPE_7G016500 [Prunus persica]	Prudu.07G016900	Peroxidase superfamily protein
Pdulcis68361_contig_28920	53.5836	792.812	-3.88712	739.229	0.999416	gi|1220030188|ref|XP_021821679.1|protein ALTERED XYLOGLUCAN 4-like [Prunus avium]	Prudu.03G251000	TRICHOME BIREFRINGENCE-LIKE 22
Pdulcis68361_contig_28956	236.805	0.58039	8.67246	236.225	0.999113
Pdulcis68361_contig_28975	13.828	201.976	-3.86851	188.148	0.998037	gi|1220064697|ref|XP_021818670.1|hydroquinone glucosyltransferase-like [Prunus avium]	Prudu.05G118200	UDP-Glycosyltransferase superfamily protein
Pdulcis68361_contig_28982	852.152	164.831	2.37013	687.321	0.977646	gi|1139756157|gb|ONH91614.1|hypothetical protein PRUPE_8G126300 [Prunus persica]/gi|1139756158|gb|ONH91615.1|hypothetical protein PRUPE_8G126300 [Prunus persica]	Prudu.08G124700	cold regulated gene 27
Pdulcis68361_contig_29017	1550.47	390.022	1.99108	1160.45	0.954747	gi|596122102|ref|XP_007221814.1|sugar transport protein 13 [Prunus persica]/gi|1139796090|gb|ONI28708.1|hypothetical protein PRUPE_1G156300 [Prunus persica]	Prudu.01G137900	Major facilitator superfamily protein
Pdulcis68361_contig_29033	127.045	557.174	-2.13279	430.129	0.972168	gi|1139796185|gb|ONI28803.1|hypothetical protein PRUPE_1G162500 [Prunus persica]	Prudu.01G145200	Putative disease resistance TIR-NBS-LRR class protein
Pdulcis68361_contig_29036	21.6063	109.113	-2.3363	87.507	0.967055	gi|1012354728|gb|KYP65915.1|Retrovirus-related Pol polyprotein from transposon TNT 1-94 [Cajanus cajan]	Prudu.1357S001000	transposable element gene
Pdulcis68361_contig_29071	108.031	22.0548	2.29229	85.9766	0.964457
Pdulcis68361_contig_29134	6.04976	56.8782	-3.23293	50.8284	0.965054
Pdulcis68361_contig_29144	12.0995	112.596	-3.21813	100.496	0.98949	gi|596198200|ref|XP_007223643.1|probable calcium-binding protein CML29 [Prunus persica]/gi|1139802291|gb|ONI34909.1|hypothetical protein PRUPE_1G505300 [Prunus persica]	Prudu.01G459000	EF hand calcium-binding protein family
Pdulcis68361_contig_2915	20.742	271.622	-3.71097	250.88	0.998488	gi|1139761411|gb|ONH96508.1|hypothetical protein PRUPE_7G133600 [Prunus persica]/gi|595805954|ref|XP_007202372.1|heat stress transcription factor B-1 [Prunus persica]	Prudu.07G129500	heat shock factor 4
Pdulcis68361_contig_2922	384.592	7156.21	-4.21779	6771.61	0.999771	gi|596295262|ref|XP_007226976.1|tricalbin-3 [Prunus persica]/gi|1139799415|gb|ONI32033.1|hypothetical protein PRUPE_1G345200 [Prunus persica]	Prudu.01G319100	Calcium-dependent lipid-binding family protein
Pdulcis68361_contig_2930	324.959	1583.3	-2.28461	1258.34	0.973624	gi|1139773704|gb|ONI08176.1|hypothetical protein PRUPE_5G161700 [Prunus persica]/gi|595845963|ref|XP_007209041.1|leucine-rich repeat receptor-like serine/threonine/tyrosine-protein kinase SOBIR1 [Prunus persica]	Prudu.05G155400	Leucine-rich repeat protein kinase family protein
Pdulcis68361_contig_29369	133.959	26.6979	2.32699	107.261	0.970389	gi|645238513|ref|XP_008225713.1|PREDICTED: patatin-like protein 3 [Prunus mume]	Prudu.1440S000900	PATATIN-like protein 6
Pdulcis68361_contig_29370	121.859	27.8587	2.12902	94.0007	0.964182	gi|1139777190|gb|ONI11377.1|hypothetical protein PRUPE_4G104000 [Prunus persica]/gi|595904933|ref|XP_007214011.1|patatin-like protein 3 [Prunus persica]	Prudu.1440S000900	PATATIN-like protein 6
Pdulcis68361_contig_29431	41.4841	374.932	-3.176	333.448	0.996034	gi|1220054545|ref|XP_021813336.1|LRR receptor-like serine/threonine-protein kinase RCH1 [Prunus avium]	Prudu.08G059000	leucine-rich repeat transmembrane protein kinase family protein
Pdulcis68361_contig_2946	414.841	1691.26	-2.02747	1276.42	0.969191
Pdulcis68361_contig_29591	359.529	90.5408	1.98947	268.988	0.95423	gi|595848897|ref|XP_007209621.1|21 kDa protein [Prunus persica]/gi|1139772255|gb|ONI06727.1|hypothetical protein PRUPE_5G076800 [Prunus persica]	Prudu.05G082100	Plant invertase/pectin methylesterase inhibitor superfamily protein
Pdulcis68361_contig_29640	54.4478	254.211	-2.22308	199.763	0.971962	gi|658031966|ref|XP_008351475.1|PREDICTED: putative F-box/FBD/LRR-repeat protein At4g03220 [Malus domestica]	Prudu.07G229400	hypothetical protein
Pdulcis68361_contig_29676	95.0677	414.398	-2.12399	319.331	0.971916	gi|1027091835|ref|XP_016646995.1|PREDICTED: cytochrome P450 72A15-like [Prunus mume]
Pdulcis68361_contig_297	38.8913	185.725	-2.25565	146.833	0.970583	gi|1139787632|gb|ONI21059.1|hypothetical protein PRUPE_2G048800 [Prunus persica]
Pdulcis68361_contig_29795	12.0995	178.76	-3.885	166.661	0.997517
Pdulcis68361_contig_29833	6.91401	106.792	-3.94913	99.8777	0.992449	gi|1162552047|ref|XP_020417621.1|DNA damage-repair/toleration protein DRT100-like [Prunus persica]	Prudu.04G102400	disease resistance family protein / LRR family protein
Pdulcis68361_contig_2984	238.516	3464.1	-3.86033	3225.59	0.99946	gi|1139757510|gb|ONH92967.1|hypothetical protein PRUPE_8G204700 [Prunus persica]/gi|595801560|ref|XP_007201841.1|protein SULFUR DEFICIENCY-INDUCED 1 [Prunus persica]	Prudu.08G191900	Tetratricopeptide repeat-like superfamily protein
Pdulcis68361_contig_29851	58.7691	253.05	-2.10629	194.281	0.970886	gi|645265937|ref|XP_008238391.1|PREDICTED: protein DOWNY MILDEW RESISTANCE 6-like [Prunus mume]
Pdulcis68361_contig_29868	239.398	1127.12	-2.23516	887.719	0.973196	gi|1139785230|gb|ONI19057.1|hypothetical protein PRUPE_3G256300 [Prunus persica]/gi|1162534746|ref|XP_020415928.1|UDP-glycosyltransferase 83A1 [Prunus persica]	Prudu.03G233000	UDP-Glycosyltransferase superfamily protein
Pdulcis68361_contig_29871	32.8416	233.317	-2.8287	200.475	0.990066	gi|1139797654|gb|ONI30272.1|hypothetical protein PRUPE_1G241300 [Prunus persica]/gi|1162522243|ref|XP_007226445.2|protein JINGUBANG [Prunus persica]
Pdulcis68361_contig_29879	120.995	25.5371	2.24428	95.4581	0.965362	gi|1139784971|gb|ONI18798.1|hypothetical protein PRUPE_3G240000 [Prunus persica]/gi|1162533044|ref|XP_007216476.2|AP2/ERF and B3 domain-containing transcription repressor RAV2 [Prunus persica]
Pdulcis68361_contig_2991	336.194	3509.04	-3.38371	3172.84	0.998195	gi|1220081418|ref|XP_021827322.1|probable protein phosphatase 2C 63 [Prunus avium]	Prudu.08G137200	Protein phosphatase 2C family protein
Pdulcis68361_contig_2992	2183.1	14249.7	-2.70648	12066.6	0.990443	gi|1162564624|ref|XP_020421865.1|uncharacterized protein LOC18773422 [Prunus persica]/gi|1139764828|gb|ONH99590.1|hypothetical protein PRUPE_6G037500 [Prunus persica]	Prudu.06G032300	RECQ helicase L4B
Pdulcis68361_contig_29944	22.4705	110.274	-2.29499	87.8035	0.964913
Pdulcis68361_contig_29965	4.32126	94.0231	-4.44349	89.7019	0.990744
Pdulcis68361_contig_29988	133.095	26.6979	2.31765	106.397	0.969548	gi|1220052373|ref|XP_021812217.1|defensin-like protein 1 isoform X1 [Prunus avium]	Prudu.1465S000400	Scorpion toxin-like knottin superfamily protein
Pdulcis68361_contig_2999	26.0701	228.674	-3.13282	202.604	0.994973	gi|1019366357|emb|SAL89181.1|TNL (partial LRR and PL domains), partial [Prunus persica]	Prudu.581S000300	Putative disease resistance TIR-NBS-LRR class protein
Pdulcis68361_contig_3	1668.87	7297.82	-2.12859	5628.95	0.972357	gi|595790147|ref|XP_007198826.1|probable serine/threonine-protein kinase At1g54610 [Prunus persica]/gi|1139783138|gb|ONI16965.1|hypothetical protein PRUPE_3G132000 [Prunus persica]	Prudu.03G126700	Protein kinase superfamily protein
Pdulcis68361_contig_30016	53.5836	242.603	-2.17873	189.019	0.971495	gi|1139791946|gb|ONI25373.1|hypothetical protein PRUPE_2G298700 [Prunus persica]/gi|1162523681|ref|XP_007218328.2|UPF0496 protein At3g49070 [Prunus persica]/gi|1162523683|ref|XP_020412011.1|UPF0496 protein At3g49070 [Prunus persica]/gi|1139791948|gb|ONI25375.1|hypothetical protein PRUPE_2G298700 [Prunus persica]/gi|1139791947|gb|ONI25374.1|hypothetical protein PRUPE_2G298700 [Prunus persica]	Prudu.02G276600	Protein of unknown function D
Pdulcis68361_contig_3004	218.656	1911.8	-3.1282	1693.15	0.996143	gi|1139775641|gb|ONI09828.1|hypothetical protein PRUPE_4G011900 [Prunus persica]/gi|595863871|ref|XP_007211670.1|uncharacterized protein LOC18780569 [Prunus persica]	Prudu.04G011700	Protein of unknown function D
Pdulcis68361_contig_30041	21.6063	178.76	-3.0485	157.154	0.993836	gi|1139761240|gb|ONH96337.1|hypothetical protein PRUPE_7G121500 [Prunus persica]/gi|595803167|ref|XP_007201970.1|late embryogenesis abundant protein ECP63 [Prunus persica]	Prudu.07G118000	embryonic cell protein 63
Pdulcis68361_contig_3014	196.185	1666.88	-3.08686	1470.69	0.996105	gi|1139787212|gb|ONI20639.1|hypothetical protein PRUPE_2G026800 [Prunus persica]/gi|1162530094|ref|XP_020414243.1|protein IQ-DOMAIN 14 isoform X1 [Prunus persica]	Prudu.02G024300	IQ-domain 11
Pdulcis68361_contig_30188	156.43	31.341	2.31939	125.088	0.971523	gi|595860279|ref|XP_007211110.1|probable serine/threonine-protein kinase PBL15 [Prunus persica]/gi|1139771176|gb|ONI05648.1|hypothetical protein PRUPE_5G016800 [Prunus persica]
Pdulcis68361_contig_3020	10.371	351.716	-5.08378	341.345	0.999539	gi|111141163|gb|ABH06524.1|NBS-containing resistance-like protein, partial [Prunus serrulata]	Prudu.08G025700	Putative disease resistance TIR-NBS-LRR class protein
Pdulcis68361_contig_30203	217.791	0.58039	8.55171	217.211	0.998914	gi|645264154|ref|XP_008237557.1|PREDICTED: uncharacterized protein LOC103336292 [Prunus mume]
Pdulcis68361_contig_3021	12.0995	217.066	-4.16511	204.966	0.998611	gi|1162575822|ref|XP_020425593.1|TMV resistance protein N [Prunus persica]/gi|1162575820|ref|XP_020425592.1|TMV resistance protein N [Prunus persica]/gi|1162575818|ref|XP_020425591.1|TMV resistance protein N [Prunus persica]/gi|1162575824|ref|XP_020425594.1|TMV resistance protein N [Prunus persica]/gi|1139754461|gb|ONH89918.1|hypothetical protein PRUPE_8G023900 [Prunus persica]	Prudu.08G020400	Putative disease resistance TIR-NBS-LRR class protein
Pdulcis68361_contig_30212	145.194	610.57	-2.07217	465.376	0.97188	gi|595923759|ref|XP_007214854.1|probable galacturonosyltransferase-like 10 [Prunus persica]
Pdulcis68361_contig_3022	22.4705	619.856	-4.78583	597.386	0.999753	gi|1220100723|ref|XP_021802322.1|TMV resistance protein N-like [Prunus avium]/gi|1220100719|ref|XP_021802320.1|TMV resistance protein N-like [Prunus avium]/gi|1220100721|ref|XP_021802321.1|TMV resistance protein N-like [Prunus avium]/gi|1220100725|ref|XP_021802323.1|TMV resistance protein N-like [Prunus avium]	Prudu.08G025300	Disease resistance protein TIR-NBS-LRR class family
Pdulcis68361_contig_3028	0.432126	2148.6	-12.2797	2148.17	0.999883
Pdulcis68361_contig_3029	179.764	0.58039	8.27487	179.184	0.998256
Pdulcis68361_contig_30297	6.04976	116.078	-4.26207	110.028	0.994201
Pdulcis68361_contig_3030	3256.5	15430.2	-2.24437	12173.7	0.973229	gi|1139789849|gb|ONI23276.1|hypothetical protein PRUPE_2G179200 [Prunus persica]/gi|1039337256|gb|ANN11749.1|delta8-sphingolipid desaturase 3 [Prunus persica]/gi|1139789848|gb|ONI23275.1|hypothetical protein PRUPE_2G179200 [Prunus persica]/gi|1162524737|ref|XP_020412391.1|delta(8)-fatty-acid desaturase 1 [Prunus persica]/gi|595999558|ref|XP_007218002.1|delta(8)-fatty-acid desaturase 1 [Prunus per…	Prudu.02G182600	Fatty acid/sphingolipid desaturase
Pdulcis68361_contig_30325	65.6831	326.179	-2.31207	260.496	0.974995	gi|1139795443|gb|ONI28061.1|hypothetical protein PRUPE_1G120100 [Prunus persica]
Pdulcis68361_contig_30361	540.157	126.525	2.09396	413.632	0.971939	gi|1162550310|ref|XP_020417037.1|putative cyclin-D6-1 [Prunus persica]/gi|1139776010|gb|ONI10197.1|hypothetical protein PRUPE_4G034400 [Prunus persica]	Prudu.04G030400	Cyclin D6
Pdulcis68361_contig_3041	241.99	1540.35	-2.67024	1298.36	0.990359	gi|595813795|ref|XP_007203635.1|MLO-like protein 1 [Prunus persica]/gi|1139763803|gb|ONH98900.1|hypothetical protein PRUPE_7G271400 [Prunus persica]/gi|1139763802|gb|ONH98899.1|hypothetical protein PRUPE_7G271400 [Prunus persica]	Prudu.07G245800	Seven transmembrane MLO family protein
Pdulcis68361_contig_30438	28.5203	150.901	-2.40354	122.381	0.973481
Pdulcis68361_contig_30556	12.0995	91.7016	-2.922	79.6021	0.979502
Pdulcis68361_contig_30685	13.828	78.933	-2.51303	65.105	0.958964
Pdulcis68361_contig_30690	132.23	30.1803	2.13138	102.05	0.965619
Pdulcis68361_contig_30727	18.1493	106.792	-2.55682	88.6424	0.973106	gi|1220099343|ref|XP_021801603.1|LEAF RUST 10 DISEASE-RESISTANCE LOCUS RECEPTOR-LIKE PROTEIN KINASE-like 2.5 [Prunus avium]	Prudu.1474S000100	PR5-like receptor kinase
Pdulcis68361_contig_30742	14.6923	89.38	-2.60489	74.6877	0.972375
Pdulcis68361_contig_30744	215.199	22.0548	3.2865	193.144	0.995605	gi|1139773788|gb|ONI08260.1|hypothetical protein PRUPE_5G167900 [Prunus persica]/gi|595848666|ref|XP_007209574.1|oleosin 16.4 kDa [Prunus persica]
Pdulcis68361_contig_30754	58.7691	311.089	-2.4042	252.32	0.977129	gi|1220093975|ref|XP_021833856.1|TMV resistance protein N-like [Prunus avium]	Prudu.08G109600	Putative disease resistance TIR-NBS-LRR class protein
Pdulcis68361_contig_3077	8356.45	1534.55	2.44507	6821.9	0.977886	gi|1162534241|ref|XP_020415743.1|protein DJ-1 homolog D-like [Prunus persica]/gi|1139781019|gb|ONI14846.1|hypothetical protein PRUPE_3G012200 [Prunus persica]	Prudu.01G052500	hypothetical protein
Pdulcis68361_contig_3080	2860.31	16052.5	-2.48855	13192.2	0.978008	gi|1139761497|gb|ONH96594.1|hypothetical protein PRUPE_7G139200 [Prunus persica]/gi|595818924|ref|XP_007204428.1|probable disease resistance protein At5g66900 [Prunus persica]	Prudu.07G132200	Disease resistance protein CC-NBS-LRR class family
Pdulcis68361_contig_3085	1077.72	8552.62	-2.98838	7474.9	0.993984	gi|1139764826|gb|ONH99588.1|hypothetical protein PRUPE_6G037400 [Prunus persica]/gi|1162564628|ref|XP_020421866.1|calcium uniporter protein 6, mitochondrial [Prunus persica]/gi|1139764825|gb|ONH99587.1|hypothetical protein PRUPE_6G037400 [Prunus persica]/gi|1162564626|ref|XP_007206872.2|calcium uniporter protein 6, mitochondrial [Prunus persica]/gi|1139764827|gb|ONH99589.1|hypothetical protein PR…	Prudu.06G032200	Protein of unknown function D
Pdulcis68361_contig_3086	2971.3	22955.1	-2.94965	19983.8	0.99159	gi|595860022|ref|XP_007211063.1|uncharacterized protein LOC18776515 [Prunus persica]/gi|1139772781|gb|ONI07253.1|hypothetical protein PRUPE_5G109100 [Prunus persica]	Prudu.04G257500	Late embryogenesis abundant hydroxyproline-rich glycoprotein family
Pdulcis68361_contig_30884	666.338	11.6078	5.84309	654.73	0.999771	gi|1139778837|gb|ONI13024.1|hypothetical protein PRUPE_4G198200 [Prunus persica]	Prudu.04G178600	terpene synthase 21
Pdulcis68361_contig_30886	15.5565	77.7722	-2.32174	62.2157	0.954643	gi|1162522324|ref|XP_020411555.1|uncharacterized protein LOC109946863 [Prunus persica]/gi|1139793691|gb|ONI26309.1|hypothetical protein PRUPE_1G016500 [Prunus persica]
Pdulcis68361_contig_30887	146.058	30.1803	2.27487	115.878	0.968322	gi|645241008|ref|XP_008226872.1|PREDICTED: GDSL esterase/lipase At5g55050-like [Prunus mume]	Prudu.04G194500	GDSL-like Lipase/Acylhydrolase superfamily protein
Pdulcis68361_contig_30925	38.4009	178.762	-2.21883	140.361	0.970198	gi|1139776677|gb|ONI10864.1|hypothetical protein PRUPE_4G073000 [Prunus persica]/gi|595913348|ref|XP_007214562.1|ABC transporter B family member 9 isoform X1 [Prunus persica]	Prudu.04G062100	P-glycoprotein 9
Pdulcis68361_contig_30935	142.601	34.8234	2.03386	107.778	0.963346
Pdulcis68361_contig_30937	34.5701	269.301	-2.96162	234.731	0.991228	gi|1139768398|gb|ONI03161.1|hypothetical protein PRUPE_6G242200 [Prunus persica]/gi|595828914|ref|XP_007205773.1|L-ascorbate peroxidase 2, cytosolic [Prunus persica]	Prudu.06G234800	ascorbate peroxidase 2
Pdulcis68361_contig_30967	33.7058	140.454	-2.05903	106.749	0.966032		Prudu.01G510300	loricrin-related
Pdulcis68361_contig_30973	69.1401	302.963	-2.13155	233.823	0.971585	gi|1139798776|gb|ONI31394.1|hypothetical protein PRUPE_1G309800 [Prunus persica]/gi|596253324|ref|XP_007224751.1|protein NIM1-INTERACTING 2 [Prunus persica]
Pdulcis68361_contig_31005	70.8686	13.9294	2.34702	56.9393	0.952152
Pdulcis68361_contig_31018	725.971	167.152	2.11875	558.819	0.972153
Pdulcis68361_contig_31083	8.70543	121.882	-3.80742	113.176	0.994091	gi|1220048955|ref|XP_021810459.1|(RS)-norcoclaurine 6-O-methyltransferase-like [Prunus avium]	Prudu.08G161500	O-methyltransferase family protein
Pdulcis68361_contig_31121	42.3483	190.368	-2.16841	148.02	0.970154
Pdulcis68361_contig_31133	1006.85	140.454	2.84168	866.399	0.991391	gi|1139768793|gb|ONI03556.1|hypothetical protein PRUPE_6G264600 [Prunus persica]	Prudu.06G256200	hypothetical protein
Pdulcis68361_contig_31202	21.6063	210.101	-3.28156	188.495	0.995205		Prudu.01G017100	basic helix-loop-helix DNA-binding superfamily protein
Pdulcis68361_contig_31205	85.5609	499.135	-2.54441	413.574	0.977863	gi|1139789825|gb|ONI23252.1|hypothetical protein PRUPE_2G177400 [Prunus persica]/gi|596001756|ref|XP_007218198.1|WRKY transcription factor 22 [Prunus persica]	Prudu.02G181400	WRKY family transcription factor
Pdulcis68361_contig_31216	81.2396	15.0901	2.42858	66.1495	0.959476	gi|595838037|ref|XP_007207574.1|uncharacterized membrane protein At1g06890 [Prunus persica]/gi|1139764602|gb|ONH99364.1|hypothetical protein PRUPE_6G026800 [Prunus persica]	Prudu.06G022300	Nucleotide/sugar transporter family protein
Pdulcis68361_contig_31237	31.9773	150.901	-2.23849	118.924	0.968615
Pdulcis68361_contig_3125	1137.35	5846.85	-2.36198	4709.49	0.9777	gi|1139792402|gb|ONI25829.1|hypothetical protein PRUPE_2G322300 [Prunus persica]
Pdulcis68361_contig_31292	974.876	155.544	2.64789	819.331	0.9903	gi|1139755644|gb|ONH91101.1|hypothetical protein PRUPE_8G092900 [Prunus persica]	Prudu.08G098900	S-adenosyl-L-methionine-dependent methyltransferases superfamily protein
Pdulcis68361_contig_31353	14.6923	176.438	-3.58604	161.746	0.996745		Prudu.02G282100	ubiquitin-conjugating enzyme 28
Pdulcis68361_contig_31406	10.371	66.1644	-2.6735	55.7934	0.964131	gi|1162531169|ref|XP_007216466.2|UPF0481 protein At3g47200 [Prunus persica]/gi|1139782488|gb|ONI16315.1|hypothetical protein PRUPE_3G091600 [Prunus persica]	Prudu.03G083400	Plant protein of unknown function D
Pdulcis68361_contig_31437	26.7918	149.741	-2.4826	122.949	0.973703	gi|1027106422|ref|XP_016650354.1|PREDICTED: inner membrane protein BB_0250 isoform X2 [Prunus mume]	Prudu.08G189700	hypothetical protein
Pdulcis68361_contig_31438	37.1628	167.152	-2.16923	129.989	0.969117	gi|1139757447|gb|ONH92904.1|hypothetical protein PRUPE_8G202300 [Prunus persica]	Prudu.08G189700	hypothetical protein
Pdulcis68361_contig_31473	171.122	30.1803	2.50335	140.942	0.975056	gi|596135820|ref|XP_007222322.1|BURP domain-containing protein 5 [Prunus persica]/gi|1139801708|gb|ONI34326.1|hypothetical protein PRUPE_1G475100 [Prunus persica]	Prudu.70S000600	hypothetical protein
Pdulcis68361_contig_31483	29.3845	131.168	-2.15829	101.784	0.965979		Prudu.02G292700	heat shock protein 21
Pdulcis68361_contig_31514	6.04976	92.9737	-3.94187	86.9239	0.989714		Prudu.01G394400	sumo conjugation enzyme 1
Pdulcis68361_contig_31515	939.441	29.0195	5.01671	910.422	0.999819	gi|1139797412|gb|ONI30030.1|hypothetical protein PRUPE_1G227100 [Prunus persica]	Prudu.445S000600	caffeoyl-CoA 3-O-methyltransferase
Pdulcis68361_contig_31527	5.18551	113.756	-4.45532	108.571	0.994068	gi|1162574905|ref|XP_020425293.1|TMV resistance protein N [Prunus persica]/gi|1139754449|gb|ONH89906.1|hypothetical protein PRUPE_8G023200 [Prunus persica]/gi|1139754450|gb|ONH89907.1|hypothetical protein PRUPE_8G023200 [Prunus persica]	Prudu.08G024000	Putative disease resistance TIR-NBS-LRR class protein
Pdulcis68361_contig_31561	110.624	0.58039	7.57443	110.044	0.994298
Pdulcis68361_contig_31582	38.0271	230.995	-2.60276	192.968	0.98508	gi|1220071583|ref|XP_021822242.1|uncharacterized protein LOC110763706 [Prunus avium]	Prudu.08G141300	Glycosyl hydrolase family 10 protein
Pdulcis68361_contig_31664	146.923	12.7686	3.52439	134.154	0.994914	gi|645257264|ref|XP_008234334.1|PREDICTED: cytochrome P450 704C1-like [Prunus mume]	Prudu.1169S005500	cytochrome P450, family 704, subfamily A, polypeptide 1
Pdulcis68361_contig_31670	1019.82	226.352	2.17167	793.465	0.972732	gi|1162556459|ref|XP_007210176.2|cytochrome P450 94B3 [Prunus persica]/gi|1139773522|gb|ONI07994.1|hypothetical protein PRUPE_5G152200 [Prunus persica]	Prudu.05G147800	cytochrome P450, family 94, subfamily B, polypeptide 3
Pdulcis68361_contig_31678	78.6469	487.527	-2.63202	408.881	0.990102	gi|1139798845|gb|ONI31463.1|hypothetical protein PRUPE_1G314600 [Prunus persica]/gi|596159291|ref|XP_007222895.1|uncharacterized protein LOC18792550 [Prunus persica]/gi|1139798846|gb|ONI31464.1|hypothetical protein PRUPE_1G314600 [Prunus persica]	Prudu.01G293200	Core-2/I-branching beta-1,6-N-acetylglucosaminyltransferase family protein
Pdulcis68361_contig_31689	757.084	97.5055	2.9569	659.579	0.991917		Prudu.07G198200	myo-inositol oxygenase 4
Pdulcis68361_contig_31716	1.7285	81.2546	-5.55485	79.5261	0.987767		Prudu.08G164500	NAC domain containing protein 35
Pdulcis68361_contig_31741	389.777	55.7174	2.80645	334.06	0.990734	gi|1139777602|gb|ONI11789.1|hypothetical protein PRUPE_4G125500 [Prunus persica]	Prudu.739S000300	terpene synthase 03
Pdulcis68361_contig_3178	15.5565	120.721	-2.95609	105.165	0.985753	gi|1162569619|ref|XP_020423481.1|uncharacterized protein LOC18769155 [Prunus persica]
Pdulcis68361_contig_31828	22.4705	141.615	-2.65587	119.145	0.985765	gi|1162560478|ref|XP_020420494.1|uncharacterized protein LOC18777156 [Prunus persica]/gi|1139773114|gb|ONI07586.1|hypothetical protein PRUPE_5G129000 [Prunus persica]
Pdulcis68361_contig_3187	1069.94	5745.86	-2.42499	4675.92	0.977802	gi|1139774930|gb|ONI09402.1|hypothetical protein PRUPE_5G236200 [Prunus persica]
Pdulcis68361_contig_31878	43.2126	322.697	-2.90066	279.484	0.99107	gi|595846434|ref|XP_007209132.1|U-box domain-containing protein 21 [Prunus persica]/gi|1139774950|gb|ONI09422.1|hypothetical protein PRUPE_5G237400 [Prunus persica]
Pdulcis68361_contig_31889	315.452	62.6821	2.33129	252.77	0.975681
Pdulcis68361_contig_31915	12.9638	74.2899	-2.51868	61.3261	0.956442	gi|1139769019|gb|ONI03782.1|hypothetical protein PRUPE_6G281500 [Prunus persica]	Prudu.06G269900	receptor like protein 27
Pdulcis68361_contig_31934	8.64251	66.1644	-2.93653	57.5219	0.966881
Pdulcis68361_contig_31942	22.4705	293.677	-3.70812	271.207	0.998618	gi|1139802560|gb|ONI35178.1|hypothetical protein PRUPE_1G520800 [Prunus persica]/gi|596149564|ref|XP_007222765.1|protein EXORDIUM [Prunus persica]
Pdulcis68361_contig_3199	135.598	627.712	-2.21076	492.114	0.973027	gi|1220079184|ref|XP_021826143.1|TMV resistance protein N-like [Prunus avium]	Prudu.01G505800	Disease resistance protein TIR-NBS-LRR class family
Pdulcis68361_contig_320	1725.91	9640.27	-2.48172	7914.36	0.97796	gi|1139766341|gb|ONI01104.1|hypothetical protein PRUPE_6G121800 [Prunus persica]/gi|1162562430|ref|XP_020421078.1|pleiotropic drug resistance protein 2 [Prunus persica]	Prudu.06G112900	pleiotropic drug resistance 6
Pdulcis68361_contig_32176	31.1131	171.795	-2.4651	140.682	0.97496	gi|595938361|ref|XP_007215653.1|carbonic anhydrase 2 isoform X1 [Prunus persica]/gi|1139785747|gb|ONI19574.1|hypothetical protein PRUPE_3G285600 [Prunus persica]	Prudu.03G254700	carbonic anhydrase 1
Pdulcis68361_contig_32238	5.18551	46.4312	-3.16254	41.2457	0.950457	gi|1162510748|ref|XP_020422154.1|leucine-rich repeat receptor-like protein CLAVATA2 [Prunus persica]	Prudu.04G102200	disease resistance family protein / LRR family protein
Pdulcis68361_contig_32285	12.0995	90.5408	-2.90362	78.4413	0.979089	gi|1139783376|gb|ONI17203.1|hypothetical protein PRUPE_3G144800 [Prunus persica]/gi|1162531231|ref|XP_007217120.2|uncharacterized protein LOC18784516 [Prunus persica]	Prudu.03G138300	Core-2/I-branching beta-1,6-N-acetylglucosaminyltransferase family protein
Pdulcis68361_contig_32361	6.04976	49.9135	-3.04448	43.8638	0.954898	gi|1220089594|ref|XP_021831622.1|uncharacterized protein LOC110771598 [Prunus avium]	Prudu.08G024300	hypothetical protein
Pdulcis68361_contig_3240	100.253	1547.32	-3.94805	1447.07	0.999477	gi|1139799003|gb|ONI31621.1|hypothetical protein PRUPE_1G322400 [Prunus persica]/gi|1162511804|ref|XP_020413930.1|uncharacterized protein LOC18791590 [Prunus persica]
Pdulcis68361_contig_3244	44.0768	402.79	-3.19194	358.714	0.9961	gi|596253270|ref|XP_007224745.1|U-box domain-containing protein 21 [Prunus persica]/gi|1139799256|gb|ONI31874.1|hypothetical protein PRUPE_1G336200 [Prunus persica]
Pdulcis68361_contig_32457	1.7285	52.2351	-4.91742	50.5066	0.968095
Pdulcis68361_contig_32464	69.1401	501.457	-2.85853	432.317	0.99133	gi|1139795399|gb|ONI28017.1|hypothetical protein PRUPE_1G117300, partial [Prunus persica]
Pdulcis68361_contig_32477	11.2353	74.2899	-2.72513	63.0546	0.970103	gi|1139791801|gb|ONI25228.1|hypothetical protein PRUPE_2G290200 [Prunus persica]/gi|596051890|ref|XP_007220655.1|protein DETOXIFICATION 49 [Prunus persica]	Prudu.1169S001100	MATE efflux family protein
Pdulcis68361_contig_32504	535.906	113.756	2.23603	422.15	0.973027	gi|1039918634|ref|XP_017183491.1|PREDICTED: tetraketide alpha-pyrone reductase 1-like [Malus domestica]	Prudu.08G173100	dihydroflavonol 4-reductase-like1
Pdulcis68361_contig_32665	18.1493	200.815	-3.46788	182.666	0.996704	gi|1139799004|gb|ONI31622.1|hypothetical protein PRUPE_1G322500 [Prunus persica]
Pdulcis68361_contig_32793	21.6063	118.4	-2.45414	96.7932	0.970272
Pdulcis68361_contig_32858	5.18551	157.866	-4.92807	152.681	0.997433
Pdulcis68361_contig_32888	395.827	68.486	2.53099	327.341	0.977723
Pdulcis68361_contig_32918	3.45701	48.7527	-3.81789	45.2957	0.960514
Pdulcis68361_contig_32939	43.4892	3.48234	3.64253	40.0069	0.950694
Pdulcis68361_contig_3299	1088.08	6979.66	-2.68137	5891.58	0.990379	gi|1139755692|gb|ONH91149.1|hypothetical protein PRUPE_8G096000 [Prunus persica]/gi|595791369|ref|XP_007199433.1|epoxide hydrolase 4 [Prunus persica]
Pdulcis68361_contig_33010	739.799	152.062	2.28247	587.737	0.973542		Prudu.06G107400	Eukaryotic aspartyl protease family protein
Pdulcis68361_contig_33030	27.656	460.829	-4.05857	433.173	0.999516	gi|595914768|ref|XP_007214738.1|CASP-like protein 1B1 [Prunus persica]/gi|1139777146|gb|ONI11333.1|hypothetical protein PRUPE_4G101900 [Prunus persica]
Pdulcis68361_contig_33044	12.9638	146.258	-3.49596	133.294	0.994851	gi|1162559504|ref|XP_007211258.2|caffeic acid 3-O-methyltransferase [Prunus persica]/gi|1139773195|gb|ONI07667.1|hypothetical protein PRUPE_5G134400 [Prunus persica]	Prudu.1137S000200	O-methyltransferase 1
Pdulcis68361_contig_33063	15.5565	80.0938	-2.36417	64.5373	0.958257	gi|645269959|ref|XP_008240237.1|PREDICTED: protein SAR DEFICIENT 1 [Prunus mume]/gi|1027110375|ref|XP_016651275.1|PREDICTED: protein SAR DEFICIENT 1 [Prunus mume]	Prudu.05G208300	Calmodulin binding protein-like
Pdulcis68361_contig_33078	3.45701	125.364	-5.18046	121.907	0.995511		Prudu.03G182200	Heavy metal transport/detoxification superfamily protein
Pdulcis68361_contig_33104	12.9638	71.9683	-2.47288	59.0046	0.954536
Pdulcis68361_contig_33228	8.64251	58.039	-2.7475	49.3965	0.957363
Pdulcis68361_contig_33244	17.285	105.631	-2.61144	88.3459	0.978908
Pdulcis68361_contig_3326	1827.03	9730.81	-2.41306	7903.79	0.977769	gi|596120815|ref|XP_007221781.1|transcription factor bHLH145 [Prunus persica]/gi|1139802670|gb|ONI35288.1|hypothetical protein PRUPE_1G527600 [Prunus persica]	Prudu.01G478800	sequence-specific DNA binding transcription factors
Pdulcis68361_contig_3335	63.0904	594.319	-3.23575	531.229	0.996322	gi|1162568740|ref|XP_007202257.2|probable serine/threonine-protein kinase PIX13 [Prunus persica]/gi|1139762189|gb|ONH97286.1|hypothetical protein PRUPE_7G181500 [Prunus persica]	Prudu.07G168000	Protein kinase superfamily protein
Pdulcis68361_contig_3336	20.742	119.56	-2.52711	98.8183	0.970855
Pdulcis68361_contig_3358	320.637	4695.35	-3.87222	4374.72	0.999465	gi|1162523405|ref|XP_020411925.1|heavy metal-associated isoprenylated plant protein 3 [Prunus persica]/gi|1139787360|gb|ONI20787.1|hypothetical protein PRUPE_2G033700 [Prunus persica]	Prudu.02G032500	Heavy metal transport/detoxification superfamily protein
Pdulcis68361_contig_33588	116.674	18.5725	2.65124	98.1015	0.983002	gi|595847210|ref|XP_007209277.1|vignain [Prunus persica]/gi|1139773692|gb|ONI08164.1|hypothetical protein PRUPE_5G160900 [Prunus persica]	Prudu.05G154900	Cysteine proteinases superfamily protein
Pdulcis68361_contig_33600	76.9184	15.0901	2.34972	61.8282	0.956137	gi|1139754802|gb|ONH90259.1|hypothetical protein PRUPE_8G043000 [Prunus persica]/gi|1162575059|ref|XP_020425335.1|probable LRR receptor-like serine/threonine-protein kinase At1g34110 [Prunus persica]	Prudu.08G046500	Leucine-rich receptor-like protein kinase family protein
Pdulcis68361_contig_33652	33.7058	146.258	-2.11745	112.552	0.966968	gi|1220078475|ref|XP_021825770.1|uncharacterized protein LOC110766714 [Prunus avium]
Pdulcis68361_contig_33688	28.5203	147.419	-2.36986	118.899	0.973106
Pdulcis68361_contig_33800	322.366	16.2509	4.31011	306.115	0.999414	gi|1162572888|ref|XP_007202305.2|putative Peroxidase 48 [Prunus persica]	Prudu.45S000800	Peroxidase superfamily protein
Pdulcis68361_contig_33838	45.8053	235.638	-2.36299	189.833	0.976306	gi|1139791754|gb|ONI25181.1|hypothetical protein PRUPE_2G286700 [Prunus persica]/gi|596037997|ref|XP_007219812.1|probable carboxylesterase 120 [Prunus persica]	Prudu.1169S004300	carboxyesterase 20
Pdulcis68361_contig_33909	766.591	148.58	2.36722	618.011	0.977626	gi|1139773402|gb|ONI07874.1|hypothetical protein PRUPE_5G144400 [Prunus persica]/gi|595847243|ref|XP_007209284.1|transcription factor bHLH137 [Prunus persica]	Prudu.05G139600	basic helix-loop-helix DNA-binding superfamily protein
Pdulcis68361_contig_33922	29.3845	156.705	-2.41492	127.321	0.973909	gi|1220045028|ref|XP_021808405.1|mitochondrial outer membrane protein porin of 36 kDa-like [Prunus avium]	Prudu.05G178100	voltage dependent anion channel 1
Pdulcis68361_contig_33948	13.828	232.156	-4.06943	218.328	0.998748	gi|595826166|ref|XP_007205527.1|peroxidase 73 [Prunus persica]/gi|1139768054|gb|ONI02817.1|hypothetical protein PRUPE_6G223400 [Prunus persica]	Prudu.06G218300	root hair specific 19
Pdulcis68361_contig_3396	4.32126	154.384	-5.15893	150.062	0.997321	gi|645261881|ref|XP_008236506.1|PREDICTED: ethylene-responsive transcription factor ERF109 [Prunus mume]
Pdulcis68361_contig_3397	6.91401	265.819	-5.26477	258.904	0.999261	gi|645261881|ref|XP_008236506.1|PREDICTED: ethylene-responsive transcription factor ERF109 [Prunus mume]
Pdulcis68361_contig_33980	25.9275	113.756	-2.13339	87.8288	0.96281	gi|1139776227|gb|ONI10414.1|hypothetical protein PRUPE_4G046000 [Prunus persica]/gi|595874379|ref|XP_007212104.1|heat stress transcription factor B-2a [Prunus persica]	Prudu.04G039900	Tetratricopeptide repeat-like superfamily protein
Pdulcis68361_contig_3403	345.701	2126.55	-2.62092	1780.85	0.990285	gi|1139796662|gb|ONI29280.1|hypothetical protein PRUPE_1G190500 [Prunus persica]	Prudu.01G173000	S-adenosyl-L-methionine-dependent methyltransferases superfamily protein
Pdulcis68361_contig_34082	236.805	44.1096	2.42453	192.695	0.976443
Pdulcis68361_contig_34109	5957.29	302.963	4.29744	5654.32	0.999791	gi|1139795359|gb|ONI27977.1|hypothetical protein PRUPE_1G114700 [Prunus persica]/gi|1162513571|ref|XP_020419726.1|peroxidase 40 [Prunus persica]	Prudu.01G099000	Peroxidase superfamily protein
Pdulcis68361_contig_34161	50.1266	198.493	-1.98544	148.367	0.952152	gi|1139776007|gb|ONI10194.1|hypothetical protein PRUPE_4G034100 [Prunus persica]/gi|1162549572|ref|XP_020416796.1|uncharacterized protein LOC18779221 [Prunus persica]/gi|1162549570|ref|XP_020416795.1|uncharacterized protein LOC18779221 [Prunus persica]	Prudu.04G030300	Protein of unknown function D
Pdulcis68361_contig_34163	73.4614	475.92	-2.69566	402.458	0.990176	gi|1139795449|gb|ONI28067.1|hypothetical protein PRUPE_1G120700 [Prunus persica]/gi|596193415|ref|XP_007223540.1|uncharacterized protein LOC18792455 [Prunus persica]
Pdulcis68361_contig_3417	98.5247	2246.11	-4.5108	2147.58	0.999822	gi|596001684|ref|XP_007218193.1|probable WRKY transcription factor 46 [Prunus persica]/gi|1139789945|gb|ONI23372.1|hypothetical protein PRUPE_2G185100 [Prunus persica]
Pdulcis68361_contig_34220	119.861	14.7435	3.0232	105.117	0.988773		Prudu.06G223300	F-box and associated interaction domains-containing protein
Pdulcis68361_contig_3424	130.502	1072.56	-3.03892	942.058	0.996041	gi|1139800165|gb|ONI32783.1|hypothetical protein PRUPE_1G385300 [Prunus persica]	Prudu.01G357600	hypothetical protein
Pdulcis68361_contig_34260	16.4208	136.972	-3.06029	120.551	0.991646
Pdulcis68361_contig_34306	60.4976	261.175	-2.11007	200.678	0.971011	gi|1139791291|gb|ONI24718.1|hypothetical protein PRUPE_2G257800 [Prunus persica]/gi|596021877|ref|XP_007219049.1|uncharacterized protein LOC18784985 [Prunus persica]
Pdulcis68361_contig_34308	0.864251	157.866	-7.51303	157.002	0.997624	gi|148807124|gb|ABR13273.1|unknown protein, partial [Prunus dulcis]
Pdulcis68361_contig_34313	2.59275	87.0585	-5.06943	84.4657	0.989365	gi|147845303|emb|CAN79061.1|hypothetical protein VITISV_024577 [Vitis vinifera]	Prudu.02G027000	transposable element gene
Pdulcis68361_contig_3437	354.343	1941.98	-2.45431	1587.64	0.977878	gi|1220035003|ref|XP_021827561.1|probable prolyl 4-hydroxylase 3 [Prunus avium]	Prudu.01G334100	2-oxoglutarate and Fe(II)-dependent oxygenase superfamily protein
Pdulcis68361_contig_34385	440.658	64.2858	2.77709	376.372	0.99066
Pdulcis68361_contig_34406	38.8913	218.227	-2.48831	179.335	0.976385	gi|1139772247|gb|ONI06719.1|hypothetical protein PRUPE_5G076200 [Prunus persica]/gi|595844910|ref|XP_007208830.1|auxin-responsive protein SAUR36 [Prunus persica]	Prudu.05G081200	SAUR-like auxin-responsive protein family
Pdulcis68361_contig_3443	332.737	1442.85	-2.11647	1110.11	0.972245	gi|1139800959|gb|ONI33577.1|hypothetical protein PRUPE_1G433700 [Prunus persica]/gi|596162842|ref|XP_007222947.1|uncharacterized protein LOC18788995 [Prunus persica]	Prudu.01G395900	hypothetical protein
Pdulcis68361_contig_34459	122.724	5.8039	4.40225	116.92	0.994963	gi|1162536676|ref|XP_020416523.1|beta-fructofuranosidase, insoluble isoenzyme CWINV1 [Prunus persica]/gi|1139780973|gb|ONI14800.1|hypothetical protein PRUPE_3G009500 [Prunus persica]	Prudu.03G009900	Glycosyl hydrolases family 32 protein
Pdulcis68361_contig_34501	28.5203	204.297	-2.84061	175.777	0.989742	gi|1139768162|gb|ONI02925.1|hypothetical protein PRUPE_6G229600 [Prunus persica]	Prudu.06G224300	ADP-ribosylation factor A1F
Pdulcis68361_contig_34509	458.053	98.6663	2.21489	359.387	0.972913	gi|1162519266|ref|XP_020410579.1|serine/threonine-protein kinase BLUS1 [Prunus persica]/gi|1139793983|gb|ONI26601.1|hypothetical protein PRUPE_1G033800 [Prunus persica]	Prudu.55S000400	Protein kinase superfamily protein
Pdulcis68361_contig_34555	4.32126	59.1998	-3.77607	54.8785	0.972217
Pdulcis68361_contig_34608	86.4251	20.894	2.04836	65.5311	0.953225
Pdulcis68361_contig_34618	92.4749	19.7333	2.22843	72.7417	0.958306	gi|1139788327|gb|ONI21754.1|hypothetical protein PRUPE_2G086400 [Prunus persica]/gi|596043541|ref|XP_007220166.1|putative calcium-transporting ATPase 13, plasma membrane-type [Prunus persica]	Prudu.02G097100	calcium-transporting ATPase, putative
Pdulcis68361_contig_34644	63.9546	1.16078	5.78388	62.7938	0.979296	gi|1220100265|ref|XP_021802086.1|uncharacterized protein LOC110746185 [Prunus avium]
Pdulcis68361_contig_34670	3.45701	75.4507	-4.44794	71.9937	0.984572	gi|1139757526|gb|ONH92983.1|hypothetical protein PRUPE_8G205700 [Prunus persica]
Pdulcis68361_contig_34714	649.053	152.062	2.09368	496.991	0.971992	gi|1162578993|ref|XP_020409179.1|endoribonuclease Dicer homolog 3a [Prunus persica]	Prudu.08G189200	dicer-like 3
Pdulcis68361_contig_34803	1605.78	188.046	3.09411	1417.73	0.996105	gi|1162571730|ref|XP_007203109.2|uncharacterized protein LOC18770496 [Prunus persica]/gi|1139759337|gb|ONH94434.1|hypothetical protein PRUPE_7G016300 [Prunus persica]	Prudu.07G016700	hypothetical protein
Pdulcis68361_contig_3484	70.0044	997.11	-3.83224	927.105	0.999373	gi|1162518036|ref|XP_007226181.2|carotenoid 9,10(9',10')-cleavage dioxygenase 1 isoform X1 [Prunus persica]/gi|1139801221|gb|ONI33839.1|hypothetical protein PRUPE_1G449100 [Prunus persica]	Prudu.01G408000	carotenoid cleavage dioxygenase 1
Pdulcis68361_contig_34880	1896.1	13.9294	7.08876	1882.17	0.999857	gi|1162575613|ref|XP_020425521.1|tetraketide alpha-pyrone reductase 1 isoform X2 [Prunus persica]	Prudu.08G173100	dihydroflavonol 4-reductase-like1
Pdulcis68361_contig_3492	229.027	1178.19	-2.36299	949.165	0.977677
Pdulcis68361_contig_3493	370.764	6182.31	-4.05957	5811.55	0.999702	gi|596157854|ref|XP_007222824.1|mitochondrial uncoupling protein 5 [Prunus persica]/gi|1139802694|gb|ONI35312.1|hypothetical protein PRUPE_1G529200 [Prunus persica]	Prudu.01G480500	uncoupling protein 5
Pdulcis68361_contig_35052	76.0541	6.96468	3.4489	69.0895	0.981623	gi|595832234|ref|XP_007206438.1|linoleate 13S-lipoxygenase 2-1, chloroplastic [Prunus persica]/gi|1139764458|gb|ONH99220.1|hypothetical protein PRUPE_6G018700 [Prunus persica]	Prudu.06G014500	lipoxygenase 2
Pdulcis68361_contig_35055	29.3845	186.885	-2.66902	157.501	0.988139
Pdulcis68361_contig_35174	8.64251	66.1644	-2.93653	57.5219	0.966881
Pdulcis68361_contig_35237	259.275	37.1449	2.80325	222.13	0.99014
Pdulcis68361_contig_3524	71.7329	385.379	-2.42557	313.646	0.977478
Pdulcis68361_contig_35270	1.7285	71.9683	-5.37977	70.2398	0.983808	gi|595814166|ref|XP_007203695.1|probable disease resistance protein At5g66900 [Prunus persica]/gi|1139761494|gb|ONH96591.1|hypothetical protein PRUPE_7G138900 [Prunus persica]	Prudu.07G132000	hypothetical protein
Pdulcis68361_contig_35308	20.742	157.866	-2.92807	137.124	0.988386	gi|1139800469|gb|ONI33087.1|hypothetical protein PRUPE_1G404900 [Prunus persica]
Pdulcis68361_contig_35311	3.45701	65.0037	-4.23293	61.5466	0.978324	gi|1139760516|gb|ONH95613.1|hypothetical protein PRUPE_7G080500 [Prunus persica]/gi|1139760515|gb|ONH95612.1|hypothetical protein PRUPE_7G080500 [Prunus persica]	Prudu.07G085300	beta glucosidase 17
Pdulcis68361_contig_3536	1914.32	9916.54	-2.37301	8002.22	0.977715	gi|1139775569|gb|ONI09756.1|hypothetical protein PRUPE_4G007500 [Prunus persica]/gi|595863208|ref|XP_007211536.1|scarecrow-like protein 13 [Prunus persica]	Prudu.04G008600	SCARECROW-like 13
Pdulcis68361_contig_35421	6.04976	58.039	-3.26207	51.9892	0.966328	gi|1139800144|gb|ONI32762.1|hypothetical protein PRUPE_1G384400 [Prunus persica]/gi|596238463|ref|XP_007224426.1|probable calcium-binding protein CML41 [Prunus persica]
Pdulcis68361_contig_35483	41.4841	184.564	-2.15349	143.08	0.969726	gi|1027089166|ref|XP_016649486.1|PREDICTED: TMV resistance protein N-like isoform X1 [Prunus mume]/gi|1027089164|ref|XP_008234763.2|PREDICTED: TMV resistance protein N-like isoform X1 [Prunus mume]	Prudu.07G039500	Disease resistance protein TIR-NBS-LRR class family
Pdulcis68361_contig_35498	10.371	92.8624	-3.16254	82.4913	0.985141		Prudu.01G394400	sumo conjugation enzyme 1
Pdulcis68361_contig_355	673.252	3441.71	-2.35391	2768.46	0.977358	gi|645245584|ref|XP_008228949.1|PREDICTED: probable alpha,alpha-trehalose-phosphate synthase [UDP-forming] 7 [Prunus mume]	Prudu.03G106900	trehalose-phosphatase/synthase 7
Pdulcis68361_contig_35513	6.04976	67.3252	-3.4762	61.2755	0.976604	gi|1162550586|ref|XP_007211780.2|xyloglucan endotransglucosylase/hydrolase 2 [Prunus persica]	Prudu.04G061900	hypothetical protein
Pdulcis68361_contig_35547	195.432	30.8981	2.66107	164.534	0.98833
Pdulcis68361_contig_35569	6.04976	55.7174	-3.20318	49.6677	0.963672	gi|1220080162|ref|XP_021826652.1|probable LRR receptor-like serine/threonine-protein kinase At4g36180 [Prunus avium]	Prudu.04G102200	disease resistance family protein / LRR family protein
Pdulcis68361_contig_35581	12.9638	74.2899	-2.51868	61.3261	0.956442
Pdulcis68361_contig_35607	49.2623	0.58039	6.40732	48.6819	0.965808	gi|645269137|ref|XP_008239860.1|PREDICTED: ABC transporter A family member 12-like [Prunus mume]	Prudu.05G179800	ABC2 homolog 7
Pdulcis68361_contig_35687	47.5338	230.995	-2.28084	183.461	0.972117	gi|596021095|ref|XP_007218970.1|vacuolar amino acid transporter 1 [Prunus persica]/gi|1139790387|gb|ONI23814.1|hypothetical protein PRUPE_2G209900 [Prunus persica]/gi|1139790389|gb|ONI23816.1|hypothetical protein PRUPE_2G209900 [Prunus persica]/gi|1139790388|gb|ONI23815.1|hypothetical protein PRUPE_2G209900 [Prunus persica]/gi|1139790386|gb|ONI23813.1|hypothetical protein PRUPE_2G209900 [Prunus p…	Prudu.02G207800	Transmembrane amino acid transporter family protein
Pdulcis68361_contig_3570	280.882	4522.4	-4.00905	4241.52	0.999646	gi|1162523405|ref|XP_020411925.1|heavy metal-associated isoprenylated plant protein 3 [Prunus persica]/gi|1139787360|gb|ONI20787.1|hypothetical protein PRUPE_2G033700 [Prunus persica]	Prudu.02G032500	Heavy metal transport/detoxification superfamily protein
Pdulcis68361_contig_35772	12.0995	82.8232	-2.77509	70.7237	0.975105
Pdulcis68361_contig_35790	15.5565	123.043	-2.98357	107.486	0.987249
Pdulcis68361_contig_35823	770.912	167.152	2.2054	603.76	0.973091	gi|33300600|emb|CAE18065.1|cytochrome P450 [Prunus dulcis]	Prudu.248S000300	allene oxide synthase
Pdulcis68361_contig_35887	165.072	24.3764	2.75954	140.696	0.987524
Pdulcis68361_contig_35934	252.914	31.341	3.01252	221.573	0.993788	gi|1139767815|gb|ONI02578.1|hypothetical protein PRUPE_6G207900 [Prunus persica]/gi|595825467|ref|XP_007205411.1|probable mannitol dehydrogenase [Prunus persica]	Prudu.06G209500	elicitor-activated gene 3-1
Pdulcis68361_contig_35941	454.596	59.1998	2.94092	395.397	0.991346		Prudu.07G198200	myo-inositol oxygenase 4
Pdulcis68361_contig_3597	48.6391	267.163	-2.45753	218.524	0.976943	gi|1220096085|ref|XP_021799921.1|LRR receptor-like serine/threonine-protein kinase GSO1 [Prunus avium]	Prudu.08G059000	leucine-rich repeat transmembrane protein kinase family protein
Pdulcis68361_contig_36022	8.64251	124.203	-3.84511	115.561	0.994479	gi|1139760507|gb|ONH95604.1|hypothetical protein PRUPE_7G080500 [Prunus persica]	Prudu.07G085300	beta glucosidase 17
Pdulcis68361_contig_36051	0.864251	61.5213	-6.15349	60.6571	0.977779
Pdulcis68361_contig_36077	145.194	6.96468	4.38178	138.23	0.996691
Pdulcis68361_contig_36118	148.651	35.9842	2.0465	112.667	0.966695	gi|596286761|ref|XP_007225668.1|putative beta-D-xylosidase [Prunus persica]/gi|1139795487|gb|ONI28105.1|hypothetical protein PRUPE_1G123100 [Prunus persica]	Prudu.01G106200	beta-xylosidase 1
Pdulcis68361_contig_3612	2317.06	510.743	2.18162	1806.32	0.972895	gi|383460086|gb|AFH35010.1|prunasin hydrolase [Prunus dulcis]/gi|383460088|gb|AFH35011.1|prunasin hydrolase [Prunus dulcis]/gi|383460094|gb|AFH35014.1|prunasin hydrolase [Prunus dulcis]	Prudu.05G161800	beta glucosidase 17
Pdulcis68361_contig_36177	25.9275	116.078	-2.16254	90.1504	0.963776	gi|1139790971|gb|ONI24398.1|hypothetical protein PRUPE_2G238400 [Prunus persica]/gi|1162523495|ref|XP_007219053.2|glycerol-3-phosphate acyltransferase 5 [Prunus persica]	Prudu.02G234100	glycerol-3-phosphate acyltransferase 5
Pdulcis68361_contig_36303	18.1493	88.2192	-2.28118	70.07	0.95749
Pdulcis68361_contig_36327	427.804	90.5408	2.24031	337.264	0.972915	gi|1139773159|gb|ONI07631.1|hypothetical protein PRUPE_5G132300 [Prunus persica]/gi|1162555799|ref|XP_007209256.2|alcohol dehydrogenase-like 4 [Prunus persica]	Prudu.05G130300	GroES-like zinc-binding dehydrogenase family protein
Pdulcis68361_contig_36336	5.18551	82.4153	-3.99036	77.2298	0.986688
Pdulcis68361_contig_36362	17.285	85.8977	-2.3131	68.6127	0.958655	gi|645239097|ref|XP_008225981.1|PREDICTED: 17.6 kDa class I heat shock protein-like [Prunus mume]	Prudu.04G111200	HSP20-like chaperones superfamily protein
Pdulcis68361_contig_36363	46.6696	189.207	-2.01941	142.537	0.960835
Pdulcis68361_contig_36403	9.50677	102.149	-3.42557	92.6418	0.989752
Pdulcis68361_contig_3643	233.348	2004.67	-3.10281	1771.32	0.996107	gi|1139800167|gb|ONI32785.1|hypothetical protein PRUPE_1G385500 [Prunus persica]	Prudu.01G357600	hypothetical protein
Pdulcis68361_contig_36545	2.7571	71.6892	-4.70053	68.9321	0.983091
Pdulcis68361_contig_36556	10.371	70.8075	-2.77135	60.4365	0.968477	gi|1139791291|gb|ONI24718.1|hypothetical protein PRUPE_2G257800 [Prunus persica]/gi|596021877|ref|XP_007219049.1|uncharacterized protein LOC18784985 [Prunus persica]
Pdulcis68361_contig_36581	354.343	62.6821	2.49902	291.661	0.977585
Pdulcis68361_contig_36628	13.828	215.905	-3.96473	202.077	0.998318
Pdulcis68361_contig_36647	24.199	113.756	-2.23293	89.5573	0.964095	gi|1139756024|gb|ONH91481.1|hypothetical protein PRUPE_8G117500 [Prunus persica]	Prudu.01G365700	Concanavalin A-like lectin protein kinase family protein
Pdulcis68361_contig_36693	28.5203	262.336	-3.20136	233.816	0.995643		Prudu.08G059000	leucine-rich repeat transmembrane protein kinase family protein
Pdulcis68361_contig_36755	31.9773	131.168	-2.0363	99.1908	0.964771	gi|1139766721|gb|ONI01484.1|hypothetical protein PRUPE_6G142300 [Prunus persica]	Prudu.06G138000	PR5-like receptor kinase
Pdulcis68361_contig_3677	93.3392	682.538	-2.87036	589.199	0.991432
Pdulcis68361_contig_36819	4.32126	55.7174	-3.68861	51.3962	0.968357	gi|595803703|ref|XP_007202051.1|purple acid phosphatase 22 [Prunus persica]/gi|1139761109|gb|ONH96206.1|hypothetical protein PRUPE_7G113300 [Prunus persica]	Prudu.07G111100	purple acid phosphatase 22
Pdulcis68361_contig_36821	3.45701	58.039	-4.06943	54.582	0.972354	gi|1162511309|ref|XP_020411599.1|uncharacterized protein LOC109946873 [Prunus persica]	Prudu.01G220900	HXXXD-type acyl-transferase family protein
Pdulcis68361_contig_36906	124.452	20.894	2.57443	103.558	0.975967		Prudu.01G261000	ribonuclease 1
Pdulcis68361_contig_3692	55.3121	554.853	-3.32644	499.541	0.997458	gi|1139755901|gb|ONH91358.1|hypothetical protein PRUPE_8G109300 [Prunus persica]	Prudu.08G109600	Putative disease resistance TIR-NBS-LRR class protein
Pdulcis68361_contig_37072	57.0406	270.462	-2.24536	213.421	0.972224	gi|596015747|ref|XP_007218833.1|ethylene-responsive transcription factor 2 [Prunus persica]/gi|1139791535|gb|ONI24962.1|hypothetical protein PRUPE_2G272300 [Prunus persica]
Pdulcis68361_contig_37084	7.77826	116.078	-3.8995	108.3	0.993691	gi|1139766631|gb|ONI01394.1|hypothetical protein PRUPE_6G137300 [Prunus persica]/gi|1162561331|ref|XP_007208699.2|F-box protein At2g27310 [Prunus persica]
Pdulcis68361_contig_37085	6.04976	119.56	-4.30472	113.511	0.99458
Pdulcis68361_contig_37088	3.45701	61.5213	-4.15349	58.0643	0.975564	gi|595810220|ref|XP_007203038.1|syntaxin-121 [Prunus persica]/gi|1139760777|gb|ONH95874.1|hypothetical protein PRUPE_7G093400 [Prunus persica]	Prudu.07G095600	syntaxin of plants 121
Pdulcis68361_contig_37115	1.7285	74.2908	-5.42559	72.5623	0.98485	gi|1139763468|gb|ONH98565.1|hypothetical protein PRUPE_7G254800 [Prunus persica]
Pdulcis68361_contig_37116	0.864251	58.039	-6.06943	57.1747	0.97486	gi|1162569885|ref|XP_020423577.1|uncharacterized protein LOC18769334 [Prunus persica]
Pdulcis68361_contig_37213	254.954	32.5018	2.97165	222.452	0.991868
Pdulcis68361_contig_37221	8.64251	73.1291	-3.08092	64.4866	0.976627	gi|1139796332|gb|ONI28950.1|hypothetical protein PRUPE_1G171100 [Prunus persica]/gi|1139796331|gb|ONI28949.1|hypothetical protein PRUPE_1G171100 [Prunus persica]
Pdulcis68361_contig_37250	152.108	27.8587	2.4489	124.25	0.973761	gi|1139761148|gb|ONH96245.1|hypothetical protein PRUPE_7G115900 [Prunus persica]/gi|595821178|ref|XP_007204774.1|dehydration-responsive element-binding protein 1F [Prunus persica]
Pdulcis68361_contig_37254	7.77826	56.8782	-2.87036	49.0999	0.95801
Pdulcis68361_contig_37283	17.285	82.4153	-2.25339	65.1303	0.954189
Pdulcis68361_contig_37329	82.9681	12.7686	2.69996	70.1996	0.97434
Pdulcis68361_contig_37415	702.636	52.2351	3.74969	650.401	0.999059	gi|1139754486|gb|ONH89943.1|hypothetical protein PRUPE_8G025400 [Prunus persica]/gi|595798435|ref|XP_007201386.1|carbonic anhydrase 2 [Prunus persica]	Prudu.08G026800	carbonic anhydrase 2
Pdulcis68361_contig_37445	29.3845	132.329	-2.171	102.944	0.966183
Pdulcis68361_contig_37465	4.32126	48.7527	-3.49596	44.4315	0.958038
Pdulcis68361_contig_37475	49.2623	289.034	-2.55268	239.772	0.979599	gi|1139795440|gb|ONI28058.1|hypothetical protein PRUPE_1G119800 [Prunus persica]
Pdulcis68361_contig_3748	329.28	3125.98	-3.24692	2796.7	0.996441	gi|595792387|ref|XP_007199942.1|probable protein phosphatase 2C 63 [Prunus persica]/gi|1139756397|gb|ONH91854.1|hypothetical protein PRUPE_8G139700 [Prunus persica]	Prudu.08G137200	Protein phosphatase 2C family protein
Pdulcis68361_contig_375	379.406	4141.66	-3.44839	3762.25	0.998236
Pdulcis68361_contig_37554	6.91401	51.0743	-2.885	44.1603	0.95086	gi|1139760511|gb|ONH95608.1|hypothetical protein PRUPE_7G080500 [Prunus persica]	Prudu.07G085300	beta glucosidase 17
Pdulcis68361_contig_37569	320.637	60.3605	2.40926	260.277	0.977188	gi|1139773402|gb|ONI07874.1|hypothetical protein PRUPE_5G144400 [Prunus persica]/gi|595847243|ref|XP_007209284.1|transcription factor bHLH137 [Prunus persica]	Prudu.05G139600	basic helix-loop-helix DNA-binding superfamily protein
Pdulcis68361_contig_3757	159.887	1199.09	-2.90681	1039.2	0.991534	gi|1220069726|ref|XP_021821290.1|histidine kinase CKI1-like [Prunus avium]	Prudu.06G297700	Signal transduction histidine kinase
Pdulcis68361_contig_37661	146.923	31.341	2.22893	115.582	0.968237	gi|1139778128|gb|ONI12315.1|hypothetical protein PRUPE_4G156700 [Prunus persica]/gi|1162549839|ref|XP_020416885.1|protein ROOT INITIATION DEFECTIVE 3 [Prunus persica]
Pdulcis68361_contig_37715	32.8416	160.188	-2.28617	127.346	0.970616	gi|657990427|ref|XP_008387435.1|PREDICTED: hexokinase-2-like [Malus domestica]	Prudu.03G052200	hexokinase 2
Pdulcis68361_contig_3778	228.162	1330.25	-2.54357	1102.09	0.978047	gi|645237220|ref|XP_008225105.1|PREDICTED: uncharacterized protein LOC103324776 [Prunus mume]	Prudu.04G041700	Cyclin/Brf1-like TBP-binding protein
Pdulcis68361_contig_3784	10.371	91.7016	-3.14439	81.3306	0.984731		Prudu.04G041700	Cyclin/Brf1-like TBP-binding protein
Pdulcis68361_contig_37946	9.98838	77.4727	-2.95537	67.4844	0.974437
Pdulcis68361_contig_38012	331.873	18.5725	4.15939	313.3	0.999409	gi|1139786116|gb|ONI19943.1|hypothetical protein PRUPE_3G306500 [Prunus persica]	Prudu.03G272100	putative fasciclin-like arabinogalactan protein 20
Pdulcis68361_contig_38013	91.6107	18.5725	2.30235	73.0382	0.960085	gi|1139764372|gb|ONH99134.1|hypothetical protein PRUPE_6G013400 [Prunus persica]/gi|1162563673|ref|XP_007205419.2|peroxidase A2 [Prunus persica]	Prudu.06G009200	peroxidase 2
Pdulcis68361_contig_38055	123.588	25.679	2.26688	97.909	0.965879		Prudu.06G042000	with no lysine kinase 5
Pdulcis68361_contig_3807	30.2488	177.599	-2.55368	147.35	0.977674
Pdulcis68361_contig_38074	607.569	29.0195	4.38795	578.549	0.999712	gi|595905306|ref|XP_007214045.1|uncharacterized protein At4g19900 [Prunus persica]/gi|1139776166|gb|ONI10353.1|hypothetical protein PRUPE_4G042800 [Prunus persica]
Pdulcis68361_contig_38112	5.18551	97.5055	-4.23293	92.32	0.991249
Pdulcis68361_contig_38191	17.285	135.811	-2.97401	118.526	0.988113	gi|1162553765|ref|XP_007214737.2|zinc finger protein CONSTANS-LIKE 3 [Prunus persica]/gi|1139777788|gb|ONI11975.1|hypothetical protein PRUPE_4G138100 [Prunus persica]	Prudu.04G123500	activator of spomin::LUC2
Pdulcis68361_contig_38253	54.4478	4.64312	3.55171	49.8047	0.965854	gi|595812265|ref|XP_007203372.1|protein DETOXIFICATION 21 [Prunus persica]/gi|1139759585|gb|ONH94682.1|hypothetical protein PRUPE_7G026300 [Prunus persica]	Prudu.07G026400	MATE efflux family protein
Pdulcis68361_contig_38315	26.7918	198.493	-2.88923	171.701	0.989732	gi|1139755207|gb|ONH90664.1|hypothetical protein PRUPE_8G067800 [Prunus persica]/gi|595793065|ref|XP_007200281.1|mitochondrial uncoupling protein 4 [Prunus persica]
Pdulcis68361_contig_3843	102.846	1363.92	-3.7292	1261.07	0.999126	gi|1139779288|gb|ONI13475.1|hypothetical protein PRUPE_4G224500 [Prunus persica]/gi|1162550065|ref|XP_020416965.1|TMV resistance protein N [Prunus persica]	Prudu.04G201600	Putative disease resistance TIR-NBS-LRR class protein
Pdulcis68361_contig_38452	17.285	119.56	-2.79014	102.275	0.984195	gi|1220063780|ref|XP_021818187.1|berberine bridge enzyme-like 8 [Prunus avium]	Prudu.04G084500	FAD-binding Berberine family protein
Pdulcis68361_contig_38533	103.71	11.6078	3.15939	92.1024	0.987736	gi|645276638|ref|XP_008243381.1|PREDICTED: MLP-like protein 328 isoform X2 [Prunus mume]	Prudu.01G302700	Polyketide cyclase/dehydrase and lipid transport superfamily protein
Pdulcis68361_contig_38536	93.3392	16.2509	2.52196	77.0882	0.965051
Pdulcis68361_contig_38546	12.0995	76.6114	-2.66261	64.5119	0.970891	gi|1139788677|gb|ONI22104.1|hypothetical protein PRUPE_2G107300 [Prunus persica]	Prudu.02G120100	S-adenosyl-L-methionine-dependent methyltransferases superfamily protein
Pdulcis68361_contig_38560	6.04976	76.6114	-3.66261	70.5617	0.983247	gi|645249802|ref|XP_008230909.1|PREDICTED: receptor-like protein kinase FERONIA [Prunus mume]	Prudu.609S000100	Malectin/receptor-like protein kinase family protein
Pdulcis68361_contig_38581	19.0135	379.575	-4.31929	360.561	0.999526
Pdulcis68361_contig_38615	267.918	49.9135	2.42429	218.004	0.976849	gi|1162518902|ref|XP_007223138.2|cytochrome P450 86B1 [Prunus persica]/gi|1139799475|gb|ONI32093.1|hypothetical protein PRUPE_1G348000 [Prunus persica]	Prudu.01G321500	cytochrome P450, family 86, subfamily B, polypeptide 1
Pdulcis68361_contig_38649	419.162	15.0901	4.79583	404.072	0.999628	gi|1162524572|ref|XP_020412320.1|uncharacterized protein LOC109947172 [Prunus persica]/gi|1139789577|gb|ONI23004.1|hypothetical protein PRUPE_2G163700 [Prunus persica]	Prudu.02G172100	hypothetical protein
Pdulcis68361_contig_38688	6.91401	90.4822	-3.71004	83.5682	0.988363
Pdulcis68361_contig_38728	4.32126	52.2351	-3.5955	47.9138	0.963802
Pdulcis68361_contig_3878	1421.69	15979.3	-3.49052	14557.6	0.998261	gi|595806877|ref|XP_007202513.1|NDR1/HIN1-like protein 3 [Prunus persica]/gi|1139760836|gb|ONH95933.1|hypothetical protein PRUPE_7G097200 [Prunus persica]
Pdulcis68361_contig_388	293.845	2683.72	-3.19111	2389.88	0.996365
Pdulcis68361_contig_38813	14.6923	89.38	-2.60489	74.6877	0.972375	gi|1162513627|ref|XP_007223019.2|uncharacterized protein LOC18788438 [Prunus persica]/gi|1139798616|gb|ONI31234.1|hypothetical protein PRUPE_1G300100 [Prunus persica]
Pdulcis68361_contig_39070	240.262	0.58039	8.69337	239.682	0.999154	gi|1139776291|gb|ONI10478.1|hypothetical protein PRUPE_4G049800 [Prunus persica]	Prudu.04G042700	hypothetical protein
Pdulcis68361_contig_39073	355.207	81.2546	2.12814	273.953	0.97186	gi|1139764872|gb|ONH99634.1|hypothetical protein PRUPE_6G040700 [Prunus persica]/gi|595829438|ref|XP_007205876.1|probable glutathione S-transferase parA [Prunus persica]
Pdulcis68361_contig_3911	48.6942	406.544	-3.06159	357.85	0.995824	gi|1162524725|ref|XP_020412387.1|TMV resistance protein N isoform X5 [Prunus persica]	Prudu.972S000300	disease resistance protein TIR-NBS-LRR class
Pdulcis68361_contig_39141	7.77826	96.3447	-3.63069	88.5664	0.989763	gi|1039843205|ref|XP_017192360.1|PREDICTED: uncharacterized protein LOC108175069 [Malus domestica]	Prudu.07G105900	multidrug resistance-associated protein 9
Pdulcis68361_contig_39184	82.9681	19.7333	2.07193	63.2349	0.951798	gi|1162527441|ref|XP_020413399.1|uncharacterized protein LOC109947492 [Prunus persica]	Prudu.802S000200	NB-ARC domain-containing disease resistance protein
Pdulcis68361_contig_39225	10.4699	67.9993	-2.69927	57.5294	0.965711
Pdulcis68361_contig_3928	68.2759	2056.9	-4.91295	1988.63	0.999837	gi|1139794848|gb|ONI27466.1|hypothetical protein PRUPE_1G088900 [Prunus persica]/gi|596176496|ref|XP_007223211.1|probable xyloglucan endotransglucosylase/hydrolase protein 23 [Prunus persica]	Prudu.01G075700	xyloglucan endotransglycosylase 6
Pdulcis68361_contig_39300	1426.01	1.21922	10.1918	1424.8	0.999878	gi|1139756832|gb|ONH92289.1|hypothetical protein PRUPE_8G166800 [Prunus persica]/gi|1162575281|ref|XP_020425410.1|transcription factor ABORTED MICROSPORES [Prunus persica]/gi|1139756833|gb|ONH92290.1|hypothetical protein PRUPE_8G166800 [Prunus persica]/gi|1139756831|gb|ONH92288.1|hypothetical protein PRUPE_8G166800 [Prunus persica]/gi|1139756829|gb|ONH92286.1|hypothetical protein PRUPE_8G166800 […	Prudu.08G157100	basic helix-loop-helix DNA-binding superfamily protein
Pdulcis68361_contig_3932	76.9184	756.828	-3.29857	679.91	0.99702	gi|596002594|ref|XP_007218235.1|probable WRKY transcription factor 53 [Prunus persica]/gi|1139792079|gb|ONI25506.1|hypothetical protein PRUPE_2G307400 [Prunus persica]	Prudu.02G282800	WRKY family transcription factor
Pdulcis68361_contig_39326	152.973	31.341	2.28715	121.631	0.970124
Pdulcis68361_contig_39418	121.859	13.9294	3.12902	107.93	0.990308
Pdulcis68361_contig_39469	122.724	24.3764	2.33186	98.3473	0.96901	gi|1139782945|gb|ONI16772.1|hypothetical protein PRUPE_3G121400 [Prunus persica]/gi|1162535282|ref|XP_020416109.1|uncharacterized protein LOC18779766 [Prunus persica]	Prudu.03G116300	hypothetical protein
Pdulcis68361_contig_3947	486.574	2061.54	-2.083	1574.97	0.972092		Prudu.07G224600	blue-copper-binding protein
Pdulcis68361_contig_39519	20.742	95.1839	-2.19816	74.4419	0.958938	gi|1139777018|gb|ONI11205.1|hypothetical protein PRUPE_4G092500 [Prunus persica]/gi|1162554474|ref|XP_020418497.1|berberine bridge enzyme-like 26 [Prunus persica]	Prudu.04G084600	FAD-binding Berberine family protein
Pdulcis68361_contig_39560	215.199	38.3057	2.49004	176.893	0.976331	gi|1139775951|gb|ONI10138.1|hypothetical protein PRUPE_4G029900 [Prunus persica]/gi|595902973|ref|XP_007213936.1|(E,E)-alpha-farnesene synthase [Prunus persica]	Prudu.04G026800	terpene synthase 02
Pdulcis68361_contig_3957	96.7962	560.656	-2.5341	463.86	0.977883	gi|1139757717|gb|ONH93174.1|hypothetical protein PRUPE_8G217200 [Prunus persica]	Prudu.08G202500	hypothetical protein
Pdulcis68361_contig_39574	97.6604	4.64312	4.39461	93.0173	0.991437
Pdulcis68361_contig_39581	328.416	48.7527	2.75197	279.663	0.990015	gi|645273119|ref|XP_008241725.1|PREDICTED: AAA-ATPase At2g18190-like [Prunus mume]	Prudu.790S000300	P-loop containing nucleoside triphosphate hydrolases superfamily protein
Pdulcis68361_contig_3967	12.0995	118.4	-3.29064	106.3	0.990905
Pdulcis68361_contig_39679	13.828	90.5408	-2.71097	76.7128	0.977307	gi|1150123776|ref|XP_020209384.1|uncharacterized protein LOC109794343 [Cajanus cajan]
Pdulcis68361_contig_397	21.6063	112.677	-2.38267	91.0708	0.969002	gi|596195200|ref|XP_007223570.1|two-on-two hemoglobin-3 [Prunus persica]/gi|1139801316|gb|ONI33934.1|hypothetical protein PRUPE_1G454300 [Prunus persica]	Prudu.01G413400	hemoglobin 3
Pdulcis68361_contig_3973	127.045	1794.57	-3.82022	1667.52	0.999373	gi|596209043|ref|XP_007223838.1|peamaclein [Prunus persica]/gi|1139800853|gb|ONI33471.1|hypothetical protein PRUPE_1G426700 [Prunus persica]	Prudu.01G390400	Gibberellin-regulated family protein
Pdulcis68361_contig_39754	183.221	25.5371	2.84292	157.684	0.989194	gi|1162531251|ref|XP_007221570.2|polygalacturonase At1g48100 [Prunus persica]/gi|1139780919|gb|ONI14746.1|hypothetical protein PRUPE_3G005900 [Prunus persica]	Prudu.03G006300	Pectin lyase-like superfamily protein
Pdulcis68361_contig_39813	252.361	49.9135	2.33799	202.448	0.975495	gi|1162554005|ref|XP_020418349.1|(-)-alpha-pinene synthase-like [Prunus persica]/gi|1139778771|gb|ONI12958.1|hypothetical protein PRUPE_4G194200 [Prunus persica]	Prudu.04G176600	terpene synthase 21
Pdulcis68361_contig_3984	753.627	4729.02	-2.64962	3975.39	0.990334	gi|1162513711|ref|XP_020420117.1|F-box protein At1g78280 isoform X3 [Prunus persica]	Prudu.01G472000	transferases, transferring glycosyl groups
Pdulcis68361_contig_3985	1178.84	7617.04	-2.69186	6438.2	0.990392	gi|645224903|ref|XP_008219330.1|PREDICTED: F-box protein At1g78280 [Prunus mume]	Prudu.01G472000	transferases, transferring glycosyl groups
Pdulcis68361_contig_39883	5.53587	63.3875	-3.51732	57.8516	0.973869
Pdulcis68361_contig_39985	456.325	35.9842	3.66463	420.341	0.998919
Pdulcis68361_contig_40057	769.184	59.1998	3.69967	709.984	0.999067	gi|1139760448|gb|ONH95545.1|hypothetical protein PRUPE_7G076600 [Prunus persica]/gi|595816270|ref|XP_007204031.1|VQ motif-containing protein 25 [Prunus persica]	Prudu.07G080200	VQ motif-containing protein
Pdulcis68361_contig_40063	31.1131	131.168	-2.07582	100.055	0.965092	gi|1220072448|ref|XP_021822696.1|LEAF RUST 10 DISEASE-RESISTANCE LOCUS RECEPTOR-LIKE PROTEIN KINASE-like 2.1 [Prunus avium]	Prudu.01G293300	leucine-rich repeat transmembrane protein kinase family protein
Pdulcis68361_contig_4010	287.796	2444.6	-3.08648	2156.81	0.996107
Pdulcis68361_contig_40129	9.50677	62.6821	-2.72103	53.1753	0.96165
Pdulcis68361_contig_40196	7.77826	76.6114	-3.30004	68.8332	0.980308
Pdulcis68361_contig_4024	38.0271	171.795	-2.17559	133.768	0.969525	gi|1162523508|ref|XP_020411948.1|putative disease resistance RPP13-like protein 1 [Prunus persica]/gi|1162523516|ref|XP_020411952.1|putative disease resistance RPP13-like protein 1 [Prunus persica]/gi|1162523514|ref|XP_020411951.1|putative disease resistance RPP13-like protein 1 [Prunus persica]/gi|1162523512|ref|XP_020411950.1|putative disease resistance RPP13-like protein 1 [Prunus persica]/gi|…	Prudu.02G052200	NB-ARC domain-containing disease resistance protein
Pdulcis68361_contig_4029	104.574	890.318	-3.08979	785.743	0.996069	gi|596288858|ref|XP_007226004.1|heavy metal-associated isoprenylated plant protein 20 [Prunus persica]/gi|1139799011|gb|ONI31629.1|hypothetical protein PRUPE_1G323000 [Prunus persica]	Prudu.01G299700	Heavy metal transport/detoxification superfamily protein
Pdulcis68361_contig_40342	6.91401	106.792	-3.94913	99.8777	0.992449	gi|1139768733|gb|ONI03496.1|hypothetical protein PRUPE_6G260400 [Prunus persica]/gi|595831985|ref|XP_007206381.1|uncharacterized protein LOC18773381 [Prunus persica]	Prudu.06G252100	Protein of unknown function D
Pdulcis68361_contig_40362	22.4705	106.792	-2.24869	84.3212	0.962701		Prudu.08G201200	Plant protein of unknown function D
Pdulcis68361_contig_4041	14.6923	276.48	-4.23404	261.788	0.9992		Prudu.56S000400	Disease resistance protein TIR-NBS-LRR class family
Pdulcis68361_contig_40498	18.1493	90.5408	-2.31866	72.3915	0.960531	gi|1139772863|gb|ONI07335.1|hypothetical protein PRUPE_5G113800 [Prunus persica]
Pdulcis68361_contig_40595	4.32126	71.9683	-4.05784	67.6471	0.982245
Pdulcis68361_contig_40596	288.66	3.48234	6.37317	285.178	0.999406	gi|1139792487|gb|ONI25914.1|hypothetical protein PRUPE_2G326500 [Prunus persica]
Pdulcis68361_contig_40720	7.77826	60.3605	-2.95609	52.5823	0.962522	gi|595904903|ref|XP_007214009.1|receptor-like protein 12 isoform X1 [Prunus persica]	Prudu.04G107900	disease resistance family protein / LRR family protein
Pdulcis68361_contig_40759	284.339	69.6468	2.02948	214.692	0.968207	gi|1162518902|ref|XP_007223138.2|cytochrome P450 86B1 [Prunus persica]/gi|1139799475|gb|ONI32093.1|hypothetical protein PRUPE_1G348000 [Prunus persica]	Prudu.01G321500	cytochrome P450, family 86, subfamily B, polypeptide 1
Pdulcis68361_contig_40815	261.004	4.64312	5.81283	256.361	0.999248	gi|1139756707|gb|ONH92164.1|hypothetical protein PRUPE_8G159600 [Prunus persica]/gi|595792331|ref|XP_007199914.1|type III polyketide synthase B [Prunus persica]	Prudu.08G151300	Chalcone and stilbene synthase family protein
Pdulcis68361_contig_40832	4.32126	119.56	-4.79014	115.239	0.994823	gi|645239380|ref|XP_008226099.1|PREDICTED: LOB domain-containing protein 4 [Prunus mume]/gi|1220083752|ref|XP_021828556.1|LOB domain-containing protein 4-like [Prunus avium]	Prudu.04G123600	LOB domain-containing protein 4
Pdulcis68361_contig_40868	43.2126	184.564	-2.0946	141.351	0.969198	gi|1139797978|gb|ONI30596.1|hypothetical protein PRUPE_1G260900 [Prunus persica]/gi|1162519903|ref|XP_007226415.2|protein JINGUBANG [Prunus persica]
Pdulcis68361_contig_40880	527.193	59.1998	3.15467	467.994	0.996069	gi|1139766897|gb|ONI01660.1|hypothetical protein PRUPE_6G151600 [Prunus persica]	Prudu.06G149500	dsRNA-binding protein 2
Pdulcis68361_contig_4094	178.9	33.6626	2.40994	145.237	0.975026	gi|1139793749|gb|ONI26367.1|hypothetical protein PRUPE_1G020500 [Prunus persica]
Pdulcis68361_contig_41031	12.0995	71.9683	-2.57241	59.8688	0.959749
Pdulcis68361_contig_41102	623.99	124.203	2.32882	499.786	0.97616	gi|1162550310|ref|XP_020417037.1|putative cyclin-D6-1 [Prunus persica]/gi|1139776010|gb|ONI10197.1|hypothetical protein PRUPE_4G034400 [Prunus persica]	Prudu.04G030400	Cyclin D6
Pdulcis68361_contig_41175	445.09	90.5408	2.29746	354.549	0.974585	gi|595825517|ref|XP_007205417.1|probable mannitol dehydrogenase [Prunus persica]/gi|1139767812|gb|ONI02575.1|hypothetical protein PRUPE_6G207600 [Prunus persica]	Prudu.06G209500	elicitor-activated gene 3-1
Pdulcis68361_contig_4122	67.4116	385.379	-2.51521	317.967	0.977687
Pdulcis68361_contig_4125	43.2126	347.073	-3.00572	303.86	0.994308	gi|1139788774|gb|ONI22201.1|hypothetical protein PRUPE_2G114000 [Prunus persica]
Pdulcis68361_contig_41311	7.77826	68.486	-3.13829	60.7077	0.97419	gi|1027111100|ref|XP_008239989.2|PREDICTED: uncharacterized protein LOC103338554 isoform X2 [Prunus mume]	Prudu.337S000200	hypothetical protein
Pdulcis68361_contig_41356	2.59275	55.7174	-4.42557	53.1247	0.970934
Pdulcis68361_contig_41417	6.91401	58.039	-3.06943	51.125	0.965028	gi|1139761502|gb|ONH96599.1|hypothetical protein PRUPE_7G139700 [Prunus persica]	Prudu.07G132200	Disease resistance protein CC-NBS-LRR class family
Pdulcis68361_contig_41540	1554.79	157.866	3.29995	1396.92	0.997084	gi|1139778843|gb|ONI13030.1|hypothetical protein PRUPE_4G198700 [Prunus persica]	Prudu.04G178600	terpene synthase 21
Pdulcis68361_contig_4155	1333.54	5399.95	-2.01768	4066.41	0.96372	gi|645275398|ref|XP_008242796.1|PREDICTED: stellacyanin-like isoform X1 [Prunus mume]	Prudu.741S000400	blue-copper-binding protein
Pdulcis68361_contig_41657	170.733	42.6832	2	128.049	0.950985	gi|645248740|ref|XP_008230434.1|PREDICTED: uncharacterized protein K02A2.6-like [Prunus mume]	Prudu.07G039000	hypothetical protein
Pdulcis68361_contig_4166	52.7193	215.905	-2.03399	163.186	0.967159
Pdulcis68361_contig_41680	124.005	27.8587	2.15419	96.1458	0.964829		Prudu.06G094300	SIT4 phosphatase-associated family protein
Pdulcis68361_contig_41828	99.3889	8.12546	3.61256	91.2635	0.990275	gi|1162555904|ref|XP_020418959.1|beta-carotene isomerase D27, chloroplastic isoform X1 [Prunus persica]	Prudu.05G129800	hypothetical protein
Pdulcis68361_contig_42061	199.642	0.58039	8.42618	199.062	0.998641	gi|595791755|ref|XP_007199626.1|O-acyltransferase WSD1 [Prunus persica]/gi|1139754830|gb|ONH90287.1|hypothetical protein PRUPE_8G044700 [Prunus persica]
Pdulcis68361_contig_42068	4.32126	51.0743	-3.56307	46.753	0.961867
Pdulcis68361_contig_4208	188.407	3896.74	-4.37034	3708.33	0.999804	gi|1139769556|gb|ONI04319.1|hypothetical protein PRUPE_6G315700 [Prunus persica]/gi|595840370|ref|XP_007208014.1|calmodulin-binding protein 60 G [Prunus persica]	Prudu.06G298800	Calmodulin-binding protein
Pdulcis68361_contig_4210	60.4976	987.823	-4.0293	927.326	0.999666	gi|1139802162|gb|ONI34780.1|hypothetical protein PRUPE_1G498900 [Prunus persica]
Pdulcis68361_contig_42106	3.45701	44.1096	-3.6735	40.6526	0.952073	gi|595817167|ref|XP_007204171.1|heavy metal-associated isoprenylated plant protein 47 isoform X2 [Prunus persica]/gi|1139788930|gb|ONI22357.1|hypothetical protein PRUPE_2G123900 [Prunus persica]	Prudu.04G211300	Copper transport protein family
Pdulcis68361_contig_4214	1631.71	394.665	2.04768	1237.04	0.971954	gi|1162576264|ref|XP_020425748.1|uncharacterized protein LOC18766299 [Prunus persica]	Prudu.08G229100	ROTUNDIFOLIA like 7
Pdulcis68361_contig_42164	8.64251	70.8075	-3.03438	62.165	0.974725	gi|1027106856|ref|XP_016650520.1|PREDICTED: TMV resistance protein N-like [Prunus mume]	Prudu.08G020800	Putative disease resistance TIR-NBS-LRR class protein
Pdulcis68361_contig_42278	103.71	20.894	2.31139	82.8161	0.964546	gi|645244911|ref|XP_008228633.1|PREDICTED: boron transporter 4 [Prunus mume]	Prudu.03G070500	HCO3- transporter family
Pdulcis68361_contig_4229	108.031	1250.16	-3.53259	1142.13	0.998246	gi|595793647|ref|XP_007200572.1|formin-like protein 18 isoform X2 [Prunus persica]/gi|1139756249|gb|ONH91706.1|hypothetical protein PRUPE_8G131800 [Prunus persica]	Prudu.08G130100	Calcium-dependent lipid-binding family protein
Pdulcis68361_contig_42331	678.437	38.3057	4.14658	640.132	0.999661	gi|595945739|ref|XP_007216082.1|protein GAMETE EXPRESSED 1 [Prunus persica]/gi|1139784412|gb|ONI18239.1|hypothetical protein PRUPE_3G204300 [Prunus persica]/gi|1139784413|gb|ONI18240.1|hypothetical protein PRUPE_3G204300 [Prunus persica]	Prudu.03G190800	gamete expressed protein 1
Pdulcis68361_contig_42385	12.9638	83.5761	-2.68861	70.6124	0.974544	gi|645277031|ref|XP_008243571.1|PREDICTED: uncharacterized protein LOC103341796 [Prunus mume]
Pdulcis68361_contig_4239	696.587	23719.4	-5.08962	23022.8	0.99986	gi|645241064|ref|XP_008226900.1|PREDICTED: protein translation factor SUI1 homolog [Prunus mume]/gi|1220045685|ref|XP_021808750.1|protein translation factor SUI1 homolog [Prunus avium]/gi|1139779108|gb|ONI13295.1|hypothetical protein PRUPE_4G213900 [Prunus persica]/gi|645241062|ref|XP_008226898.1|PREDICTED: protein translation factor SUI1 homolog [Prunus mume]/gi|595877910|ref|XP_007212250.1|prot…	Prudu.04G191800	calmodulin-domain protein kinase 9
Pdulcis68361_contig_42430	26.7918	109.113	-2.02596	82.3215	0.958003	gi|1162533977|ref|XP_007215058.2|protein ASPARTIC PROTEASE IN GUARD CELL 1 [Prunus persica]
Pdulcis68361_contig_42461	239.398	24.3764	3.29585	215.021	0.996105		Prudu.05G129800	hypothetical protein
Pdulcis68361_contig_42469	183.221	44.1096	2.05442	139.112	0.968898	gi|1162565402|ref|XP_007206769.2|uncharacterized protein LOC18774364 [Prunus persica]/gi|1139769328|gb|ONI04091.1|hypothetical protein PRUPE_6G302100 [Prunus persica]
Pdulcis68361_contig_42530	374.221	77.7722	2.26656	296.449	0.972849	gi|595832872|ref|XP_007206556.1|respiratory burst oxidase homolog protein B [Prunus persica]/gi|1139769678|gb|ONI04441.1|hypothetical protein PRUPE_6G321500 [Prunus persica]	Prudu.06G303600	respiratory burst oxidase homolog B
Pdulcis68361_contig_42591	514.23	96.3447	2.41614	417.885	0.977606	gi|1139756139|gb|ONH91596.1|hypothetical protein PRUPE_8G125800 [Prunus persica]/gi|595795313|ref|XP_007200996.1|abscisic acid 8'-hydroxylase 4 [Prunus persica]	Prudu.08G124300	cytochrome P450, family 707, subfamily A, polypeptide 4
Pdulcis68361_contig_42659	11.2353	74.2899	-2.72513	63.0546	0.970103	gi|1139763122|gb|ONH98219.1|hypothetical protein PRUPE_7G236500 [Prunus persica]
Pdulcis68361_contig_4281	281.746	1339.54	-2.24927	1057.79	0.973216	gi|1220054499|ref|XP_021813314.1|rust resistance kinase Lr10-like [Prunus avium]	Prudu.06G137900	Protein kinase superfamily protein
Pdulcis68361_contig_42915	1.7285	112.596	-6.02548	110.867	0.994364
Pdulcis68361_contig_42917	1.7285	54.5566	-4.98016	52.8281	0.970662
Pdulcis68361_contig_43034	73.4614	13.9294	2.39886	59.532	0.954757
Pdulcis68361_contig_43040	148.651	12.7686	3.54126	135.883	0.995009	gi|595975643|ref|XP_007217864.1|phenolic glucoside malonyltransferase 1 [Prunus persica]/gi|1139785179|gb|ONI19006.1|hypothetical protein PRUPE_3G252700 [Prunus persica]	Prudu.03G229600	HXXXD-type acyl-transferase family protein
Pdulcis68361_contig_43075	144.33	4.64312	4.95813	139.687	0.996808	gi|595845347|ref|XP_007208915.1|blue copper protein [Prunus persica]/gi|1139775050|gb|ONI09522.1|hypothetical protein PRUPE_5G242500 [Prunus persica]	Prudu.05G224200	uclacyanin 1
Pdulcis68361_contig_43159	8.64251	55.7174	-2.68861	47.0749	0.954181
Pdulcis68361_contig_4316	31.1131	573.425	-4.20401	542.312	0.999651	gi|1139802160|gb|ONI34778.1|hypothetical protein PRUPE_1G498700 [Prunus persica]
Pdulcis68361_contig_43283	240.262	56.8782	2.07866	183.384	0.97058
Pdulcis68361_contig_43425	133.959	17.4117	2.94366	116.547	0.986693
Pdulcis68361_contig_43529	98.5247	6.96468	3.82236	91.56	0.990739
Pdulcis68361_contig_43530	59.6334	8.12546	2.8756	51.5079	0.960868
Pdulcis68361_contig_43714	2.59275	47.592	-4.19816	44.9992	0.960457	gi|1220036612|ref|XP_021800524.1|uncharacterized protein LOC110744812 [Prunus avium]
Pdulcis68361_contig_43735	163.344	23.2156	2.81474	140.128	0.988047	gi|595959828|ref|XP_007216827.1|glycerol-3-phosphate acyltransferase 1 [Prunus persica]/gi|1139783844|gb|ONI17671.1|hypothetical protein PRUPE_3G173300 [Prunus persica]	Prudu.03G167300	glycerol-3-phosphate acyltransferase 1
Pdulcis68361_contig_43800	225.57	18.5725	3.60234	206.997	0.997721	gi|645225230|ref|XP_008219487.1|PREDICTED: probable carboxylesterase 17 [Prunus mume]	Prudu.01G434600	carboxyesterase 17
Pdulcis68361_contig_43901	2.59275	55.7174	-4.42557	53.1247	0.970934
Pdulcis68361_contig_43947	8.64251	56.8782	-2.71835	48.2357	0.955879
Pdulcis68361_contig_44025	7.77826	102.149	-3.71508	94.3703	0.991058	gi|596011376|ref|XP_007218611.1|non-specific lipid-transfer protein 8 [Prunus persica]/gi|1139786746|gb|ONI20173.1|hypothetical protein PRUPE_2G000900 [Prunus persica]	Prudu.623S000400	Bifunctional inhibitor/lipid-transfer protein/seed storage 2S albumin superfamily protein
Pdulcis68361_contig_44034	6.91401	56.8782	-3.04028	49.9642	0.963659	gi|1039823944|ref|XP_017178950.1|PREDICTED: transposon Tf2-1 polyprotein [Malus domestica]
Pdulcis68361_contig_4406	1838.17	8191.62	-2.15588	6353.45	0.972757	gi|1139768847|gb|ONI03610.1|hypothetical protein PRUPE_6G268900 [Prunus persica]/gi|595835833|ref|XP_007207136.1|uncharacterized protein At1g04910 [Prunus persica]	Prudu.06G260000	O-fucosyltransferase family protein
Pdulcis68361_contig_44135	589.095	106.792	2.4637	482.304	0.977741	gi|1139796067|gb|ONI28685.1|hypothetical protein PRUPE_1G155100 [Prunus persica]/gi|596146948|ref|XP_007222670.1|2-hydroxyisoflavanone dehydratase [Prunus persica]	Prudu.617S000300	alpha/beta-Hydrolases superfamily protein
Pdulcis68361_contig_4417	495.216	8031.43	-4.01953	7536.22	0.999656	gi|1220050723|ref|XP_021811375.1|tricalbin-3 [Prunus avium]	Prudu.01G319100	Calcium-dependent lipid-binding family protein
Pdulcis68361_contig_44221	88.1536	19.7333	2.15939	68.4204	0.955741	gi|595958196|ref|XP_007216753.1|ethylene-responsive transcription factor WIN1 [Prunus persica]/gi|1139782378|gb|ONI16205.1|hypothetical protein PRUPE_3G084600 [Prunus persica]	Prudu.03G075900	Integrase-type DNA-binding superfamily protein
Pdulcis68361_contig_44225	4.32126	88.2192	-4.35157	83.898	0.989148		Prudu.05G029500	cellulose synthase-like D3
Pdulcis68361_contig_4426	41.4841	307.607	-2.89046	266.122	0.990996
Pdulcis68361_contig_44284	6.04976	67.3252	-3.4762	61.2755	0.976604	gi|1027101541|ref|XP_008228137.2|PREDICTED: auxin-responsive protein SAUR41-like [Prunus mume]	Prudu.03G031700	SAUR-like auxin-responsive protein family
Pdulcis68361_contig_44321	289.524	48.7527	2.57013	240.772	0.981738	gi|1220032563|ref|XP_021814905.1|transcription factor bHLH137-like [Prunus avium]/gi|1220032561|ref|XP_021814895.1|transcription factor bHLH137-like [Prunus avium]	Prudu.05G139600	basic helix-loop-helix DNA-binding superfamily protein
Pdulcis68361_contig_44337	165.936	37.1449	2.15939	128.791	0.969018
Pdulcis68361_contig_4446	203.099	1866.53	-3.20011	1663.43	0.996408	gi|1139802159|gb|ONI34777.1|hypothetical protein PRUPE_1G498600 [Prunus persica]
Pdulcis68361_contig_44556	83.8324	16.2509	2.36699	67.5815	0.960213
Pdulcis68361_contig_44613	76.0541	6.96468	3.4489	69.0895	0.981623
Pdulcis68361_contig_44649	387.185	6.96468	5.79682	380.22	0.999602	gi|1139797281|gb|ONI29899.1|hypothetical protein PRUPE_1G220700 [Prunus persica]/gi|596141682|ref|XP_007222479.1|bidirectional sugar transporter N3 [Prunus persica]	Prudu.01G210000	senescence-associated gene 29
Pdulcis68361_contig_44803	170.258	32.5018	2.38913	137.756	0.974608	gi|595819363|ref|XP_007204492.1|UDP-glycosyltransferase 73D1 [Prunus persica]/gi|1139761273|gb|ONH96370.1|hypothetical protein PRUPE_7G124000 [Prunus persica]	Prudu.07G120000	UDP-glucosyl transferase 73D1
Pdulcis68361_contig_44810	105.439	12.7686	3.04573	92.6701	0.987616		Prudu.03G129000	dsRNA-binding protein 2
Pdulcis68361_contig_44839	4.32126	53.3959	-3.6272	49.0746	0.965548
Pdulcis68361_contig_44946	383.728	49.9135	2.94258	333.814	0.991264	gi|1139784134|gb|ONI17961.1|hypothetical protein PRUPE_3G188200 [Prunus persica]/gi|1162536470|ref|XP_007217297.2|protein TIFY 5A isoform X2 [Prunus persica]	Prudu.03G178500	jasmonate-zim-domain protein 8
Pdulcis68361_contig_44965	120.995	29.0195	2.05986	91.9757	0.963448	gi|1139791583|gb|ONI25010.1|hypothetical protein PRUPE_2G274700 [Prunus persica]	Prudu.02G261900	hypothetical protein
Pdulcis68361_contig_45	150.38	1835.19	-3.60925	1684.81	0.998965	gi|1220078333|ref|XP_021825700.1|uncharacterized protein LOC110766641 [Prunus avium]
Pdulcis68361_contig_45086	92.4749	17.4117	2.40901	75.0632	0.963896
Pdulcis68361_contig_45088	7.77826	70.8075	-3.18638	63.0293	0.975984	gi|595819572|ref|XP_007204519.1|plasma membrane ATPase 1 [Prunus persica]/gi|1139789010|gb|ONI22437.1|hypothetical protein PRUPE_2G128800 [Prunus persica]	Prudu.132S000100	H(+)-ATPase 7
Pdulcis68361_contig_45168	50.1266	2.32156	4.43241	47.805	0.964625	gi|595959828|ref|XP_007216827.1|glycerol-3-phosphate acyltransferase 1 [Prunus persica]/gi|1139783844|gb|ONI17671.1|hypothetical protein PRUPE_3G173300 [Prunus persica]	Prudu.03G167300	glycerol-3-phosphate acyltransferase 1
Pdulcis68361_contig_45191	447.682	73.1291	2.61396	374.553	0.988072	gi|1220072793|ref|XP_021822877.1|mitogen-activated protein kinase kinase kinase 18-like [Prunus avium]
Pdulcis68361_contig_45275	62.2261	2.32156	4.74435	59.9045	0.97716
Pdulcis68361_contig_4529	1196.99	9830.64	-3.03788	8633.65	0.996067	gi|1162577299|ref|XP_020426098.1|UPF0496 protein 4 [Prunus persica]/gi|1139754573|gb|ONH90030.1|hypothetical protein PRUPE_8G031200 [Prunus persica]
Pdulcis68361_contig_45329	118.402	3.48234	5.0875	114.92	0.994797	gi|1139763032|gb|ONH98129.1|hypothetical protein PRUPE_7G231500 [Prunus persica]	Prudu.07G210200	lipoxygenase 3
Pdulcis68361_contig_45464	129.638	22.0548	2.55532	107.583	0.97655	gi|1162535547|ref|XP_007215144.2|uncharacterized protein LOC18782178 [Prunus persica]
Pdulcis68361_contig_4549	168.612	2498.09	-3.88905	2329.48	0.999467	gi|1220041531|ref|XP_021806557.1|two-component response regulator ORR4-like isoform X1 [Prunus avium]	Prudu.01G449100	response regulator 9
Pdulcis68361_contig_45548	127.045	13.9294	3.18914	113.116	0.991129	gi|596263772|ref|XP_007224980.1|UDP-glycosyltransferase 74B1 [Prunus persica]/gi|1139797965|gb|ONI30583.1|hypothetical protein PRUPE_1G260100 [Prunus persica]	Prudu.01G245800	UDP-glucosyl transferase 74B1
Pdulcis68361_contig_45569	133.959	27.8587	2.26559	106.1	0.96719	gi|645248410|ref|XP_008230285.1|PREDICTED: alpha-1,4-glucan-protein synthase [UDP-forming] 1 [Prunus mume]	Prudu.03G225900	reversibly glycosylated polypeptide 1
Pdulcis68361_contig_45587	101.117	20.894	2.27487	80.2234	0.961401
Pdulcis68361_contig_45595	7.77826	52.2351	-2.7475	44.4568	0.950319	gi|1139761535|gb|ONH96632.1|hypothetical protein PRUPE_7G142600 [Prunus persica]/gi|1162569331|ref|XP_007204479.2|GDSL esterase/lipase At2g23540 [Prunus persica]	Prudu.07G134000	GDSL-like Lipase/Acylhydrolase superfamily protein
Pdulcis68361_contig_45621	93.3392	9.28624	3.32932	84.0529	0.986999
Pdulcis68361_contig_45643	592.877	58.039	3.35264	534.838	0.99793	gi|1657374|emb|CAA65597.1|endo-beta-1,4-glucanase [Prunus persica]/gi|1657380|emb|CAA65600.1|endo-beta-1,4-glucanase [Prunus persica]/gi|1139773148|gb|ONI07620.1|hypothetical protein PRUPE_5G131300 [Prunus persica]/gi|595850528|ref|XP_007209935.1|endoglucanase CX [Prunus persica]	Prudu.05G129900	cellulase 2
Pdulcis68361_contig_4565	641.275	3255.83	-2.34401	2614.56	0.976675	gi|1139800287|gb|ONI32905.1|hypothetical protein PRUPE_1G393000 [Prunus persica]/gi|1162521800|ref|XP_020411397.1|WRKY transcription factor 18 [Prunus persica]	Prudu.01G363200	WRKY DNA-binding protein 40
Pdulcis68361_contig_45748	8.64251	71.9683	-3.05784	63.3258	0.975916
Pdulcis68361_contig_45749	57.9048	9.28624	2.64052	48.6186	0.956205
Pdulcis68361_contig_45793	72.5971	13.9294	2.38178	58.6678	0.954067	gi|1139783588|gb|ONI17415.1|hypothetical protein PRUPE_3G157700 [Prunus persica]/gi|1162531394|ref|XP_007217097.2|vacuolar amino acid transporter 1 [Prunus persica]	Prudu.03G146100	Transmembrane amino acid transporter family protein
Pdulcis68361_contig_4584	245.978	1130.53	-2.20039	884.548	0.973071	gi|1162577994|ref|XP_020426313.1|TMV resistance protein N [Prunus persica]/gi|1162577996|ref|XP_020426314.1|TMV resistance protein N [Prunus persica]/gi|1139754822|gb|ONH90279.1|hypothetical protein PRUPE_8G044300 [Prunus persica]/gi|1139754819|gb|ONH90276.1|hypothetical protein PRUPE_8G044300 [Prunus persica]/gi|1139754821|gb|ONH90278.1|hypothetical protein PRUPE_8G044300 [Prunus persica]/gi|113…	Prudu.58S000600	Putative disease resistance TIR-NBS-LRR class protein
Pdulcis68361_contig_4588	35.1335	158.76	-2.17592	123.626	0.968709	gi|645263965|ref|XP_008237473.1|PREDICTED: TMV resistance protein N-like [Prunus mume]	Prudu.08G047900	Putative disease resistance TIR-NBS-LRR class protein
Pdulcis68361_contig_45908	6.04976	77.7722	-3.68431	71.7225	0.983759
Pdulcis68361_contig_4592	386.32	3187.5	-3.04456	2801.18	0.996062	gi|595826326|ref|XP_007205551.1|peroxidase 4 [Prunus persica]/gi|1139764930|gb|ONH99692.1|hypothetical protein PRUPE_6G044000 [Prunus persica]	Prudu.06G043400	Peroxidase superfamily protein
Pdulcis68361_contig_45941	114.081	5.8039	4.2969	108.277	0.994009	gi|1139768658|gb|ONI03421.1|hypothetical protein PRUPE_6G256000 [Prunus persica]
Pdulcis68361_contig_46	108.896	1308.2	-3.58656	1199.3	0.998812	gi|1220103112|ref|XP_021803531.1|uncharacterized protein LOC110747717, partial [Prunus avium]
Pdulcis68361_contig_46122	196.185	30.1803	2.70054	166.005	0.988424	gi|1027106377|ref|XP_016650344.1|PREDICTED: 7-deoxyloganetin glucosyltransferase-like isoform X2 [Prunus mume]/gi|645263298|ref|XP_008237171.1|PREDICTED: 7-deoxyloganetin glucosyltransferase-like isoform X1 [Prunus mume]	Prudu.25S000800	UDP-Glycosyltransferase superfamily protein
Pdulcis68361_contig_46158	81.2396	12.7686	2.66959	68.4711	0.973384	gi|1162533947|ref|XP_020415623.1|protein FAR1-RELATED SEQUENCE 5 [Prunus persica]	Prudu.04G124100	FAR1-related sequence 5
Pdulcis68361_contig_46201	77.7826	17.4117	2.15939	60.3709	0.950424
Pdulcis68361_contig_4634	71.7329	6478.77	-6.49694	6407.04	0.99986	gi|1139800293|gb|ONI32911.1|hypothetical protein PRUPE_1G393400 [Prunus persica]	Prudu.01G363600	chorismate mutase 2
Pdulcis68361_contig_4635	0.864251	45.5943	-5.72126	44.73	0.960129	gi|1139800294|gb|ONI32912.1|hypothetical protein PRUPE_1G393400 [Prunus persica]	Prudu.01G363600	chorismate mutase 2
Pdulcis68361_contig_46387	9.50677	63.9287	-2.74944	54.4219	0.962976		Prudu.01G414100	ABC1 family protein
Pdulcis68361_contig_46482	78.6469	8.12546	3.27487	70.5214	0.98056	gi|1139785287|gb|ONI19114.1|hypothetical protein PRUPE_3G259300 [Prunus persica]	Prudu.03G235200	Calcium/lipid-binding phosphatase
Pdulcis68361_contig_46497	184.222	20.6861	3.15471	163.536	0.994193	gi|1139771691|gb|ONI06163.1|hypothetical protein PRUPE_5G044700 [Prunus persica]
Pdulcis68361_contig_46720	0.432126	56.8782	-7.04028	56.4461	0.97422	gi|1139784799|gb|ONI18626.1|hypothetical protein PRUPE_3G227900 [Prunus persica]/gi|1162531451|ref|XP_007216491.2|myb-related protein 308 [Prunus persica]	Prudu.03G209400	myb domain protein 15
Pdulcis68361_contig_4676	237.669	1130.6	-2.25006	892.93	0.973208	gi|1162519643|ref|XP_020410706.1|cyclic nucleotide-gated ion channel 1 isoform X2 [Prunus persica]	Prudu.1479S000300	wall associated kinase 5
Pdulcis68361_contig_46826	87.2894	16.2509	2.42529	71.0385	0.962168
Pdulcis68361_contig_46993	213.47	13.9294	3.93783	199.541	0.998254	gi|1139791735|gb|ONI25162.1|hypothetical protein PRUPE_2G285200 [Prunus persica]	Prudu.1169S005500	cytochrome P450, family 704, subfamily A, polypeptide 1
Pdulcis68361_contig_47054	81.182	8.24756	3.29912	72.9344	0.982258	gi|595790187|ref|XP_007198846.1|uncharacterized protein LOC18766103 [Prunus persica]/gi|1139783109|gb|ONI16936.1|hypothetical protein PRUPE_3G131300 [Prunus persica]
Pdulcis68361_contig_4708	542.75	2954.18	-2.4444	2411.43	0.977845	gi|645232234|ref|XP_008222773.1|PREDICTED: xyloglucan endotransglucosylase/hydrolase 2-like [Prunus mume]	Prudu.01G151700	xyloglucan endotransglucosylase/hydrolase 15
Pdulcis68361_contig_4713	91.6107	521.19	-2.50822	429.579	0.977835	gi|596289040|ref|XP_007226034.1|uncharacterized protein LOC18791226 isoform X1 [Prunus persica]/gi|1162520283|ref|XP_020410922.1|uncharacterized protein LOC18791226 isoform X2 [Prunus persica]/gi|1139796546|gb|ONI29164.1|hypothetical protein PRUPE_1G184500 [Prunus persica]	Prudu.01G167400	hypothetical protein
Pdulcis68361_contig_4715	143.466	822.993	-2.52017	679.527	0.97796	gi|596289040|ref|XP_007226034.1|uncharacterized protein LOC18791226 isoform X1 [Prunus persica]/gi|1162520283|ref|XP_020410922.1|uncharacterized protein LOC18791226 isoform X2 [Prunus persica]/gi|1139796546|gb|ONI29164.1|hypothetical protein PRUPE_1G184500 [Prunus persica]	Prudu.01G167400	hypothetical protein
Pdulcis68361_contig_47188	11.2353	76.6114	-2.76953	65.3762	0.971885		Prudu.06G073800	poltergeist like 4
Pdulcis68361_contig_4735	126.181	514.225	-2.02691	388.045	0.968959	gi|645267426|ref|XP_008239065.1|PREDICTED: intracellular protein transport protein USO1 [Prunus mume]	Prudu.05G117100	COP1-interactive protein 1
Pdulcis68361_contig_474	8232.86	37950.5	-2.20465	29717.7	0.973117	gi|1162515730|ref|XP_020426328.1|uncharacterized protein LOC18788863 [Prunus persica]/gi|1139795909|gb|ONI28527.1|hypothetical protein PRUPE_1G145900 [Prunus persica]
Pdulcis68361_contig_47487	103.71	22.0548	2.23339	81.6554	0.961819
Pdulcis68361_contig_47520	333.601	12.7686	4.70745	320.832	0.9995	gi|1220071541|ref|XP_021822220.1|EPIDERMAL PATTERNING FACTOR-like protein 4 [Prunus avium]	Prudu.08G140300	Radical SAM superfamily protein
Pdulcis68361_contig_47540	178.9	4.64312	5.26792	174.257	0.998126	gi|1139782377|gb|ONI16204.1|hypothetical protein PRUPE_3G084500 [Prunus persica]	Prudu.03G076200	iron-regulated transporter 1
Pdulcis68361_contig_47554	95.0677	16.2509	2.54843	78.8167	0.968003	gi|1139766427|gb|ONI01190.1|hypothetical protein PRUPE_6G126700 [Prunus persica]	Prudu.06G116100	Probable fatty acyl-CoA reductase 4
Pdulcis68361_contig_476	2998.95	12595.6	-2.07039	9596.67	0.972046
Pdulcis68361_contig_4761	556.578	2694.17	-2.27518	2137.59	0.973629	gi|1039891377|ref|XP_017189409.1|PREDICTED: uncharacterized protein LOC103441648 [Malus domestica]/gi|1139802671|gb|ONI35289.1|hypothetical protein PRUPE_1G527700 [Prunus persica]	Prudu.01G478800	sequence-specific DNA binding transcription factors
Pdulcis68361_contig_47661	61.5522	300.06	-2.28537	238.508	0.973733
Pdulcis68361_contig_4774	2083.71	13150.5	-2.65789	11066.8	0.990362	gi|595828851|ref|XP_007205759.1|calmodulin-binding protein 25 [Prunus persica]/gi|1139769471|gb|ONI04234.1|hypothetical protein PRUPE_6G310500 [Prunus persica]	Prudu.06G294700	VQ motif-containing protein
Pdulcis68361_contig_47756	65.6831	6.96468	3.23739	58.7184	0.972818		Prudu.05G000400	hypothetical protein
Pdulcis68361_contig_47784	126.181	19.7333	2.67679	106.447	0.984343
Pdulcis68361_contig_47829	85.5609	8.12546	3.39643	77.4354	0.985365		Prudu.01G474500	Cupredoxin superfamily protein
Pdulcis68361_contig_4785	66.5474	840.404	-3.65863	773.857	0.99907		Prudu.1468S000800	NB-ARC domain-containing disease resistance protein
Pdulcis68361_contig_47879	141.737	6.96468	4.34702	134.773	0.996485
Pdulcis68361_contig_4788	515.958	2090.56	-2.01857	1574.61	0.963715	gi|1220051998|ref|XP_021812023.1|protein C2-DOMAIN ABA-RELATED 4-like isoform X1 [Prunus avium]	Prudu.03G157800	Calcium-dependent lipid-binding family protein
Pdulcis68361_contig_47882	46.6696	1.16078	5.32932	45.5088	0.961296	gi|596296835|ref|XP_007227236.1|exocyst complex component EXO84A [Prunus persica]/gi|1139798030|gb|ONI30648.1|hypothetical protein PRUPE_1G264200 [Prunus persica]	Prudu.01G250100	Vps51/Vps67 family protein
Pdulcis68361_contig_47885	120.131	24.3764	2.30105	95.7546	0.967037
Pdulcis68361_contig_47888	152.108	35.9842	2.07966	116.124	0.967169	gi|1162530536|ref|XP_007216439.2|uncharacterized protein LOC18781865 [Prunus persica]/gi|1162530538|ref|XP_020414400.1|uncharacterized protein LOC18781865 [Prunus persica]/gi|1139781513|gb|ONI15340.1|hypothetical protein PRUPE_3G038300 [Prunus persica]	Prudu.03G035200	hypothetical protein
Pdulcis68361_contig_47967	52.7193	5.8039	3.18324	46.9154	0.959925	gi|1139768504|gb|ONI03267.1|hypothetical protein PRUPE_6G247500 [Prunus persica]	Prudu.77S000500	Chloroplast-targeted copper chaperone protein
Pdulcis68361_contig_47971	195.321	23.2156	3.07268	172.105	0.994308	gi|645248287|ref|XP_008230226.1|PREDICTED: protein starmaker-like [Prunus mume]	Prudu.03G212200	hypothetical protein
Pdulcis68361_contig_47986	1382.8	17.4117	6.31139	1365.39	0.999852	gi|1139761857|gb|ONH96954.1|hypothetical protein PRUPE_7G161900 [Prunus persica]/gi|595805804|ref|XP_007202348.1|peroxidase 72 [Prunus persica]	Prudu.07G150900	Peroxidase superfamily protein
Pdulcis68361_contig_48039	253.226	33.6626	2.9112	219.563	0.990619	gi|1162571920|ref|XP_020424284.1|cold-regulated 413 plasma membrane protein 2 [Prunus persica]/gi|1139761589|gb|ONH96686.1|hypothetical protein PRUPE_7G145800 [Prunus persica]/gi|595807352|ref|XP_007202592.1|cold-regulated 413 plasma membrane protein 2 [Prunus persica]/gi|1139761588|gb|ONH96685.1|hypothetical protein PRUPE_7G145800 [Prunus persica]	Prudu.07G136400	cold-regulated 413-plasma membrane 2
Pdulcis68361_contig_4805	1543.55	7483.55	-2.27747	5939.99	0.973634	gi|1220044001|ref|XP_021807864.1|expansin-like A2 [Prunus avium]	Prudu.08G164300	expansin-like A1
Pdulcis68361_contig_4810	1126.98	117.239	3.26495	1009.75	0.996426	gi|1139768970|gb|ONI03733.1|hypothetical protein PRUPE_6G278400 [Prunus persica]/gi|1162561716|ref|XP_020420838.1|probable 2-oxoglutarate-dependent dioxygenase JRG21 [Prunus persica]	Prudu.06G266800	2-oxoglutarate and Fe(II)-dependent oxygenase superfamily protein
Pdulcis68361_contig_4814	22.6215	169.467	-2.90524	146.846	0.988891	gi|596298614|ref|XP_007227522.1|heterogeneous nuclear ribonucleoprotein A2 homolog 1 [Prunus persica]/gi|1139795455|gb|ONI28073.1|hypothetical protein PRUPE_1G121300 [Prunus persica]
Pdulcis68361_contig_4815	30.2488	147.759	-2.28829	117.51	0.969708	gi|596198440|ref|XP_007223660.1|heterogeneous nuclear ribonucleoprotein A2 homolog 1 [Prunus persica]/gi|1139795452|gb|ONI28070.1|hypothetical protein PRUPE_1G121000 [Prunus persica]
Pdulcis68361_contig_48238	111.488	17.4117	2.67877	94.0767	0.982232	gi|595819227|ref|XP_007204473.1|indole-3-pyruvate monooxygenase YUCCA2 [Prunus persica]/gi|1139763029|gb|ONH98126.1|hypothetical protein PRUPE_7G231200 [Prunus persica]	Prudu.402S000100	Flavin-binding monooxygenase family protein
Pdulcis68361_contig_4824	56.8896	251.556	-2.14464	194.666	0.971174	gi|596298614|ref|XP_007227522.1|heterogeneous nuclear ribonucleoprotein A2 homolog 1 [Prunus persica]/gi|1139795455|gb|ONI28073.1|hypothetical protein PRUPE_1G121300 [Prunus persica]
Pdulcis68361_contig_483	666.338	2874.09	-2.10878	2207.75	0.972212	gi|1162569042|ref|XP_020423303.1|ethylene-responsive transcription factor TINY [Prunus persica]
Pdulcis68361_contig_4838	145.194	829.943	-2.51503	684.749	0.977963	gi|645273167|ref|XP_008241748.1|PREDICTED: bifunctional epoxide hydrolase 2-like [Prunus mume]	Prudu.07G151600	alpha/beta-Hydrolases superfamily protein
Pdulcis68361_contig_484	39.7556	424.845	-3.41771	385.09	0.997958	gi|779752353|gb|AJY78066.1|1a protein [Cucumber mosaic virus]/gi|779752355|gb|AJY78068.1|1a protein [Glycine max]
Pdulcis68361_contig_48435	82.1039	16.2509	2.33693	65.853	0.958163
Pdulcis68361_contig_48503	6.04976	59.1998	-3.29064	53.15	0.968123
Pdulcis68361_contig_48620	84.6966	3.48234	4.60418	81.2143	0.988294	gi|1162572756|ref|XP_007203418.2|uncharacterized protein LOC18770953 [Prunus persica]	Prudu.07G147700	P-loop containing nucleoside triphosphate hydrolases superfamily protein
Pdulcis68361_contig_48631	132.23	5.8039	4.50989	126.427	0.995883
Pdulcis68361_contig_4876	20.742	132.329	-2.6735	111.587	0.984975		Prudu.05G219700	Protein of unknown function D
Pdulcis68361_contig_48795	76.3194	13.4653	2.50281	62.8541	0.957511
Pdulcis68361_contig_48888	7.77826	52.2351	-2.7475	44.4568	0.950319	gi|1139776514|gb|ONI10701.1|hypothetical protein PRUPE_4G062400 [Prunus persica]/gi|1139776509|gb|ONI10696.1|hypothetical protein PRUPE_4G062400 [Prunus persica]/gi|1139776511|gb|ONI10698.1|hypothetical protein PRUPE_4G062400 [Prunus persica]/gi|1162551920|ref|XP_020417578.1|putative two-component response regulator ARR21 [Prunus persica]/gi|1139776510|gb|ONI10697.1|hypothetical protein PRUPE_4G0…	Prudu.04G053700	myb-like HTH transcriptional regulator family protein
Pdulcis68361_contig_489	40.6198	207.78	-2.3548	167.16	0.975431	gi|1162562759|ref|XP_020421175.1|probable calcium-binding protein CML48 [Prunus persica]/gi|1139766493|gb|ONI01256.1|hypothetical protein PRUPE_6G130400 [Prunus persica]	Prudu.06G121600	Calcium-binding EF-hand family protein
Pdulcis68361_contig_48959	67.4116	9.28624	2.85983	58.1254	0.967422	gi|1220094456|ref|XP_021834104.1|uncharacterized protein LOC110773897 [Prunus avium]	Prudu.06G178300	hypothetical protein
Pdulcis68361_contig_48993	96.7962	0.58039	7.38178	96.2158	0.992143
Pdulcis68361_contig_4904	3455.28	474.759	2.86353	2980.52	0.991516	gi|1139798204|gb|ONI30822.1|hypothetical protein PRUPE_1G275300 [Prunus persica]/gi|596216177|ref|XP_007223921.1|extracellular ribonuclease LE [Prunus persica]	Prudu.01G261000	ribonuclease 1
Pdulcis68361_contig_4909	89.0179	482.884	-2.43951	393.866	0.977613	gi|1139799686|gb|ONI32304.1|hypothetical protein PRUPE_1G359900 [Prunus persica]/gi|1162517218|ref|XP_007223346.2|probable prolyl 4-hydroxylase 3 [Prunus persica]	Prudu.01G334100	2-oxoglutarate and Fe(II)-dependent oxygenase superfamily protein
Pdulcis68361_contig_4914	221.248	1254.8	-2.50372	1033.55	0.977996	gi|1220039317|ref|XP_021805394.1|NAC domain-containing protein 91 [Prunus avium]
Pdulcis68361_contig_49296	56.1763	4.64312	3.5968	51.5332	0.968186	gi|595975643|ref|XP_007217864.1|phenolic glucoside malonyltransferase 1 [Prunus persica]/gi|1139785179|gb|ONI19006.1|hypothetical protein PRUPE_3G252700 [Prunus persica]
Pdulcis68361_contig_49387	93.3392	9.28624	3.32932	84.0529	0.986999	gi|1139797288|gb|ONI29906.1|hypothetical protein PRUPE_1G221300 [Prunus persica]/gi|1162512170|ref|XP_020415340.1|auxin-responsive protein SAUR32 [Prunus persica]
Pdulcis68361_contig_49483	141.737	24.3764	2.53966	117.361	0.97328	gi|1162531158|ref|XP_020414620.1|shikimate O-hydroxycinnamoyltransferase [Prunus persica]/gi|1139781328|gb|ONI15155.1|hypothetical protein PRUPE_3G027700 [Prunus persica]	Prudu.03G026800	HXXXD-type acyl-transferase family protein
Pdulcis68361_contig_49530	57.0406	6.96468	3.03386	50.0759	0.963432	gi|596226408|ref|XP_007224198.1|zinc finger CCCH domain-containing protein 15 [Prunus persica]/gi|1139798918|gb|ONI31536.1|hypothetical protein PRUPE_1G318500 [Prunus persica]	Prudu.02G266000	Zinc finger C-x8-C-x5-C-x3-H type family protein
Pdulcis68361_contig_49546	817.794	58.523	3.80466	759.271	0.999271	gi|1220090935|ref|XP_021832298.1|protein STRICTOSIDINE SYNTHASE-LIKE 13 [Prunus avium]	Prudu.1153S000100	Calcium-dependent phosphotriesterase superfamily protein
Pdulcis68361_contig_4956	1007.72	7493.99	-2.89464	6486.28	0.991537	gi|596288231|ref|XP_007225904.1|uncharacterized protein LOC18793618 [Prunus persica]/gi|1139798978|gb|ONI31596.1|hypothetical protein PRUPE_1G321600 [Prunus persica]
Pdulcis68361_contig_49566	255.818	4.64312	5.78388	251.175	0.999207	gi|1220070699|ref|XP_021821792.1|glucan endo-1,3-beta-glucosidase 2 [Prunus avium]
Pdulcis68361_contig_49602	104.574	11.6078	3.17136	92.9666	0.987914	gi|1139767815|gb|ONI02578.1|hypothetical protein PRUPE_6G207900 [Prunus persica]/gi|595825467|ref|XP_007205411.1|probable mannitol dehydrogenase [Prunus persica]	Prudu.06G209500	elicitor-activated gene 3-1
Pdulcis68361_contig_49729	54.4478	5.8039	3.22978	48.6439	0.962329	gi|595798753|ref|XP_007201440.1|glutaredoxin-C11 [Prunus persica]/gi|645258686|ref|XP_008235000.1|PREDICTED: glutaredoxin-C11 [Prunus mume]/gi|1220067430|ref|XP_021820121.1|glutaredoxin-C11 [Prunus avium]/gi|1139758355|gb|ONH93812.1|hypothetical protein PRUPE_8G254300 [Prunus persica]	Prudu.08G236800	Glutaredoxin family protein
Pdulcis68361_contig_5023	1841.46	425.629	2.11318	1415.83	0.972209	gi|16305107|gb|AAL16976.1|AF367460_1membrane intrinsic protein, partial [Prunus persica]	Prudu.06G230000	plasma membrane intrinsic protein 2
Pdulcis68361_contig_50334	77.6801	4.64312	4.06438	73.037	0.984929	gi|1139782671|gb|ONI16498.1|hypothetical protein PRUPE_3G102000 [Prunus persica]	Prudu.03G094200	hypothetical protein
Pdulcis68361_contig_50528	78.6469	1.16078	6.08222	77.4861	0.987038	gi|645215884|ref|XP_008218542.1|PREDICTED: ABC transporter G family member 26 [Prunus mume]	Prudu.475S000600	ABC-2 type transporter family protein
Pdulcis68361_contig_50655	293.845	33.6626	3.12584	260.183	0.99557	gi|1139803250|gb|ONI35868.1|hypothetical protein PRUPE_1G558400 [Prunus persica]/gi|596294503|ref|XP_007226847.1|protein SODIUM POTASSIUM ROOT DEFECTIVE 3 [Prunus persica]	Prudu.01G508700	Heavy metal transport/detoxification superfamily protein
Pdulcis68361_contig_50794	75.1899	10.447	2.84745	64.7429	0.972209
Pdulcis68361_contig_50827	220.384	3.48234	5.98382	216.902	0.998891	gi|1139771110|gb|ONI05582.1|hypothetical protein PRUPE_5G013900 [Prunus persica]	Prudu.05G013900	Long-chain fatty alcohol dehydrogenase family protein
Pdulcis68361_contig_5089	458.918	3247.86	-2.82318	2788.94	0.991203	gi|1139787828|gb|ONI21255.1|hypothetical protein PRUPE_2G055700 [Prunus persica]/gi|1162524721|ref|XP_020412385.1|TMV resistance protein N isoform X3 [Prunus persica]	Prudu.02G060600	Putative disease resistance TIR-NBS-LRR class protein
Pdulcis68361_contig_51238	70.0044	0.58039	6.91428	69.424	0.983418
Pdulcis68361_contig_5130	236.805	5412.71	-4.51458	5175.91	0.999827	gi|595850715|ref|XP_007209975.1|UDP-glucose 6-dehydrogenase 5 [Prunus persica]/gi|1139774350|gb|ONI08822.1|hypothetical protein PRUPE_5G202800 [Prunus persica]
Pdulcis68361_contig_51369	972.903	2.32156	8.71106	970.581	0.999855	gi|1139800685|gb|ONI33303.1|hypothetical protein PRUPE_1G415700 [Prunus persica]	Prudu.01G382000	Protein of Unknown Function D
Pdulcis68361_contig_51390	75.1899	6.96468	3.43241	68.2252	0.981103	gi|645276636|ref|XP_008243380.1|PREDICTED: MLP-like protein 28 [Prunus mume]	Prudu.01G302900	MLP-like protein 31
Pdulcis68361_contig_5167	272.239	1370.88	-2.33216	1098.64	0.976288	gi|148807205|gb|ABR13312.1|putative wound-induced protein, partial [Prunus dulcis]
Pdulcis68361_contig_517	26.7918	154.384	-2.52666	127.592	0.974208		Prudu.07G183800	oxophytodienoate-reductase 3
Pdulcis68361_contig_51739	216.063	13.9294	3.95525	202.134	0.998318	gi|1139790181|gb|ONI23608.1|hypothetical protein PRUPE_2G198100 [Prunus persica]/gi|1162527141|ref|XP_007221103.2|cyanogenic beta-glucosidase [Prunus persica]	Prudu.02G197400	beta glucosidase 12
Pdulcis68361_contig_51854	111.488	9.28624	3.58566	102.202	0.992108	gi|1139785007|gb|ONI18834.1|hypothetical protein PRUPE_3G242500 [Prunus persica]/gi|1162549378|ref|XP_007215656.2|protein trichome birefringence-like 19 [Prunus persica]	Prudu.03G218900	TRICHOME BIREFRINGENCE-LIKE 19
Pdulcis68361_contig_5191	157.67	644.124	-2.03043	486.453	0.969048	gi|645277099|ref|XP_008243606.1|PREDICTED: G-type lectin S-receptor-like serine/threonine-protein kinase RLK1 [Prunus mume]	Prudu.06G012900	receptor-like protein kinase 1
Pdulcis68361_contig_5202	550.528	2437.64	-2.14659	1887.11	0.972566	gi|1139787635|gb|ONI21062.1|hypothetical protein PRUPE_2G048900 [Prunus persica]	Prudu.02G053600	Leucine-rich repeat protein kinase family protein
Pdulcis68361_contig_52043	0.432126	51.0743	-6.885	50.6422	0.96824	gi|1139788420|gb|ONI21847.1|hypothetical protein PRUPE_2G093300 [Prunus persica]/gi|1162525367|ref|XP_020412620.1|rust resistance kinase Lr10-like isoform X3 [Prunus persica]	Prudu.02G100600	PR5-like receptor kinase
Pdulcis68361_contig_52054	71.8311	12.1396	2.56489	59.6915	0.95957	gi|1139794057|gb|ONI26675.1|hypothetical protein PRUPE_1G039200 [Prunus persica]/gi|596122782|ref|XP_007221832.1|transcription factor MYB14 [Prunus persica]	Prudu.01G025500	myb domain protein 15
Pdulcis68361_contig_5207	797.704	3722.62	-2.22239	2924.92	0.973185	gi|1162530766|ref|XP_007198864.2|transcription factor bHLH36 [Prunus persica]/gi|1139783111|gb|ONI16938.1|hypothetical protein PRUPE_3G131500 [Prunus persica]	Prudu.06G132200	basic helix-loop-helix DNA-binding superfamily protein
Pdulcis68361_contig_5208	153.837	672.091	-2.12726	518.255	0.972224	gi|1162530766|ref|XP_007198864.2|transcription factor bHLH36 [Prunus persica]/gi|1139783111|gb|ONI16938.1|hypothetical protein PRUPE_3G131500 [Prunus persica]	Prudu.06G132200	basic helix-loop-helix DNA-binding superfamily protein
Pdulcis68361_contig_52112	85.5609	6.96468	3.61882	78.5962	0.986701
Pdulcis68361_contig_5220	229.891	3474.21	-3.91767	3244.32	0.999472	gi|1162521422|ref|XP_020411275.1|suppressor protein SRP40 [Prunus persica]/gi|1139798742|gb|ONI31360.1|hypothetical protein PRUPE_1G308600 [Prunus persica]	Prudu.577S000200	Regulator of Vps4 activity in the MVB pathway protein
Pdulcis68361_contig_5238	1577.26	7824.81	-2.31064	6247.56	0.975571	gi|645230269|ref|XP_008221859.1|PREDICTED: cysteine-rich receptor-like protein kinase 2 [Prunus mume]	Prudu.01G236700	cysteine-rich RECEPTOR-like protein kinase 2
Pdulcis68361_contig_5242	879.808	6652.43	-2.91862	5772.62	0.991565	gi|595827049|ref|XP_007205674.1|protein SRC2 [Prunus persica]/gi|1139769692|gb|ONI04455.1|hypothetical protein PRUPE_6G322500 [Prunus persica]
Pdulcis68361_contig_52481	216.927	31.341	2.79109	185.586	0.989418	gi|1139800180|gb|ONI32798.1|hypothetical protein PRUPE_1G386500 [Prunus persica]
Pdulcis68361_contig_52555	67.4116	2.32156	4.85983	65.0901	0.980777	gi|1162536676|ref|XP_020416523.1|beta-fructofuranosidase, insoluble isoenzyme CWINV1 [Prunus persica]/gi|1139780973|gb|ONI14800.1|hypothetical protein PRUPE_3G009500 [Prunus persica]	Prudu.03G009900	Glycosyl hydrolases family 32 protein
Pdulcis68361_contig_52561	0.432126	45.655	-6.72318	45.2228	0.960893		Prudu.03G129200	Pentatricopeptide repeat superfamily protein
Pdulcis68361_contig_527	15307.6	65053.6	-2.08738	49745.9	0.972161	gi|645233728|ref|XP_008223483.1|PREDICTED: S-adenosylmethionine synthase 5 [Prunus mume]	Prudu.01G091900	S-adenosylmethionine synthetase family protein
Pdulcis68361_contig_528	10.371	641.911	-5.95174	631.54	0.999776	gi|1027107513|ref|XP_016650661.1|PREDICTED: uncharacterized protein LOC103334034 [Prunus mume]
Pdulcis68361_contig_53	6255.45	26224.3	-2.06772	19968.9	0.972059
Pdulcis68361_contig_53132	502.994	10.447	5.58938	492.547	0.999694	gi|596021931|ref|XP_007219056.1|1-aminocyclopropane-1-carboxylate synthase 1 [Prunus persica]/gi|1139789811|gb|ONI23238.1|hypothetical protein PRUPE_2G176900 [Prunus persica]	Prudu.02G181000	ACC synthase 1
Pdulcis68361_contig_53137	228.162	34.8234	2.71193	193.339	0.989095	gi|1139795902|gb|ONI28520.1|hypothetical protein PRUPE_1G145600 [Prunus persica]/gi|1162515929|ref|XP_007226342.2|receptor-like cytosolic serine/threonine-protein kinase RBK2 [Prunus persica]	Prudu.01G126600	Protein kinase superfamily protein
Pdulcis68361_contig_5331	29.3845	156.705	-2.41492	127.321	0.973909	gi|1139757169|gb|ONH92626.1|hypothetical protein PRUPE_8G184900 [Prunus persica]/gi|1162575522|ref|XP_020425491.1|TMV resistance protein N [Prunus persica]	Prudu.08G174200	Disease resistance protein TIR-NBS-LRR class family
Pdulcis68361_contig_5334	72.7401	983.593	-3.75724	910.853	0.999118
Pdulcis68361_contig_53467	63.0904	9.28624	2.76425	53.8041	0.962367
Pdulcis68361_contig_53571	82.9681	1.16078	6.15939	81.8074	0.988521	gi|595837865|ref|XP_007207539.1|protein NRT1/ PTR FAMILY 7.1 [Prunus persica]/gi|1139764401|gb|ONH99163.1|hypothetical protein PRUPE_6G015100 [Prunus persica]	Prudu.06G011100	Major facilitator superfamily protein
Pdulcis68361_contig_5366	260.14	1031.93	-1.98799	771.793	0.954714	gi|1139769302|gb|ONI04065.1|hypothetical protein PRUPE_6G300100 [Prunus persica]/gi|595836900|ref|XP_007207350.1|protein LURP-one-related 8 [Prunus persica]	Prudu.06G284800	Protein of unknown function D
Pdulcis68361_contig_5394	55.3121	308.767	-2.48085	253.455	0.977341	gi|390098836|gb|AFL48191.1|C-repeat binding factor 2 [Prunus dulcis]	Prudu.05G096700	Integrase-type DNA-binding superfamily protein
Pdulcis68361_contig_53991	63.9546	5.8039	3.46195	58.1507	0.974172
Pdulcis68361_contig_5419	38.8913	369.128	-3.2466	330.237	0.996125		Prudu.06G341300	Ribonuclease E inhibitor RraA/Dimethylmenaquinone methyltransferase
Pdulcis68361_contig_5421	235.076	1157.3	-2.29956	922.221	0.974835
Pdulcis68361_contig_5423	3617.76	623.339	2.53701	2994.42	0.978062	gi|1139776076|gb|ONI10263.1|hypothetical protein PRUPE_4G037800 [Prunus persica]/gi|1139776077|gb|ONI10264.1|hypothetical protein PRUPE_4G037800 [Prunus persica]/gi|595864677|ref|XP_007211815.1|sugar carrier protein C [Prunus persica]	Prudu.04G033000	sugar transporter 1
Pdulcis68361_contig_54409	139.144	13.9294	3.32038	125.215	0.993283	gi|1162535631|ref|XP_020416228.1|PHD finger protein MALE MEIOCYTE DEATH 1 [Prunus persica]/gi|1139783696|gb|ONI17523.1|hypothetical protein PRUPE_3G164800 [Prunus persica]	Prudu.03G159500	RING/FYVE/PHD zinc finger superfamily protein
Pdulcis68361_contig_5441	486.574	3808.52	-2.9685	3321.94	0.99276	gi|1139756984|gb|ONH92441.1|hypothetical protein PRUPE_8G175800, partial [Prunus persica]
Pdulcis68361_contig_54451	178.9	23.2156	2.94599	155.684	0.989268	gi|595843357|ref|XP_007208599.1|transcription factor RAX3 [Prunus persica]/gi|1139767916|gb|ONI02679.1|hypothetical protein PRUPE_6G214300 [Prunus persica]	Prudu.06G210600	myb domain protein 68
Pdulcis68361_contig_54542	151.244	5.8039	4.70371	145.44	0.997109	gi|1139788327|gb|ONI21754.1|hypothetical protein PRUPE_2G086400 [Prunus persica]/gi|596043541|ref|XP_007220166.1|putative calcium-transporting ATPase 13, plasma membrane-type [Prunus persica]	Prudu.02G097200	ATPase E1-E2 type family protein / haloacid dehalogenase-like hydrolase family protein
Pdulcis68361_contig_54635	70.0044	6.96468	3.32932	63.0397	0.977228	gi|1162566231|ref|XP_020422375.1|G-type lectin S-receptor-like serine/threonine-protein kinase LECRK2 [Prunus persica]/gi|1139764483|gb|ONH99245.1|hypothetical protein PRUPE_6G020400 [Prunus persica]	Prudu.06G015200	receptor-like protein kinase 1
Pdulcis68361_contig_54656	205.692	6.96468	4.88428	198.727	0.998606
Pdulcis68361_contig_54931	45.8053	1.16078	5.30235	44.6445	0.959955
Pdulcis68361_contig_55209	879.808	1.16078	9.56595	878.647	0.999852	gi|1139771562|gb|ONI06034.1|hypothetical protein PRUPE_5G035900 [Prunus persica]
Pdulcis68361_contig_55261	123.588	9.28624	3.7343	114.302	0.99404	gi|1139778085|gb|ONI12272.1|hypothetical protein PRUPE_4G155200 [Prunus persica]/gi|595873842|ref|XP_007212054.1|kunitz trypsin inhibitor 2 [Prunus persica]
Pdulcis68361_contig_553	204.745	3037.97	-3.89121	2833.23	0.999467	gi|1220040354|ref|XP_021805947.1|coatomer subunit beta'-3-like, partial [Prunus avium]	Prudu.1495S000500	Coatomer, beta' subunit
Pdulcis68361_contig_55341	61.3619	8.12546	2.91682	53.2364	0.962823
Pdulcis68361_contig_55398	167.665	17.4117	3.26745	150.253	0.993943	gi|1139802717|gb|ONI35335.1|hypothetical protein PRUPE_1G530800 [Prunus persica]/gi|1162521461|ref|XP_007224658.2|transcription factor bHLH30 [Prunus persica]/gi|116268417|gb|ABJ96374.1|hypothetical protein [Prunus persica]
Pdulcis68361_contig_554	51.073	1180.3	-4.53045	1129.22	0.999814	gi|1139782155|gb|ONI15982.1|hypothetical protein PRUPE_3G072200 [Prunus persica]/gi|595939088|ref|XP_007215720.1|coatomer subunit beta'-2 [Prunus persica]	Prudu.1495S000500	Coatomer, beta' subunit
Pdulcis68361_contig_55426	305.12	27.0515	3.49559	278.068	0.997772	gi|595974537|ref|XP_007217774.1|transcription factor MYB35 [Prunus persica]/gi|1139785536|gb|ONI19363.1|hypothetical protein PRUPE_3G274800 [Prunus persica]	Prudu.03G247200	Duplicated homeodomain-like superfamily protein
Pdulcis68361_contig_5543	49.2623	356.359	-2.85478	307.097	0.991144	gi|596014798|ref|XP_007218751.1|acidic endochitinase [Prunus persica]/gi|1139792044|gb|ONI25471.1|hypothetical protein PRUPE_2G305200 [Prunus persica]	Prudu.02G281200	Tetratricopeptide repeat-like superfamily protein
Pdulcis68361_contig_5545	28.5203	356.359	-3.64327	327.839	0.998779
Pdulcis68361_contig_55491	295.574	4.64312	5.99228	290.931	0.999429	gi|596293355|ref|XP_007226654.1|putative fasciclin-like arabinogalactan protein 20 [Prunus persica]/gi|1139798995|gb|ONI31613.1|hypothetical protein PRUPE_1G322000 [Prunus persica]
Pdulcis68361_contig_55643	90.7464	22.0548	2.04075	68.6916	0.955038
Pdulcis68361_contig_557	2837.34	27258.6	-3.2641	24421.2	0.996462	gi|596010838|ref|XP_007218588.1|heavy metal-associated isoprenylated plant protein 39 [Prunus persica]/gi|1139791986|gb|ONI25413.1|hypothetical protein PRUPE_2G301600 [Prunus persica]	Prudu.02G278600	Heavy metal transport/detoxification superfamily protein
Pdulcis68361_contig_55849	102.846	9.28624	3.46925	93.5597	0.989997
Pdulcis68361_contig_55850	162.479	3.48234	5.54406	158.997	0.99766	gi|1139767885|gb|ONI02648.1|hypothetical protein PRUPE_6G212500 [Prunus persica]
Pdulcis68361_contig_55870	43.2126	3.48234	3.63332	39.7302	0.950072
Pdulcis68361_contig_55972	57.9048	6.96468	3.05556	50.9402	0.964842	gi|1139785139|gb|ONI18966.1|hypothetical protein PRUPE_3G249900 [Prunus persica]/gi|595937567|ref|XP_007215599.1|alpha-1,4-glucan-protein synthase [UDP-forming] 1 [Prunus persica]	Prudu.03G225900	reversibly glycosylated polypeptide 1
Pdulcis68361_contig_55974	61.3619	8.12546	2.91682	53.2364	0.962823	gi|1027106377|ref|XP_016650344.1|PREDICTED: 7-deoxyloganetin glucosyltransferase-like isoform X2 [Prunus mume]/gi|645263298|ref|XP_008237171.1|PREDICTED: 7-deoxyloganetin glucosyltransferase-like isoform X1 [Prunus mume]	Prudu.25S000800	UDP-Glycosyltransferase superfamily protein
Pdulcis68361_contig_5598	103.71	474.759	-2.19464	371.049	0.972737		Prudu.01G084200	hypothetical protein
Pdulcis68361_contig_56026	38186.1	4.64312	13.0057	38181.4	0.999911	gi|596054783|ref|XP_007220851.1|protein 108 [Prunus persica]	Prudu.1169S000500	Bifunctional inhibitor/lipid-transfer protein/seed storage 2S albumin superfamily protein
Pdulcis68361_contig_56087	324.094	8.12546	5.31782	315.969	0.999503	gi|1139774054|gb|ONI08526.1|hypothetical protein PRUPE_5G183500 [Prunus persica]/gi|1139774055|gb|ONI08527.1|hypothetical protein PRUPE_5G183500 [Prunus persica]/gi|1162556534|ref|XP_020419161.1|transcription factor MYB35 [Prunus persica]/gi|1139774053|gb|ONI08525.1|hypothetical protein PRUPE_5G183500 [Prunus persica]/gi|595860964|ref|XP_007211249.1|transcription factor MYB35 [Prunus persica]/gi|…	Prudu.05G175600	myb-like HTH transcriptional regulator family protein
Pdulcis68361_contig_56096	145.929	7.10072	4.36116	138.829	0.996722
Pdulcis68361_contig_56213	118.402	5.8039	4.35053	112.599	0.994524
Pdulcis68361_contig_56225	284.339	38.3057	2.89198	246.033	0.990856	gi|1162572756|ref|XP_007203418.2|uncharacterized protein LOC18770953 [Prunus persica]	Prudu.07G147700	P-loop containing nucleoside triphosphate hydrolases superfamily protein
Pdulcis68361_contig_56229	51.8551	2.32156	4.48132	49.5335	0.966869	gi|595837533|ref|XP_007207476.1|E3 ubiquitin-protein ligase PUB24 [Prunus persica]/gi|1139766777|gb|ONI01540.1|hypothetical protein PRUPE_6G145200 [Prunus persica]	Prudu.06G141400	plant U-box 24
Pdulcis68361_contig_5628	433.854	1968.68	-2.18195	1534.83	0.972895	gi|1139801072|gb|ONI33690.1|hypothetical protein PRUPE_1G440900, partial [Prunus persica]	Prudu.01G402000	uroporphyrinogen-III synthase family protein
Pdulcis68361_contig_563	1833.94	8155.64	-2.15285	6321.7	0.972574	gi|116268411|gb|ABJ96368.1|dam1 [Prunus persica]	Prudu.01G481600	K-box region and MADS-box transcription factor family protein
Pdulcis68361_contig_56305	508.18	3.48234	7.18914	504.698	0.999727	gi|1139782377|gb|ONI16204.1|hypothetical protein PRUPE_3G084500 [Prunus persica]	Prudu.1466S001500	zinc transporter 1 precursor
Pdulcis68361_contig_56370	3367.99	3.48234	9.91761	3364.51	0.999883	gi|1139774662|gb|ONI09134.1|hypothetical protein PRUPE_5G220400 [Prunus persica]	Prudu.05G205700	Bifunctional inhibitor/lipid-transfer protein/seed storage 2S albumin superfamily protein
Pdulcis68361_contig_56431	89.8853	11.6094	2.95279	78.2758	0.979031	gi|1139801224|gb|ONI33842.1|hypothetical protein PRUPE_1G449400 [Prunus persica]	Prudu.01G408200	tonoplast intrinsic protein 4
Pdulcis68361_contig_566	277.27	2511.76	-3.17934	2234.49	0.996339	gi|596010838|ref|XP_007218588.1|heavy metal-associated isoprenylated plant protein 39 [Prunus persica]/gi|1139791986|gb|ONI25413.1|hypothetical protein PRUPE_2G301600 [Prunus persica]	Prudu.02G278600	Heavy metal transport/detoxification superfamily protein
Pdulcis68361_contig_56672	86.4251	11.6078	2.89636	74.8174	0.977575
Pdulcis68361_contig_567	32.1321	249.734	-2.9583	217.601	0.991035		Prudu.02G278600	Heavy metal transport/detoxification superfamily protein
Pdulcis68361_contig_56764	82.1039	9.28624	3.14428	72.8177	0.981353	gi|1139784681|gb|ONI18508.1|hypothetical protein PRUPE_3G219700 [Prunus persica]/gi|595938472|ref|XP_007215666.1|peroxidase 3 [Prunus persica]	Prudu.03G202800	Peroxidase superfamily protein
Pdulcis68361_contig_56846	96.7962	20.894	2.21186	75.9021	0.959688
Pdulcis68361_contig_56936	198.778	2.32156	6.41992	196.456	0.998567	gi|1139803409|gb|ONI36027.1|hypothetical protein PRUPE_1G566000 [Prunus persica]
Pdulcis68361_contig_56951	54.4478	0.58039	6.55171	53.8675	0.971791	gi|1139760072|gb|ONH95169.1|hypothetical protein PRUPE_7G054600 [Prunus persica]
Pdulcis68361_contig_56979	670.659	9.28624	6.17434	661.373	0.999783	gi|1139796010|gb|ONI28628.1|hypothetical protein PRUPE_1G152300 [Prunus persica]	Prudu.01G134200	NOD26-like intrinsic protein 7
Pdulcis68361_contig_57179	43.2126	1.16078	5.21829	42.0518	0.955436	gi|1139759762|gb|ONH94859.1|hypothetical protein PRUPE_7G035800 [Prunus persica]	Prudu.45S000800	Peroxidase superfamily protein
Pdulcis68361_contig_5721	66.5474	553.692	-3.05663	487.144	0.995939	gi|595850956|ref|XP_007210019.1|1-aminocyclopropane-1-carboxylate synthase [Prunus persica]/gi|1139772738|gb|ONI07210.1|hypothetical protein PRUPE_5G106200 [Prunus persica]	Prudu.05G109600	1-aminocyclopropane-1-carboxylic acid synthase 6
Pdulcis68361_contig_5757	381.999	3319.83	-3.11947	2937.83	0.99612	gi|1139791626|gb|ONI25053.1|hypothetical protein PRUPE_2G277800 [Prunus persica]	Prudu.02G264400	Haloacid dehalogenase-like hydrolase superfamily protein
Pdulcis68361_contig_57646	338.787	11.6078	4.86721	327.179	0.999521	gi|1139771403|gb|ONI05875.1|hypothetical protein PRUPE_5G027600 [Prunus persica]/gi|595861016|ref|XP_007211260.1|protein SUPPRESSOR OF GENE SILENCING 3 [Prunus persica]/gi|1162556497|ref|XP_020419146.1|protein SUPPRESSOR OF GENE SILENCING 3 [Prunus persica]/gi|1139771404|gb|ONI05876.1|hypothetical protein PRUPE_5G027600 [Prunus persica]	Prudu.05G029700	XS domain-containing protein / XS zinc finger domain-containing protein-related
Pdulcis68361_contig_5766	350.022	3879.33	-3.47029	3529.3	0.998244	gi|1220086972|ref|XP_021830240.1|glutaredoxin-C9 [Prunus avium]
Pdulcis68361_contig_57668	445.09	2.32156	7.58286	442.768	0.999692	gi|1139799317|gb|ONI31935.1|hypothetical protein PRUPE_1G340300 [Prunus persica]/gi|1162515170|ref|XP_007223520.2|short-chain dehydrogenase reductase ATA1 [Prunus persica]	Prudu.01G313600	Transducin/WD40 repeat-like superfamily protein
Pdulcis68361_contig_57846	131.366	8.12546	4.015	123.241	0.995422	gi|1162518723|ref|XP_020410422.1|high mobility group B protein 15 [Prunus persica]/gi|1139793554|gb|ONI26172.1|hypothetical protein PRUPE_1G008100 [Prunus persica]/gi|1139793555|gb|ONI26173.1|hypothetical protein PRUPE_1G008100 [Prunus persica]/gi|1162518721|ref|XP_020410421.1|high mobility group B protein 15 [Prunus persica]	Prudu.01G007200	High mobility group box protein with ARID/BRIGHT DNA-binding domain
Pdulcis68361_contig_5789	38.8913	215.235	-2.46839	176.344	0.97627	gi|1139801412|gb|ONI34030.1|hypothetical protein PRUPE_1G459700 [Prunus persica]/gi|1162516214|ref|XP_007222191.2|F-box protein AFR [Prunus persica]
Pdulcis68361_contig_5790	25.0633	117.909	-2.23402	92.8454	0.964809	gi|1139801412|gb|ONI34030.1|hypothetical protein PRUPE_1G459700 [Prunus persica]/gi|1162516214|ref|XP_007222191.2|F-box protein AFR [Prunus persica]
Pdulcis68361_contig_57911	55.3121	4.64312	3.57443	50.669	0.966976
Pdulcis68361_contig_57932	44.9411	1.16078	5.27487	43.7803	0.958533
Pdulcis68361_contig_58045	59.6334	2.32156	4.68295	57.3118	0.97496	gi|1162561950|ref|XP_020420910.1|gamma-interferon-inducible lysosomal thiol reductase-like [Prunus persica]/gi|1139769037|gb|ONI03800.1|hypothetical protein PRUPE_6G283100 [Prunus persica]	Prudu.06G271900	Thioredoxin superfamily protein
Pdulcis68361_contig_58081	51.8551	2.32156	4.48132	49.5335	0.966869	gi|1139785303|gb|ONI19130.1|hypothetical protein PRUPE_3G260500 [Prunus persica]
Pdulcis68361_contig_58093	124.452	3.48234	5.15939	120.97	0.995445	gi|1139799725|gb|ONI32343.1|hypothetical protein PRUPE_1G362300 [Prunus persica]/gi|596224071|ref|XP_007224119.1|probable BOI-related E3 ubiquitin-protein ligase 2 [Prunus persica]	Prudu.01G335900	S-ribonuclease binding protein family protein
Pdulcis68361_contig_5810	911.785	5088.86	-2.48058	4177.07	0.977957	gi|1139782680|gb|ONI16507.1|hypothetical protein PRUPE_3G102900 [Prunus persica]
Pdulcis68361_contig_5813	31.1131	233.317	-2.9067	202.204	0.990367		Prudu.01G250900	Actin cross-linking protein
Pdulcis68361_contig_5814	322.366	1726.08	-2.42073	1403.71	0.977794	gi|1220069481|ref|XP_021821158.1|probable calcium-binding protein CML25 [Prunus avium]	Prudu.48S000100	Probable calcium-binding protein CML25
Pdulcis68361_contig_5818	9.50677	165.991	-4.12601	156.485	0.997464
Pdulcis68361_contig_5819	23.4805	138.827	-2.56375	115.346	0.977414	gi|1139754594|gb|ONH90051.1|hypothetical protein PRUPE_8G032400 [Prunus persica]/gi|1139754590|gb|ONH90047.1|hypothetical protein PRUPE_8G032400 [Prunus persica]/gi|1139754591|gb|ONH90048.1|hypothetical protein PRUPE_8G032400 [Prunus persica]/gi|1139754592|gb|ONH90049.1|hypothetical protein PRUPE_8G032400 [Prunus persica]/gi|1139754593|gb|ONH90050.1|hypothetical protein PRUPE_8G032400 [Prunus per…	Prudu.08G035300	Putative disease resistance TIR-NBS-LRR class protein
Pdulcis68361_contig_58313	74.3256	1.16078	6.00069	73.1648	0.985128	gi|1139789047|gb|ONI22474.1|hypothetical protein PRUPE_2G131800 [Prunus persica]/gi|1162528538|ref|XP_007221054.2|hydroxyproline O-galactosyltransferase GALT3 [Prunus persica]
Pdulcis68361_contig_58498	196.185	2.32156	6.40098	193.864	0.998527	gi|1139788907|gb|ONI22334.1|hypothetical protein PRUPE_2G122300 [Prunus persica]
Pdulcis68361_contig_58501	63.9546	6.96468	3.19892	56.9899	0.971261
Pdulcis68361_contig_58535	283.474	1.16078	7.93198	282.314	0.999406	gi|1162510848|ref|XP_007223194.2|probable aquaporin NIP7-1 [Prunus persica]	Prudu.01G134200	NOD26-like intrinsic protein 7
Pdulcis68361_contig_5865	457.189	2253.07	-2.30103	1795.88	0.97485	gi|595842574|ref|XP_007208450.1|uncharacterized protein LOC18773408 [Prunus persica]/gi|1139769086|gb|ONI03849.1|hypothetical protein PRUPE_6G285700 [Prunus persica]
Pdulcis68361_contig_58658	167.665	0.58039	8.17434	167.084	0.997945		Prudu.08G173100	dihydroflavonol 4-reductase-like1
Pdulcis68361_contig_58666	83.8324	10.447	3.00442	73.3854	0.979385		Prudu.01G508700	Heavy metal transport/detoxification superfamily protein
Pdulcis68361_contig_58776	267.918	2.32156	6.85055	265.596	0.999314	gi|1220037949|ref|XP_021804673.1|dCTP pyrophosphatase 1-like [Prunus avium]
Pdulcis68361_contig_59119	318.045	3.48234	6.51303	314.562	0.999516	gi|1139789576|gb|ONI23003.1|hypothetical protein PRUPE_2G163600 [Prunus persica]/gi|1162528773|ref|XP_020413814.1|uncharacterized protein LOC109947630 [Prunus persica]	Prudu.02G172000	hypothetical protein
Pdulcis68361_contig_59133	110.624	8.12546	3.76707	102.499	0.9925	gi|1162527139|ref|XP_020413307.1|beta-glucosidase 12 isoform X2 [Prunus persica]	Prudu.02G197400	beta glucosidase 12
Pdulcis68361_contig_59186	83.8324	3.48234	4.58938	80.3501	0.988024	gi|1162550924|ref|XP_007213551.2|probable purine permease 9, partial [Prunus persica]	Prudu.04G163900	purine permease 10
Pdulcis68361_contig_5919	61.3619	363.324	-2.56584	301.962	0.982062	gi|1162522435|ref|XP_020411590.1|WAT1-related protein At3g28050 isoform X2 [Prunus persica]	Prudu.01G223600	nodulin MtN21 /EamA-like transporter family protein
Pdulcis68361_contig_5921	318.045	1589.11	-2.32092	1271.06	0.975579	gi|1162566587|ref|XP_020422485.1|protein SRG1 isoform X1 [Prunus persica]/gi|1139768704|gb|ONI03467.1|hypothetical protein PRUPE_6G258600 [Prunus persica]	Prudu.06G198500	2-oxoglutarate and Fe(II)-dependent oxygenase superfamily protein
Pdulcis68361_contig_5922	485.709	2293.7	-2.23951	1807.99	0.973216
Pdulcis68361_contig_5934	105.439	510.743	-2.27619	405.304	0.97342	gi|1139783672|gb|ONI17499.1|hypothetical protein PRUPE_3G162900 [Prunus persica]/gi|1162542767|ref|XP_020416604.1|protein C2-DOMAIN ABA-RELATED 4 [Prunus persica]/gi|1139783671|gb|ONI17498.1|hypothetical protein PRUPE_3G162900 [Prunus persica]/gi|595966451|ref|XP_007217177.1|protein C2-DOMAIN ABA-RELATED 4 [Prunus persica]	Prudu.03G157800	Calcium-dependent lipid-binding family protein
Pdulcis68361_contig_5935	2153.5	10527.7	-2.28943	8374.18	0.974475	gi|1162569264|ref|XP_007204548.2|AAA-ATPase At2g18193 [Prunus persica]/gi|1139761822|gb|ONH96919.1|hypothetical protein PRUPE_7G159800 [Prunus persica]	Prudu.07G147700	P-loop containing nucleoside triphosphate hydrolases superfamily protein
Pdulcis68361_contig_5936	218.656	1471.87	-2.75092	1253.21	0.990481	gi|1220097984|ref|XP_021800894.1|LOW QUALITY PROTEIN: uncharacterized protein LOC110745123 [Prunus avium]	Prudu.609S000100	Malectin/receptor-like protein kinase family protein
Pdulcis68361_contig_5949	21.6063	114.917	-2.41107	93.3109	0.969469	gi|1220061744|ref|XP_021817127.1|shikimate O-hydroxycinnamoyltransferase-like [Prunus avium]	Prudu.03G093700	hydroxycinnamoyl-CoA shikimate/quinate hydroxycinnamoyl transferase
Pdulcis68361_contig_5960	935.984	3812	-2.02599	2876.02	0.969198	gi|1162569855|ref|XP_020423565.1|leucine-rich repeat extensin-like protein 4 isoform X1 [Prunus persica]	Prudu.07G207600	Leucine-rich repeat family protein
Pdulcis68361_contig_59660	92.4749	0.58039	7.3159	91.8945	0.991277	gi|1139783110|gb|ONI16937.1|hypothetical protein PRUPE_3G131400 [Prunus persica]/gi|595790395|ref|XP_007198950.1|uncharacterized protein LOC18766114 [Prunus persica]	Prudu.03G202500	hypothetical protein
Pdulcis68361_contig_59677	130.502	4.64312	4.81283	125.859	0.995858	gi|1220083229|ref|XP_021828281.1|UDP-glycosyltransferase 82A1 [Prunus avium]	Prudu.03G177700	UDP-Glycosyltransferase superfamily protein
Pdulcis68361_contig_59686	1333.78	0.58039	11.1662	1333.2	0.999875	gi|1139800683|gb|ONI33301.1|hypothetical protein PRUPE_1G415600 [Prunus persica]	Prudu.01G381900	Protein of Unknown Function D
Pdulcis68361_contig_5973	63.0904	807.903	-3.67869	744.812	0.99907	gi|595817180|ref|XP_007204172.1|ethylene-responsive transcription factor ERF109 [Prunus persica]/gi|1139761417|gb|ONH96514.1|hypothetical protein PRUPE_7G134100 [Prunus persica]	Prudu.07G130300	hypothetical protein
Pdulcis68361_contig_5992	50.9908	648.876	-3.66963	597.885	0.999026		Prudu.03G226400	COBRA-like protein 1 precursor
Pdulcis68361_contig_5993	206.556	2842.75	-3.78268	2636.19	0.999263	gi|1139785148|gb|ONI18975.1|hypothetical protein PRUPE_3G250400 [Prunus persica]	Prudu.03G226400	COBRA-like protein 1 precursor
Pdulcis68361_contig_60	2630.08	15693.5	-2.57699	13063.4	0.984511	gi|1162562581|ref|XP_020421133.1|protein DOG1-like 4 [Prunus persica]/gi|1139768981|gb|ONI03744.1|hypothetical protein PRUPE_6G279300 [Prunus persica]	Prudu.02G119900	glycine/proline-rich protein
Pdulcis68361_contig_60114	12652.6	1.16078	13.4121	12651.5	0.999911	gi|1162523974|ref|XP_020412116.1|protein LIM1 [Prunus persica]/gi|1139786881|gb|ONI20308.1|hypothetical protein PRUPE_2G008300 [Prunus persica]	Prudu.02G007000	2-oxoglutarate and Fe(II)-dependent oxygenase superfamily protein
Pdulcis68361_contig_60120	48.3981	5.8039	3.05986	42.5942	0.952667	gi|1139797566|gb|ONI30184.1|hypothetical protein PRUPE_1G235700 [Prunus persica]	Prudu.1169S000600	S-adenosyl-L-methionine-dependent methyltransferases superfamily protein
Pdulcis68361_contig_60184	49.2623	1.16078	5.40732	48.1016	0.965064	gi|1162558629|ref|XP_020419877.1|ABC transporter A family member 12 [Prunus persica]/gi|1139774135|gb|ONI08607.1|hypothetical protein PRUPE_5G188700 [Prunus persica]	Prudu.05G179800	ABC2 homolog 7
Pdulcis68361_contig_6022	31.1131	139.294	-2.16254	108.18	0.966953
Pdulcis68361_contig_60244	119.943	14.1031	3.08827	105.84	0.989992	gi|1139789068|gb|ONI22495.1|hypothetical protein PRUPE_2G133000 [Prunus persica]/gi|596025724|ref|XP_007219192.1|uclacyanin-3 [Prunus persica]/gi|1139789069|gb|ONI22496.1|hypothetical protein PRUPE_2G133000 [Prunus persica]/gi|1162527686|ref|XP_020413475.1|uclacyanin-3 [Prunus persica]/gi|1139789067|gb|ONI22494.1|hypothetical protein PRUPE_2G133000 [Prunus persica]	Prudu.91S000300	uclacyanin 3
Pdulcis68361_contig_6026	27.656	793.053	-4.84175	765.397	0.999799	gi|1162510212|ref|XP_007214834.2|coatomer subunit beta'-2 [Prunus persica]/gi|1139753760|gb|ONH89507.1|hypothetical protein PRUPE_I003100 [Prunus persica]	Prudu.03G065200	Coatomer, beta' subunit
Pdulcis68361_contig_60261	77.7826	10.447	2.89636	67.3356	0.97392	gi|1162526109|ref|XP_020412936.1|pentatricopeptide repeat-containing protein At1g02060, chloroplastic [Prunus persica]	Prudu.02G135100	Chalcone and stilbene synthase family protein
Pdulcis68361_contig_6027	210.013	2761.25	-3.71677	2551.24	0.999131	gi|1139782155|gb|ONI15982.1|hypothetical protein PRUPE_3G072200 [Prunus persica]/gi|595939088|ref|XP_007215720.1|coatomer subunit beta'-2 [Prunus persica]	Prudu.1495S000500	Coatomer, beta' subunit
Pdulcis68361_contig_60558	57.6489	5.8039	3.3122	51.845	0.96707	gi|1139771499|gb|ONI05971.1|hypothetical protein PRUPE_5G032000 [Prunus persica]
Pdulcis68361_contig_60592	45.8053	0.58039	6.30235	45.2249	0.960893	gi|1162563883|ref|XP_007206668.2|probable sugar phosphate/phosphate translocator At3g11320 [Prunus persica]	Prudu.06G058700	Nucleotide-sugar transporter family protein
Pdulcis68361_contig_607	1188.97	5783.32	-2.28218	4594.34	0.973634	gi|595820223|ref|XP_007204629.1|transmembrane and coiled-coil domain-containing protein 4 [Prunus persica]/gi|1139761923|gb|ONH97020.1|hypothetical protein PRUPE_7G164900 [Prunus persica]	Prudu.07G154400	Protein of unknown function D
Pdulcis68361_contig_6081	129.349	651.569	-2.33264	522.219	0.976178	gi|1162577994|ref|XP_020426313.1|TMV resistance protein N [Prunus persica]/gi|1162577996|ref|XP_020426314.1|TMV resistance protein N [Prunus persica]/gi|1139754822|gb|ONH90279.1|hypothetical protein PRUPE_8G044300 [Prunus persica]/gi|1139754819|gb|ONH90276.1|hypothetical protein PRUPE_8G044300 [Prunus persica]/gi|1139754821|gb|ONH90278.1|hypothetical protein PRUPE_8G044300 [Prunus persica]/gi|113…	Prudu.58S000600	Putative disease resistance TIR-NBS-LRR class protein
Pdulcis68361_contig_6082	74.614	474.387	-2.66855	399.773	0.990142	gi|1162577994|ref|XP_020426313.1|TMV resistance protein N [Prunus persica]/gi|1162577996|ref|XP_020426314.1|TMV resistance protein N [Prunus persica]/gi|1139754822|gb|ONH90279.1|hypothetical protein PRUPE_8G044300 [Prunus persica]/gi|1139754819|gb|ONH90276.1|hypothetical protein PRUPE_8G044300 [Prunus persica]/gi|1139754821|gb|ONH90278.1|hypothetical protein PRUPE_8G044300 [Prunus persica]/gi|113…	Prudu.58S000600	Putative disease resistance TIR-NBS-LRR class protein
Pdulcis68361_contig_60876	180.629	1.16078	7.28179	179.468	0.998259	gi|595791755|ref|XP_007199626.1|O-acyltransferase WSD1 [Prunus persica]/gi|1139754830|gb|ONH90287.1|hypothetical protein PRUPE_8G044700 [Prunus persica]	Prudu.07G115400	O-acyltransferase WSD1-like family protein
Pdulcis68361_contig_6109	431.261	1856.09	-2.10563	1424.82	0.972209	gi|1139769302|gb|ONI04065.1|hypothetical protein PRUPE_6G300100 [Prunus persica]/gi|595836900|ref|XP_007207350.1|protein LURP-one-related 8 [Prunus persica]	Prudu.06G284800	Protein of unknown function D
Pdulcis68361_contig_61289	44.9411	1.16078	5.27487	43.7803	0.958533	gi|1139765263|gb|ONI00026.1|hypothetical protein PRUPE_6G063400 [Prunus persica]	Prudu.06G058700	Nucleotide-sugar transporter family protein
Pdulcis68361_contig_615	4860.55	21419.9	-2.13976	16559.3	0.972515	gi|1139790920|gb|ONI24347.1|hypothetical protein PRUPE_2G235400 [Prunus persica]/gi|1162525312|ref|XP_007220315.2|glucan endo-1,3-beta-glucosidase [Prunus persica]	Prudu.02G231100	O-Glycosyl hydrolases family 17 protein
Pdulcis68361_contig_61589	89.0179	1.16078	6.26093	87.8571	0.990318	gi|1139775657|gb|ONI09844.1|hypothetical protein PRUPE_4G013200 [Prunus persica]/gi|1162550145|ref|XP_007213442.2|non-specific lipid-transfer protein 4.1 [Prunus persica]	Prudu.04G013000	Bifunctional inhibitor/lipid-transfer protein/seed storage 2S albumin superfamily protein
Pdulcis68361_contig_6189	86.4251	1258.28	-3.86386	1171.86	0.999449	gi|645256220|ref|XP_008233851.1|PREDICTED: peroxidase P7-like [Prunus mume]	Prudu.02G250900	Peroxidase superfamily protein
Pdulcis68361_contig_6203	38.0271	235.638	-2.63148	197.611	0.989051	gi|1170974473|gb|ARD02786.1|clp protease proteolytic subunit (plastid) [Prunus spinosa f. macrocarpa]	Prudu.1381S000200	hypothetical protein
Pdulcis68361_contig_6212	82.1039	485.206	-2.56307	403.102	0.982209	gi|1139800163|gb|ONI32781.1|hypothetical protein PRUPE_1G385200 [Prunus persica]
Pdulcis68361_contig_6216	156.43	749.864	-2.26112	593.434	0.973155	gi|594543198|gb|AHM02307.1|glutamine synthetase [Prunus persica]/gi|595847285|ref|XP_007209293.1|glutamine synthetase nodule isozyme [Prunus persica]/gi|1139774931|gb|ONI09403.1|hypothetical protein PRUPE_5G236300 [Prunus persica]	Prudu.05G218900	glutamine synthase clone R1
Pdulcis68361_contig_62262	49.2623	1.16078	5.40732	48.1016	0.965064
Pdulcis68361_contig_62409	78.6469	1.16078	6.08222	77.4861	0.987038
Pdulcis68361_contig_62428	147.787	3.48234	5.40732	144.305	0.997063	gi|1027107624|ref|XP_008236837.2|PREDICTED: uncharacterized protein LOC103335599 [Prunus mume]	Prudu.08G087100	hypothetical protein
Pdulcis68361_contig_62553	261.868	1.16078	7.8176	260.707	0.999291	gi|1139803298|gb|ONI35916.1|hypothetical protein PRUPE_1G560400 [Prunus persica]/gi|596147734|ref|XP_007222692.1|peroxidase 43 [Prunus persica]	Prudu.01G511300	Peroxidase superfamily protein
Pdulcis68361_contig_62560	190.135	6.96468	4.77083	183.171	0.99832	gi|1139784113|gb|ONI17940.1|hypothetical protein PRUPE_3G187400 [Prunus persica]/gi|595972043|ref|XP_007217615.1|UDP-glycosyltransferase 82A1 [Prunus persica]	Prudu.03G177700	UDP-Glycosyltransferase superfamily protein
Pdulcis68361_contig_6279	163.344	1385.97	-3.08492	1222.63	0.996092	gi|1162523788|ref|XP_007219825.2|basic endochitinase [Prunus persica]/gi|1139789880|gb|ONI23307.1|hypothetical protein PRUPE_2G181500 [Prunus persica]	Prudu.02G184400	chitinase A
Pdulcis68361_contig_6311	117.538	581.551	-2.30677	464.012	0.975408	gi|1139791592|gb|ONI25019.1|hypothetical protein PRUPE_2G274900 [Prunus persica]	Prudu.02G262100	Disease resistance protein CC-NBS-LRR class family
Pdulcis68361_contig_63383	252.361	1.16078	7.76425	251.201	0.999225	gi|1139773144|gb|ONI07616.1|hypothetical protein PRUPE_5G130900 [Prunus persica]/gi|595859621|ref|XP_007210981.1|GDSL esterase/lipase At5g41890 [Prunus persica]	Prudu.05G129700	GDSL-like Lipase/Acylhydrolase superfamily protein
Pdulcis68361_contig_6347	20.742	811.385	-5.28976	790.643	0.999804
Pdulcis68361_contig_63485	70.0044	2.32156	4.91428	67.6828	0.982401	gi|1139774845|gb|ONI09317.1|hypothetical protein PRUPE_5G231500 [Prunus persica]
Pdulcis68361_contig_63488	639.546	0.58039	10.1058	638.966	0.999804	gi|1139770300|gb|ONI05063.1|hypothetical protein PRUPE_6G354400 [Prunus persica]	Prudu.06G334400	F-box/RNI-like/FBD-like domains-containing protein
Pdulcis68361_contig_6381	180.629	2596.66	-3.84556	2416.04	0.999457	gi|1139760783|gb|ONH95880.1|hypothetical protein PRUPE_7G094000 [Prunus persica]/gi|595818896|ref|XP_007204425.1|E3 ubiquitin-protein ligase PUB23 [Prunus persica]	Prudu.07G096100	plant U-box 23
Pdulcis68361_contig_63835	120.131	2.32156	5.69337	117.809	0.995131	gi|1162559995|ref|XP_007210473.2|E3 ubiquitin-protein ligase AIP2 [Prunus persica]/gi|1139772086|gb|ONI06558.1|hypothetical protein PRUPE_5G067900 [Prunus persica]	Prudu.05G071900	RING/U-box superfamily protein
Pdulcis68361_contig_63865	233.348	1.16078	7.65124	232.187	0.999075	gi|1139774134|gb|ONI08606.1|hypothetical protein PRUPE_5G188600 [Prunus persica]
Pdulcis68361_contig_63905	43.2126	1.16078	5.21829	42.0518	0.955436
Pdulcis68361_contig_63963	60.4976	0.58039	6.70371	59.9172	0.977203	gi|1050612711|ref|XP_017629087.1|PREDICTED: beta-galactosidase 15-like [Gossypium arboreum]
Pdulcis68361_contig_6398	983.518	4668.66	-2.24698	3685.14	0.973234	gi|1139773749|gb|ONI08221.1|hypothetical protein PRUPE_5G165500 [Prunus persica]
Pdulcis68361_contig_64417	936.849	0.58039	10.6566	936.268	0.999862	gi|1139800683|gb|ONI33301.1|hypothetical protein PRUPE_1G415600 [Prunus persica]	Prudu.01G381900	Protein of Unknown Function D
Pdulcis68361_contig_64418	351.75	0.58039	9.24331	351.17	0.999602	gi|1162534015|ref|XP_020415652.1|receptor-like protein 12 [Prunus persica]
Pdulcis68361_contig_64420	771.777	0.58039	10.3769	771.196	0.999839	gi|1162511606|ref|XP_020412975.1|uncharacterized protein LOC18793602 [Prunus persica]	Prudu.01G381900	Protein of Unknown Function D
Pdulcis68361_contig_64422	82.1039	0.58039	7.14428	81.5235	0.988422
Pdulcis68361_contig_64424	3024.88	0.58039	12.3476	3024.3	0.999885	gi|1139777154|gb|ONI11341.1|hypothetical protein PRUPE_4G102600 [Prunus persica]
Pdulcis68361_contig_64425	590.284	0.58039	9.99017	589.703	0.999794	gi|1220048939|ref|XP_021810451.1|transcription factor ABORTED MICROSPORES-like isoform X2 [Prunus avium]	Prudu.08G157200	basic helix-loop-helix DNA-binding superfamily protein
Pdulcis68361_contig_64426	59.6334	0.58039	6.68295	59.053	0.976487
Pdulcis68361_contig_64427	923.885	0.58039	10.6365	923.304	0.999862	gi|1139759853|gb|ONH94950.1|hypothetical protein PRUPE_7G041700 [Prunus persica]
Pdulcis68361_contig_64429	681.475	0.58039	10.1974	680.895	0.999816	gi|1139800685|gb|ONI33303.1|hypothetical protein PRUPE_1G415700 [Prunus persica]	Prudu.01G382000	Protein of Unknown Function D
Pdulcis68361_contig_64430	2847.71	0.58039	12.2605	2847.13	0.999885	gi|1139753705|gb|ONH89488.1|hypothetical protein PRUPE_I004600 [Prunus persica]	Prudu.1347S000100	ubiquitin 9
Pdulcis68361_contig_64431	547.071	0.58039	9.88049	546.491	0.999771	gi|1139766936|gb|ONI01699.1|hypothetical protein PRUPE_6G154700 [Prunus persica]/gi|1162563107|ref|XP_020421306.1|lamin-like protein [Prunus persica]	Prudu.06G154200	early nodulin-like protein 20
Pdulcis68361_contig_64433	95.9319	0.58039	7.36884	95.3515	0.991978	gi|658020706|ref|XP_008345732.1|PREDICTED: GDSL esterase/lipase At5g18430-like [Malus domestica]
Pdulcis68361_contig_64434	323.649	0.58039	9.12319	323.069	0.999554	gi|1162511606|ref|XP_020412975.1|uncharacterized protein LOC18793602 [Prunus persica]	Prudu.01G381900	Protein of Unknown Function D
Pdulcis68361_contig_64436	410.519	0.58039	9.46621	409.939	0.999671	gi|1139756789|gb|ONH92246.1|hypothetical protein PRUPE_8G165300 [Prunus persica]/gi|1162575782|ref|XP_020425581.1|uncharacterized protein LOC109950597 [Prunus persica]
Pdulcis68361_contig_64440	1303.29	0.58039	11.1328	1302.71	0.999875	gi|1220097092|ref|XP_021800429.1|uncharacterized protein LOC110744746 [Prunus avium]
Pdulcis68361_contig_64449	44.0768	0.58039	6.24685	43.4964	0.958084	gi|1162534133|ref|XP_020415703.1|bidirectional sugar transporter SWEET6a [Prunus persica]/gi|1139785699|gb|ONI19526.1|hypothetical protein PRUPE_3G283400 [Prunus persica]	Prudu.03G253100	Nodulin MtN3 family protein
Pdulcis68361_contig_64450	196.185	0.58039	8.40098	195.605	0.998567	gi|1139756270|gb|ONH91727.1|hypothetical protein PRUPE_8G133600 [Prunus persica]	Prudu.08G132000	hypothetical protein
Pdulcis68361_contig_64451	60.4976	0.58039	6.70371	59.9172	0.977203
Pdulcis68361_contig_64453	525.465	0.58039	9.82236	524.885	0.99976	gi|1027100077|ref|XP_016648991.1|PREDICTED: leucine-rich repeat receptor-like protein kinase PXL2 [Prunus mume]
Pdulcis68361_contig_64461	179.764	0.58039	8.27487	179.184	0.998256
Pdulcis68361_contig_64464	514.23	0.58039	9.79117	513.649	0.999748	gi|1139773144|gb|ONI07616.1|hypothetical protein PRUPE_5G130900 [Prunus persica]/gi|595859621|ref|XP_007210981.1|GDSL esterase/lipase At5g41890 [Prunus persica]	Prudu.05G129700	GDSL-like Lipase/Acylhydrolase superfamily protein
Pdulcis68361_contig_64466	103.71	0.58039	7.48132	103.13	0.993298
Pdulcis68361_contig_64468	50.1266	0.58039	6.43241	49.5462	0.966937	gi|1139799699|gb|ONI32317.1|hypothetical protein PRUPE_1G360700 [Prunus persica]/gi|596200125|ref|XP_007223681.1|expansin-A11 [Prunus persica]	Prudu.01G334900	expansin 11
Pdulcis68361_contig_64479	97.6604	0.58039	7.39461	97.08	0.992312	gi|645270265|ref|XP_008240380.1|PREDICTED: germin-like protein subfamily 1 member 20 [Prunus mume]	Prudu.05G222300	germin-like protein 2
Pdulcis68361_contig_64487	124.452	0.58039	7.74435	123.872	0.995694
Pdulcis68361_contig_64501	40.6198	0.58039	6.12902	40.0394	0.951512
Pdulcis68361_contig_64502	95.0677	0.58039	7.35579	94.4873	0.991815	gi|1139793866|gb|ONI26484.1|hypothetical protein PRUPE_1G028000 [Prunus persica]	Prudu.01G016000	CAMV movement protein interacting protein 7
Pdulcis68361_contig_64503	44.9411	0.58039	6.27487	44.3607	0.959512
Pdulcis68361_contig_64504	257.547	0.58039	8.7936	256.967	0.999281	gi|595885139|ref|XP_007213108.1|CASP-like protein 1C3 isoform X1 [Prunus persica]/gi|1139776237|gb|ONI10424.1|hypothetical protein PRUPE_4G046800 [Prunus persica]	Prudu.04G040400	Uncharacterised protein family UPF0497
Pdulcis68361_contig_64506	53.5836	0.58039	6.52863	53.0032	0.970863	gi|1162569658|ref|XP_007204809.2|protein NRT1/ PTR FAMILY 6.2 [Prunus persica]/gi|1139763210|gb|ONH98307.1|hypothetical protein PRUPE_7G241900 [Prunus persica]	Prudu.07G219600	Major facilitator superfamily protein
Pdulcis68361_contig_64508	195.321	0.58039	8.39461	194.74	0.998552	gi|1139796020|gb|ONI28638.1|hypothetical protein PRUPE_1G152700 [Prunus persica]
Pdulcis68361_contig_64510	76.0541	0.58039	7.03386	75.4737	0.986178	gi|595811876|ref|XP_007203309.1|polyol transporter 5 [Prunus persica]	Prudu.402S000400	polyol/monosaccharide transporter 5
Pdulcis68361_contig_64514	76.9184	0.58039	7.05016	76.338	0.986553	gi|1139802894|gb|ONI35512.1|hypothetical protein PRUPE_1G540500 [Prunus persica]
Pdulcis68361_contig_64521	89.8822	0.58039	7.27487	89.3018	0.990685	gi|645261087|ref|XP_008236124.1|PREDICTED: transcription factor ABORTED MICROSPORES-like [Prunus mume]	Prudu.08G157100	basic helix-loop-helix DNA-binding superfamily protein
Pdulcis68361_contig_64523	48.3981	0.58039	6.38178	47.8177	0.964697	gi|1139763032|gb|ONH98129.1|hypothetical protein PRUPE_7G231500 [Prunus persica]	Prudu.402S000400	polyol/monosaccharide transporter 5
Pdulcis68361_contig_64529	82.9681	0.58039	7.15939	82.3878	0.988689	gi|1162526225|ref|XP_020412990.1|uncharacterized protein LOC109947428 [Prunus persica]/gi|1139789574|gb|ONI23001.1|hypothetical protein PRUPE_2G163400 [Prunus persica]
Pdulcis68361_contig_64531	41.4841	0.58039	6.15939	40.9037	0.95334	gi|595847905|ref|XP_007209422.1|bidirectional sugar transporter SWEET10 [Prunus persica]/gi|1139773432|gb|ONI07904.1|hypothetical protein PRUPE_5G146500 [Prunus persica]	Prudu.05G142100	homolog of Medicago truncatula MTN3
Pdulcis68361_contig_64535	197.914	0.58039	8.41363	197.333	0.998606	gi|1139785287|gb|ONI19114.1|hypothetical protein PRUPE_3G259300 [Prunus persica]
Pdulcis68361_contig_64536	156.974	0.58039	8.07929	156.393	0.997611
Pdulcis68361_contig_64538	62.2261	0.58039	6.74435	61.6457	0.978495
Pdulcis68361_contig_64546	80.3754	0.58039	7.11359	79.795	0.987861	gi|1139766897|gb|ONI01660.1|hypothetical protein PRUPE_6G151600 [Prunus persica]	Prudu.06G149500	dsRNA-binding protein 2
Pdulcis68361_contig_64550	122.445	0.58039	7.7209	121.865	0.995526
Pdulcis68361_contig_64565	100.253	0.58039	7.43241	99.6728	0.992804
Pdulcis68361_contig_64569	89.0179	0.58039	7.26093	88.4375	0.990487
Pdulcis68361_contig_64571	89.8822	0.58039	7.27487	89.3018	0.990685	gi|1220101381|ref|XP_021802670.1|uncharacterized protein LOC110746741 [Prunus avium]
Pdulcis68361_contig_64573	41.4841	0.58039	6.15939	40.9037	0.95334
Pdulcis68361_contig_64579	87.5677	0.58039	7.23723	86.9873	0.990117
Pdulcis68361_contig_64580	50.9908	0.58039	6.45707	50.4104	0.967983
Pdulcis68361_contig_64597	44.9411	0.58039	6.27487	44.3607	0.959512
Pdulcis68361_contig_6462	1037.1	5580.39	-2.42781	4543.29	0.977822	gi|1139772780|gb|ONI07252.1|hypothetical protein PRUPE_5G109000 [Prunus persica]	Prudu.04G257600	Late embryogenesis abundant hydroxyproline-rich glycoprotein family
Pdulcis68361_contig_64663	63.0904	0.58039	6.76425	62.51	0.979122
Pdulcis68361_contig_64679	73.4614	0.58039	6.98382	72.881	0.985006
Pdulcis68361_contig_64680	83.8324	0.58039	7.17434	83.252	0.988988	gi|1139768257|gb|ONI03020.1|hypothetical protein PRUPE_6G233900 [Prunus persica]
Pdulcis68361_contig_6470	67.8188	294.233	-2.1172	226.414	0.971414	gi|1220092793|ref|XP_021833245.1|disease resistance protein RPS4-like isoform X2 [Prunus avium]	Prudu.08G036800	Putative disease resistance TIR-NBS-LRR class protein
Pdulcis68361_contig_6471	38.0271	182.242	-2.26076	144.215	0.970458	gi|1220092762|ref|XP_021833229.1|TMV resistance protein N-like [Prunus avium]	Prudu.08G037300	Putative disease resistance TIR-NBS-LRR class protein
Pdulcis68361_contig_64711	53.5836	0.58039	6.52863	53.0032	0.970863
Pdulcis68361_contig_64712	88.1536	0.58039	7.24685	87.5733	0.990249	gi|1027106592|ref|XP_016650411.1|PREDICTED: transcription factor ABORTED MICROSPORES-like [Prunus mume]	Prudu.08G157200	basic helix-loop-helix DNA-binding superfamily protein
Pdulcis68361_contig_64729	40.6198	0.58039	6.12902	40.0394	0.951512	gi|1139765628|gb|ONI00391.1|hypothetical protein PRUPE_6G086200 [Prunus persica]/gi|595834103|ref|XP_007206805.1|licodione synthase [Prunus persica]	Prudu.06G080700	cytochrome P450, family 93, subfamily D, polypeptide 1
Pdulcis68361_contig_64812	75.1899	0.58039	7.01737	74.6095	0.985773	gi|645270265|ref|XP_008240380.1|PREDICTED: germin-like protein subfamily 1 member 20 [Prunus mume]	Prudu.05G222300	germin-like protein 2
Pdulcis68361_contig_65229	79.5111	9.28624	3.09799	70.2249	0.980071	gi|641857992|gb|KDO76737.1|hypothetical protein CISIN_1g0237092mg [Citrus sinensis]/gi|641857991|gb|KDO76736.1|hypothetical protein CISIN_1g0237092mg [Citrus sinensis]	Prudu.05G129800	hypothetical protein
Pdulcis68361_contig_6529	691.401	6849.76	-3.30846	6158.36	0.997339	gi|1162556076|ref|XP_020419016.1|probable serine/threonine-protein kinase PBL19 isoform X1 [Prunus persica]/gi|1139771831|gb|ONI06303.1|hypothetical protein PRUPE_5G052200 [Prunus persica]	Prudu.05G055500	Protein kinase superfamily protein
Pdulcis68361_contig_654	5405.89	1288.47	2.06888	4117.43	0.972041	gi|1139783555|gb|ONI17382.1|hypothetical protein PRUPE_3G155600 [Prunus persica]/gi|595940290|ref|XP_007215818.1|expansin-B3 [Prunus persica]	Prudu.03G150300	expansin B3
Pdulcis68361_contig_6569	4.32126	387.184	-6.48542	382.863	0.999613	gi|645246542|ref|XP_008229402.1|PREDICTED: xyloglucan endotransglucosylase/hydrolase 2-like [Prunus mume]	Prudu.03G166600	xyloglucan endotransglycosylase 6
Pdulcis68361_contig_6570	37.1628	2710.94	-6.18879	2673.77	0.999857	gi|595939723|ref|XP_007215773.1|xyloglucan endotransglucosylase/hydrolase 2 [Prunus persica]/gi|1139783821|gb|ONI17648.1|hypothetical protein PRUPE_3G171500 [Prunus persica]	Prudu.03G166400	xyloglucan endotransglucosylase/hydrolase 16
Pdulcis68361_contig_658	494.352	2118.42	-2.09938	1624.07	0.972173	gi|595791973|ref|XP_007199735.1|U-box domain-containing protein 15 [Prunus persica]/gi|1139757020|gb|ONH92477.1|hypothetical protein PRUPE_8G178000 [Prunus persica]	Prudu.08G167000	Plant U-Box 15
Pdulcis68361_contig_6602	29.0338	133.19	-2.19767	104.156	0.966698		Prudu.02G164700	zinc finger WD40 repeat protein 1
Pdulcis68361_contig_6605	611.026	3438.23	-2.49236	2827.2	0.977996	gi|1139789017|gb|ONI22444.1|hypothetical protein PRUPE_2G129400 [Prunus persica]/gi|595816258|ref|XP_007204029.1|ethylene-responsive transcription factor 2 [Prunus persica]	Prudu.02G142200	ethylene-responsive element binding factor 13
Pdulcis68361_contig_6609	111.488	15.0901	2.88522	96.3983	0.983864	gi|1139766373|gb|ONI01136.1|hypothetical protein PRUPE_6G123700 [Prunus persica]	Prudu.04G054900	Xanthine/uracil permease family protein
Pdulcis68361_contig_6614	1345.64	11830.7	-3.13617	10485	0.996222	gi|1139764719|gb|ONH99481.1|hypothetical protein PRUPE_6G032400 [Prunus persica]/gi|595843950|ref|XP_007208712.1|probable galactinol--sucrose galactosyltransferase 1 [Prunus persica]	Prudu.06G027700	seed imbibition 1
Pdulcis68361_contig_6616	2606.58	15147	-2.5388	12540.4	0.978072	gi|1139767058|gb|ONI01821.1|hypothetical protein PRUPE_6G161300 [Prunus persica]/gi|595894988|ref|XP_007213713.1|cellulose synthase A catalytic subunit 2 [UDP-forming] [Prunus persica]	Prudu.06G163900	cellulose synthase 6
Pdulcis68361_contig_6671	42.3483	841.565	-4.3127	799.217	0.99975	gi|645217545|ref|XP_008226327.1|PREDICTED: heavy metal-associated isoprenylated plant protein 3-like [Prunus mume]	Prudu.02G032500	Heavy metal transport/detoxification superfamily protein
Pdulcis68361_contig_67070	17.285	138.133	-2.99846	120.848	0.989587
Pdulcis68361_contig_6732	5.18551	66.1644	-3.6735	60.9789	0.977256
Pdulcis68361_contig_6749	915.242	4026.74	-2.13739	3111.5	0.972497	gi|1162577196|ref|XP_020426067.1|sorbitol dehydrogenase [Prunus persica]/gi|1139756449|gb|ONH91906.1|hypothetical protein PRUPE_8G142900 [Prunus persica]	Prudu.04G216900	GroES-like zinc-binding alcohol dehydrogenase family protein
Pdulcis68361_contig_67573	17.285	188.046	-3.44349	170.761	0.996385	gi|1220098455|ref|XP_021801138.1|probable WRKY transcription factor 51 [Prunus avium]/gi|1220098453|ref|XP_021801137.1|probable WRKY transcription factor 51 [Prunus avium]	Prudu.06G176800	WRKY DNA-binding protein 51
Pdulcis68361_contig_6844	401.013	1850.28	-2.20603	1449.27	0.973173	gi|1162513625|ref|XP_007221864.2|uncharacterized protein LOC18789479 [Prunus persica]	Prudu.01G281700	Protein of unknown function D
Pdulcis68361_contig_6955	176.307	2291.38	-3.70005	2115.07	0.999123	gi|1139801411|gb|ONI34029.1|hypothetical protein PRUPE_1G459600 [Prunus persica]/gi|596268965|ref|XP_007225068.1|uncharacterized protein LOC18790210 [Prunus persica]	Prudu.01G417700	Peptidyl-tRNA hydrolase II family protein
Pdulcis68361_contig_7037	102.846	491.01	-2.25527	388.164	0.973004	gi|1162554707|ref|XP_007213664.2|uncharacterized protein LOC18778182 [Prunus persica]/gi|1139778577|gb|ONI12764.1|hypothetical protein PRUPE_4G181700 [Prunus persica]
Pdulcis68361_contig_7077	11.2353	147.419	-3.71382	136.184	0.995891	gi|1139784161|gb|ONI17988.1|hypothetical protein PRUPE_3G190400 [Prunus persica]/gi|1162549211|ref|XP_020416685.1|7-deoxyloganetin glucosyltransferase-like [Prunus persica]	Prudu.03G179800	UDP-glucosyl transferase 85A3
Pdulcis68361_contig_7088	5.18551	98.6663	-4.25	93.4807	0.991501		Prudu.01G224800	RPM1-interacting protein 4 family protein
Pdulcis68361_contig_7108	300.76	2349.42	-2.96562	2048.66	0.992755	gi|1027091430|ref|XP_016646867.1|PREDICTED: uncharacterized protein LOC103320911 [Prunus mume]
Pdulcis68361_contig_7130	95.9319	850.851	-3.14882	754.919	0.996186	gi|1139783774|gb|ONI17601.1|hypothetical protein PRUPE_3G168800 [Prunus persica]	Prudu.03G163700	Leucine-rich repeat transmembrane protein kinase
Pdulcis68361_contig_7131	6.91401	70.8075	-3.35631	63.8935	0.978312
Pdulcis68361_contig_7152	31.9773	986.663	-4.94744	954.685	0.999822	gi|645261881|ref|XP_008236506.1|PREDICTED: ethylene-responsive transcription factor ERF109 [Prunus mume]
Pdulcis68361_contig_7220	33.7058	646.554	-4.2617	612.848	0.999681	gi|1139790726|gb|ONI24153.1|hypothetical protein PRUPE_2G227200 [Prunus persica]/gi|596049458|ref|XP_007220496.1|uncharacterized protein LOC18784986 [Prunus persica]	Prudu.02G224600	Plant protein 1589 of unknown function
Pdulcis68361_contig_7261	1404.87	6234.27	-2.14978	4829.39	0.972574	gi|1220102852|ref|XP_021803408.1|uncharacterized protein LOC110747564 [Prunus avium]
Pdulcis68361_contig_7281	162.479	680.217	-2.06574	517.738	0.971908	gi|645273593|ref|XP_008241952.1|PREDICTED: rubber cis-polyprenyltransferase HRT2 [Prunus mume]/gi|645273596|ref|XP_008241953.1|PREDICTED: rubber cis-polyprenyltransferase HRT2 [Prunus mume]	Prudu.07G167900	Undecaprenyl pyrophosphate synthetase family protein
Pdulcis68361_contig_7288	29.3845	206.619	-2.81384	177.234	0.98938	gi|596292161|ref|XP_007226460.1|cytochrome P450 CYP749A22 [Prunus persica]/gi|1139798467|gb|ONI31085.1|hypothetical protein PRUPE_1G291100 [Prunus persica]	Prudu.01G279300	Cytochrome P450 superfamily protein
Pdulcis68361_contig_7329	107.167	1526.43	-3.83222	1419.26	0.999388	gi|1139769285|gb|ONI04048.1|hypothetical protein PRUPE_6G298900 [Prunus persica]/gi|1162560901|ref|XP_020420633.1|calcium-binding allergen Bet v 3 [Prunus persica]
Pdulcis68361_contig_736	435.583	3228.13	-2.88968	2792.55	0.991534
Pdulcis68361_contig_7360	517.221	2560.95	-2.30783	2043.73	0.975564	gi|1220102852|ref|XP_021803408.1|uncharacterized protein LOC110747564 [Prunus avium]
Pdulcis68361_contig_7361	609.297	3173.57	-2.38089	2564.27	0.977731	gi|1162574389|ref|XP_020425125.1|UPF0496 protein At4g34320 isoform X2 [Prunus persica]/gi|1162574391|ref|XP_020425126.1|UPF0496 protein At4g34320 isoform X3 [Prunus persica]
Pdulcis68361_contig_7367	13.828	246.085	-4.15349	232.257	0.99895
Pdulcis68361_contig_7369	47.5338	1427.76	-4.90865	1380.22	0.999837	gi|1139794848|gb|ONI27466.1|hypothetical protein PRUPE_1G088900 [Prunus persica]/gi|596176496|ref|XP_007223211.1|probable xyloglucan endotransglucosylase/hydrolase protein 23 [Prunus persica]	Prudu.01G075700	xyloglucan endotransglycosylase 6
Pdulcis68361_contig_7376	28.5203	258.854	-3.18208	230.334	0.995544
Pdulcis68361_contig_7400	49.44	289.725	-2.55093	240.285	0.979604	gi|1220068013|ref|XP_021820414.1|TMV resistance protein N-like [Prunus avium]	Prudu.08G035300	Putative disease resistance TIR-NBS-LRR class protein
Pdulcis68361_contig_7401	45.6904	275.294	-2.59101	229.604	0.985597	gi|1139754583|gb|ONH90040.1|hypothetical protein PRUPE_8G031800 [Prunus persica]	Prudu.08G037300	Putative disease resistance TIR-NBS-LRR class protein
Pdulcis68361_contig_7418	233.348	23.2156	3.32932	210.132	0.996556	gi|1162535179|ref|XP_020416074.1|palmitoyl-acyl carrier protein thioesterase, chloroplastic, partial [Prunus persica]	Prudu.03G069900	fatty acyl-ACP thioesterases B
Pdulcis68361_contig_7421	876.351	185.725	2.23834	690.626	0.973155	gi|1139789274|gb|ONI22701.1|hypothetical protein PRUPE_2G145700 [Prunus persica]	Prudu.02G157200	hypothetical protein
Pdulcis68361_contig_7433	31.1131	244.924	-2.97675	213.811	0.992121	gi|1139775999|gb|ONI10186.1|hypothetical protein PRUPE_4G033300 [Prunus persica]/gi|595882451|ref|XP_007212596.1|calcium-binding protein PBP1 [Prunus persica]	Prudu.04G029500	Calcium-binding EF-hand family protein
Pdulcis68361_contig_7460	140.009	605.927	-2.11363	465.918	0.972054	gi|1162521134|ref|XP_020411189.1|ubiquitin-conjugating enzyme E2-17 kDa isoform X1 [Prunus persica]/gi|1139793565|gb|ONI26183.1|hypothetical protein PRUPE_1G008300 [Prunus persica]	Prudu.01G007300	ubiquitin-conjugating enzyme 10
Pdulcis68361_contig_7557	18.1493	109.113	-2.58784	90.964	0.977641	gi|474314963|gb|EMS62068.1|DNA-directed RNA polymerase subunit alpha [Triticum urartu]	Prudu.01G038000	Haloacid dehalogenase-like hydrolase superfamily protein
Pdulcis68361_contig_7558	70.8686	1149.17	-4.0193	1078.3	0.999638	gi|1220044657|ref|XP_021808208.1|protein EXORDIUM-like [Prunus avium]	Prudu.01G471500	Phosphate-responsive 1 family protein
Pdulcis68361_contig_7615	152.973	735.934	-2.2663	582.962	0.973168	gi|1139791247|gb|ONI24674.1|hypothetical protein PRUPE_2G254500 [Prunus persica]/gi|596051574|ref|XP_007220635.1|probable inactive receptor-like protein kinase At3g56050 [Prunus persica]	Prudu.02G246600	Leucine-rich repeat protein kinase family protein
Pdulcis68361_contig_7621	31.9773	162.509	-2.3454	130.532	0.973749	gi|645276402|ref|XP_008243271.1|PREDICTED: LEAF RUST 10 DISEASE-RESISTANCE LOCUS RECEPTOR-LIKE PROTEIN KINASE-like 2.4 isoform X2 [Prunus mume]	Prudu.01G293300	leucine-rich repeat transmembrane protein kinase family protein
Pdulcis68361_contig_7633	572.134	128.847	2.1507	443.288	0.972398	gi|1139801727|gb|ONI34345.1|hypothetical protein PRUPE_1G476500 [Prunus persica]/gi|1139801726|gb|ONI34344.1|hypothetical protein PRUPE_1G476500 [Prunus persica]
Pdulcis68361_contig_7650	62.2261	275.105	-2.14439	212.879	0.971475
Pdulcis68361_contig_7652	19.8778	85.8977	-2.11146	66.0199	0.953786		Prudu.02G162500	calcineurin B subunit-related
Pdulcis68361_contig_766	103.71	515.231	-2.31266	411.52	0.97536	gi|645272748|ref|XP_008241546.1|PREDICTED: probable disease resistance protein At5g66900 [Prunus mume]	Prudu.07G132200	Disease resistance protein CC-NBS-LRR class family
Pdulcis68361_contig_7661	44.9411	196.64	-2.12945	151.699	0.96991	gi|1220083383|ref|XP_021828362.1|cell division cycle 20.1, cofactor of APC complex-like isoform X2 [Prunus avium]	Prudu.02G141900	Transducin family protein / WD-40 repeat family protein
Pdulcis68361_contig_7667	184.086	802.099	-2.1234	618.013	0.972171	gi|595819904|ref|XP_007204570.1|IQ domain-containing protein IQM1 [Prunus persica]/gi|1139762621|gb|ONH97718.1|hypothetical protein PRUPE_7G206600 [Prunus persica]	Prudu.07G187800	calmodulin-binding family protein
Pdulcis68361_contig_7673	140.009	2322.72	-4.05223	2182.71	0.999697	gi|1162531773|ref|XP_007215225.2|uncharacterized protein LOC18784392 [Prunus persica]/gi|1139786122|gb|ONI19949.1|hypothetical protein PRUPE_3G307000 [Prunus persica]/gi|1139786123|gb|ONI19950.1|hypothetical protein PRUPE_3G307000 [Prunus persica]	Prudu.03G272700	secE/sec61-gamma protein transport protein
Pdulcis68361_contig_7676	32.8416	426.006	-3.69728	393.165	0.998894	gi|1027111886|ref|XP_008241067.2|PREDICTED: LOW QUALITY PROTEIN: E3 ubiquitin-protein ligase PUB23-like [Prunus mume]	Prudu.07G096100	plant U-box 23
Pdulcis68361_contig_7687	7.77826	83.5761	-3.42557	75.7979	0.984672	gi|1139754453|gb|ONH89910.1|hypothetical protein PRUPE_8G023500 [Prunus persica]/gi|1162574899|ref|XP_020425289.1|TMV resistance protein N isoform X1 [Prunus persica]/gi|1162574897|ref|XP_020425288.1|TMV resistance protein N isoform X1 [Prunus persica]/gi|1162574895|ref|XP_020425287.1|TMV resistance protein N isoform X1 [Prunus persica]	Prudu.08G024000	Putative disease resistance TIR-NBS-LRR class protein
Pdulcis68361_contig_7688	8.64251	87.0585	-3.33246	78.4159	0.985128	gi|1162574905|ref|XP_020425293.1|TMV resistance protein N [Prunus persica]/gi|1139754449|gb|ONH89906.1|hypothetical protein PRUPE_8G023200 [Prunus persica]/gi|1139754450|gb|ONH89907.1|hypothetical protein PRUPE_8G023200 [Prunus persica]	Prudu.08G025700	Putative disease resistance TIR-NBS-LRR class protein
Pdulcis68361_contig_7689	295.574	2682.56	-3.18202	2386.99	0.996342	gi|595846957|ref|XP_007209229.1|probable serine/threonine-protein kinase PBL19 isoform X2 [Prunus persica]/gi|1139771830|gb|ONI06302.1|hypothetical protein PRUPE_5G052200 [Prunus persica]	Prudu.05G055500	Protein kinase superfamily protein
Pdulcis68361_contig_7703	23.3348	170.451	-2.86881	147.117	0.98887	gi|1139787855|gb|ONI21282.1|hypothetical protein PRUPE_2G057600 [Prunus persica]/gi|1139787856|gb|ONI21283.1|hypothetical protein PRUPE_2G057600 [Prunus persica]	Prudu.02G062700	Putative disease resistance TIR-NBS-LRR class protein
Pdulcis68361_contig_7704	40.6198	227.696	-2.48685	187.076	0.976553	gi|1139787858|gb|ONI21285.1|hypothetical protein PRUPE_2G057800 [Prunus persica]/gi|1139787859|gb|ONI21286.1|hypothetical protein PRUPE_2G057800 [Prunus persica]/gi|1162524074|ref|XP_020412147.1|TMV resistance protein N isoform X2 [Prunus persica]	Prudu.02G062700	Putative disease resistance TIR-NBS-LRR class protein
Pdulcis68361_contig_771	759.677	3332.6	-2.13319	2572.92	0.972354	gi|1139794713|gb|ONI27331.1|hypothetical protein PRUPE_1G080600 [Prunus persica]/gi|595864441|ref|XP_007211771.1|endochitinase EP3 [Prunus persica]	Prudu.01G067900	homolog of carrot EP3-3 chitinase
Pdulcis68361_contig_7710	261.004	1469.55	-2.49323	1208.54	0.977985	gi|1139791950|gb|ONI25377.1|hypothetical protein PRUPE_2G298800 [Prunus persica]/gi|596014993|ref|XP_007218770.1|protein SRC2 [Prunus persica]
Pdulcis68361_contig_7724	315.452	4228.72	-3.74473	3913.27	0.999136	gi|1162521214|ref|XP_020411216.1|basic 7S globulin [Prunus persica]/gi|1139796008|gb|ONI28626.1|hypothetical protein PRUPE_1G152100 [Prunus persica]
Pdulcis68361_contig_7728	412.248	2826.5	-2.77743	2414.25	0.990905	gi|1162553816|ref|XP_020418275.1|glucose-6-phosphate/phosphate translocator 2, chloroplastic [Prunus persica]/gi|1139775858|gb|ONI10045.1|hypothetical protein PRUPE_4G024500 [Prunus persica]	Prudu.04G022800	glucose-6-phosphate/phosphate translocator 2
Pdulcis68361_contig_7740	134.823	1676.17	-3.63602	1541.34	0.999095	gi|595877721|ref|XP_007212244.1|calcium-binding protein PBP1 [Prunus persica]/gi|1139778766|gb|ONI12953.1|hypothetical protein PRUPE_4G193800 [Prunus persica]	Prudu.04G176400	Calcium-binding EF-hand family protein
Pdulcis68361_contig_7812	625.718	3211.88	-2.35983	2586.16	0.977697	gi|1162567570|ref|XP_020422803.1|probable serine/threonine-protein kinase PBL5 [Prunus persica]/gi|1139765698|gb|ONI00461.1|hypothetical protein PRUPE_6G090100 [Prunus persica]	Prudu.06G084000	Protein kinase superfamily protein
Pdulcis68361_contig_7823	159.022	1309.36	-3.04156	1150.34	0.996051	gi|1139783773|gb|ONI17600.1|hypothetical protein PRUPE_3G168800 [Prunus persica]	Prudu.03G163700	Leucine-rich repeat transmembrane protein kinase
Pdulcis68361_contig_7827	28.5203	177.599	-2.63856	149.079	0.987739	gi|1220096554|ref|XP_021800154.1|probable LRR receptor-like serine/threonine-protein kinase At1g07650 isoform X2 [Prunus avium]	Prudu.03G163700	Leucine-rich repeat transmembrane protein kinase
Pdulcis68361_contig_785	9378.86	68504.6	-2.86872	59125.7	0.991544	gi|357492397|ref|XP_003616487.1|signal anchor, putative [Medicago truncatula]/gi|355517822|gb|AES99445.1|signal anchor, putative [Medicago truncatula]	Prudu.01G144200	beta galactosidase 9
Pdulcis68361_contig_7875	58.7691	487.527	-3.05235	428.758	0.995883	gi|1139761821|gb|ONH96918.1|hypothetical protein PRUPE_7G159700 [Prunus persica]/gi|1162569267|ref|XP_007204442.2|AAA-ATPase At2g18193 [Prunus persica]	Prudu.07G147700	P-loop containing nucleoside triphosphate hydrolases superfamily protein
Pdulcis68361_contig_7882	2127.79	225.565	3.23774	1902.22	0.996431	gi|645224947|ref|XP_008219351.1|PREDICTED: blue copper protein [Prunus mume]	Prudu.01G474500	Cupredoxin superfamily protein
Pdulcis68361_contig_7889	222.113	1354.63	-2.60854	1132.52	0.988307
Pdulcis68361_contig_7914	88.1536	415.559	-2.23696	327.405	0.9729	gi|1139758512|gb|ONH93969.1|hypothetical protein PRUPE_8G263900 [Prunus persica]/gi|595792043|ref|XP_007199770.1|probable pectinesterase/pectinesterase inhibitor 7 [Prunus persica]	Prudu.08G244400	Plant invertase/pectin methylesterase inhibitor superfamily
Pdulcis68361_contig_7917	578.184	2647.74	-2.19516	2069.55	0.973094
Pdulcis68361_contig_7979	9.29419	72.7366	-2.96828	63.4425	0.972642	gi|1139771072|gb|ONI05544.1|hypothetical protein PRUPE_5G012300 [Prunus persica]/gi|1162560518|ref|XP_020420505.1|uncharacterized protein LOC18777074 isoform X1 [Prunus persica]	Prudu.05G012200	Toll-Interleukin-Resistance domain family protein
Pdulcis68361_contig_804	160.751	4491.06	-4.80416	4330.31	0.999845	gi|1139771092|gb|ONI05564.1|hypothetical protein PRUPE_5G013100 [Prunus persica]/gi|595857602|ref|XP_007210577.1|abscisic acid 8'-hydroxylase 1 [Prunus persica]	Prudu.05G012700	cytochrome P450, family 707, subfamily A, polypeptide 1
Pdulcis68361_contig_8093	246.312	1268.73	-2.36483	1022.42	0.97768	gi|1139770048|gb|ONI04811.1|hypothetical protein PRUPE_6G340500 [Prunus persica]/gi|595825675|ref|XP_007205444.1|pollen-specific protein SF21 [Prunus persica]	Prudu.06G323800	N-MYC downregulated-like 2
Pdulcis68361_contig_812	320.637	4038.35	-3.65475	3717.71	0.999105	gi|595848973|ref|XP_007209637.1|uncharacterized protein LOC18777484 [Prunus persica]/gi|1139772916|gb|ONI07388.1|hypothetical protein PRUPE_5G116900 [Prunus persica]	Prudu.05G119600	WRKY family transcription factor
Pdulcis68361_contig_8122	162.479	1015.68	-2.64412	853.203	0.990298	gi|1220077908|ref|XP_021825472.1|TMV resistance protein N-like isoform X2 [Prunus avium]	Prudu.02G062900	Putative disease resistance TIR-NBS-LRR class protein
Pdulcis68361_contig_8129	39.7556	220.548	-2.47186	180.793	0.976369	gi|1162517341|ref|XP_020410006.1|bidirectional sugar transporter SWEET17 isoform X3 [Prunus persica]	Prudu.01G115100	Nodulin MtN3 family protein
Pdulcis68361_contig_8174	42.2417	355.668	-3.07379	313.427	0.995756	gi|1162574905|ref|XP_020425293.1|TMV resistance protein N [Prunus persica]/gi|1139754449|gb|ONH89906.1|hypothetical protein PRUPE_8G023200 [Prunus persica]/gi|1139754450|gb|ONH89907.1|hypothetical protein PRUPE_8G023200 [Prunus persica]	Prudu.08G024000	Putative disease resistance TIR-NBS-LRR class protein
Pdulcis68361_contig_8385	244.583	1182.83	-2.27385	938.251	0.973236	gi|1027099994|ref|XP_016648957.1|PREDICTED: LOW QUALITY PROTEIN: potassium channel GORK-like [Prunus mume]
Pdulcis68361_contig_8392	16.4208	145.097	-3.14343	128.677	0.99247
Pdulcis68361_contig_8415	215.199	1338.38	-2.63675	1123.18	0.990313	gi|47027063|gb|AAT08746.1|glucose-6-phosphate/phosphate-translocator, partial [Hyacinthus orientalis]	Prudu.04G022800	glucose-6-phosphate/phosphate translocator 2
Pdulcis68361_contig_8438	167.665	2260.04	-3.7527	2092.37	0.999133	gi|1139772918|gb|ONI07390.1|hypothetical protein PRUPE_5G117000 [Prunus persica]	Prudu.05G119500	hypothetical protein
Pdulcis68361_contig_849	3.45701	62.6821	-4.18046	59.2251	0.976538	gi|1139794925|gb|ONI27543.1|hypothetical protein PRUPE_1G093600 [Prunus persica]	Prudu.04G082700	Glucose-methanol-choline oxidoreductase family protein
Pdulcis68361_contig_8518	522.008	123.043	2.08491	398.965	0.97187
Pdulcis68361_contig_8523	1532.32	7250.23	-2.24231	5717.91	0.973224	gi|596013774|ref|XP_007218715.1|beta-carotene hydroxylase 2, chloroplastic [Prunus persica]/gi|1139791974|gb|ONI25401.1|hypothetical protein PRUPE_2G300800 [Prunus persica]	Prudu.02G278000	beta-hydroxylase 1
Pdulcis68361_contig_8545	251.497	4980.9	-4.30779	4729.41	0.999791	gi|1139776760|gb|ONI10947.1|hypothetical protein PRUPE_4G077900 [Prunus persica]	Prudu.04G067400	hypothetical protein
Pdulcis68361_contig_8557	196.185	3914.15	-4.31841	3717.96	0.999788	gi|1162572879|ref|XP_020424650.1|glucan endo-1,3-beta-glucosidase, basic isoform-like [Prunus persica]/gi|1139759999|gb|ONH95096.1|hypothetical protein PRUPE_7G051800 [Prunus persica]	Prudu.275S000100	beta-1,3-glucanase 3
Pdulcis68361_contig_8622	250.633	5556.65	-4.47057	5306.02	0.999819	gi|1220101622|ref|XP_021802789.1|NDR1/HIN1-like protein 13 [Prunus avium]
Pdulcis68361_contig_8624	12.9638	90.5408	-2.80408	77.577	0.97824
Pdulcis68361_contig_864	218.656	883.602	-2.01474	664.946	0.96072	gi|1162575110|ref|XP_020425353.1|7-deoxyloganetin glucosyltransferase [Prunus persica]	Prudu.116S000200	UDP-glucosyl transferase 85A3
Pdulcis68361_contig_8699	63.0904	331.983	-2.39562	268.893	0.977228	gi|1027106457|ref|XP_016650364.1|PREDICTED: TMV resistance protein N-like [Prunus mume]	Prudu.08G036800	Putative disease resistance TIR-NBS-LRR class protein
Pdulcis68361_contig_8713	207.42	889.157	-2.09988	681.737	0.972112	gi|1220066663|ref|XP_021819712.1|TMV resistance protein N-like [Prunus avium]	Prudu.58S000600	Putative disease resistance TIR-NBS-LRR class protein
Pdulcis68361_contig_8745	309.402	2215.93	-2.84036	1906.53	0.991414	gi|1220065333|ref|XP_021819005.1|putative calcium-transporting ATPase 13, plasma membrane-type [Prunus avium]	Prudu.06G155800	ATPase E1-E2 type family protein / haloacid dehalogenase-like hydrolase family protein
Pdulcis68361_contig_880	2417.31	12165	-2.33126	9747.66	0.976311	gi|1162557829|ref|XP_020419615.1|protein EDS1L [Prunus persica]/gi|1139774014|gb|ONI08486.1|hypothetical protein PRUPE_5G180900 [Prunus persica]	Prudu.05G173300	alpha/beta-Hydrolases superfamily protein
Pdulcis68361_contig_8801	24.199	298.32	-3.62384	274.121	0.998601	gi|1162523718|ref|XP_007219734.2|uncharacterized protein LOC18784729 [Prunus persica]/gi|1139789990|gb|ONI23417.1|hypothetical protein PRUPE_2G188300 [Prunus persica]	Prudu.02G189300	Protein of unknown function D
Pdulcis68361_contig_8852	41.8875	338.771	-3.01572	296.884	0.994609	gi|1139759730|gb|ONH94827.1|hypothetical protein PRUPE_7G033300 [Prunus persica]	Prudu.07G037500	disease resistance family protein / LRR family protein
Pdulcis68361_contig_8866	152.108	1250.16	-3.03894	1098.05	0.996046	gi|645267085|ref|XP_008238908.1|PREDICTED: protein P21-like [Prunus mume]	Prudu.05G099200	osmotin 34
Pdulcis68361_contig_8877	977.468	5806.22	-2.57048	4828.75	0.982454	gi|1139792366|gb|ONI25793.1|hypothetical protein PRUPE_2G320600 [Prunus persica]/gi|1162523822|ref|XP_020412062.1|NAC domain-containing protein 91 [Prunus persica]	Prudu.02G295400	TCV-interacting protein
Pdulcis68361_contig_8896	71.2682	13.9294	2.35513	57.3388	0.952846
Pdulcis68361_contig_8943	21.6063	94.0231	-2.12156	72.4169	0.95721
Pdulcis68361_contig_8962	18.1493	905.408	-5.64058	887.259	0.999819	gi|1139801798|gb|ONI34416.1|hypothetical protein PRUPE_1G481200 [Prunus persica]/gi|596226671|ref|XP_007224204.1|uncharacterized protein LOC18793267 [Prunus persica]	Prudu.01G435700	hypothetical protein
Pdulcis68361_contig_897	3182.17	18498.2	-2.5393	15316	0.978075	gi|1220044677|ref|XP_021808218.1|F-box protein At1g78280 [Prunus avium]	Prudu.01G472100	hypothetical protein
Pdulcis68361_contig_898	207.989	1694.47	-3.02626	1486.48	0.995682	gi|1162524725|ref|XP_020412387.1|TMV resistance protein N isoform X5 [Prunus persica]	Prudu.972S000300	disease resistance protein TIR-NBS-LRR class
Pdulcis68361_contig_9058	383.567	1684.29	-2.13459	1300.72	0.972347	gi|1162515577|ref|XP_020425831.1|uncharacterized protein LOC18792607 [Prunus persica]	Prudu.01G507600	Disease resistance protein TIR-NBS-LRR class family
Pdulcis68361_contig_906	5099.08	30694.5	-2.58967	25595.4	0.986428	gi|674913486|emb|CDY19671.1|BnaC09g29270D [Brassica napus]	Prudu.06G230600	RING/U-box superfamily protein
Pdulcis68361_contig_9064	443.361	1788.76	-2.01241	1345.4	0.960786	gi|1162516552|ref|XP_007225831.2|probable protein phosphatase 2C 44 [Prunus persica]/gi|1139793415|gb|ONI26033.1|hypothetical protein PRUPE_1G000400 [Prunus persica]	Prudu.01G000700	Protein phosphatase 2C family protein
Pdulcis68361_contig_908	202.235	904.247	-2.16069	702.012	0.972691	gi|1162555652|ref|XP_020418882.1|protein ABIL2 isoform X2 [Prunus persica]/gi|1139773037|gb|ONI07509.1|hypothetical protein PRUPE_5G124400 [Prunus persica]	Prudu.05G123900	ABL interactor-like protein 2
Pdulcis68361_contig_9100	436.447	4904.29	-3.49017	4467.85	0.998251	gi|1139766763|gb|ONI01526.1|hypothetical protein PRUPE_6G144100 [Prunus persica]/gi|1162560883|ref|XP_020420630.1|aluminum-activated malate transporter 2 [Prunus persica]	Prudu.06G139700	Aluminium activated malate transporter family protein
Pdulcis68361_contig_9105	214.334	2709.26	-3.65996	2494.92	0.999113	gi|645263155|ref|XP_008237102.1|PREDICTED: putative disease resistance protein At1g50180 [Prunus mume]	Prudu.1468S000800	NB-ARC domain-containing disease resistance protein
Pdulcis68361_contig_9112	5133.65	977.376	2.393	4156.28	0.977746		Prudu.01G052900	Class I glutamine amidotransferase-like superfamily protein
Pdulcis68361_contig_9180	562.628	2462.01	-2.12959	1899.39	0.972349	gi|1139765069|gb|ONH99831.1|hypothetical protein PRUPE_6G052400 [Prunus persica]/gi|1162566172|ref|XP_007204983.2|probable inactive receptor-like protein kinase At3g56050 [Prunus persica]/gi|1139765068|gb|ONH99830.1|hypothetical protein PRUPE_6G052400 [Prunus persica]	Prudu.06G049600	Protein kinase family protein
Pdulcis68361_contig_9202	76.9184	2162.53	-4.81325	2085.61	0.999837	gi|1139797980|gb|ONI30598.1|hypothetical protein PRUPE_1G261100 [Prunus persica]/gi|1220033290|ref|XP_021818734.1|uncharacterized protein LOC110760729 [Prunus avium]
Pdulcis68361_contig_9266	15.5565	85.8977	-2.4651	70.3412	0.961956
Pdulcis68361_contig_9272	123.794	578.985	-2.22559	455.191	0.97305	gi|1162577994|ref|XP_020426313.1|TMV resistance protein N [Prunus persica]/gi|1162577996|ref|XP_020426314.1|TMV resistance protein N [Prunus persica]/gi|1139754822|gb|ONH90279.1|hypothetical protein PRUPE_8G044300 [Prunus persica]/gi|1139754819|gb|ONH90276.1|hypothetical protein PRUPE_8G044300 [Prunus persica]/gi|1139754821|gb|ONH90278.1|hypothetical protein PRUPE_8G044300 [Prunus persica]/gi|113…	Prudu.58S000600	Putative disease resistance TIR-NBS-LRR class protein
Pdulcis68361_contig_9273	385.25	1598.64	-2.05297	1213.39	0.971954	gi|645264112|ref|XP_008237536.1|PREDICTED: TMV resistance protein N-like [Prunus mume]	Prudu.58S000600	Putative disease resistance TIR-NBS-LRR class protein
Pdulcis68361_contig_9290	355.207	1758.58	-2.30768	1403.37	0.975564	gi|1139792061|gb|ONI25488.1|hypothetical protein PRUPE_2G306300 [Prunus persica]	Prudu.02G282100	ubiquitin-conjugating enzyme 28
Pdulcis68361_contig_9302	124.452	862.459	-2.79286	738.007	0.990856	gi|645279944|ref|XP_008244963.1|PREDICTED: metalloendoproteinase 2-MMP [Prunus mume]
Pdulcis68361_contig_9326	691.781	4011.8	-2.53587	3320.02	0.978062		Prudu.01G357600	hypothetical protein
Pdulcis68361_contig_9367	19.8778	429.488	-4.43339	409.611	0.9996
Pdulcis68361_contig_948	10.3417	193.85	-4.2284	183.508	0.998254	gi|645262104|ref|XP_008236613.1|PREDICTED: TMV resistance protein N-like [Prunus mume]	Prudu.56S000400	Disease resistance protein TIR-NBS-LRR class family
Pdulcis68361_contig_9483	5.18551	95.1839	-4.19816	89.9984	0.990762
Pdulcis68361_contig_9494	152.973	1647.15	-3.42862	1494.17	0.998208	gi|1139785157|gb|ONI18984.1|hypothetical protein PRUPE_3G251300 [Prunus persica]
Pdulcis68361_contig_952	5881.23	66111	-3.4907	60229.8	0.998272	gi|596216519|ref|XP_007223927.1|gamma-glutamylcyclotransferase 2-1 [Prunus persica]/gi|1139801353|gb|ONI33971.1|hypothetical protein PRUPE_1G456300 [Prunus persica]	Prudu.01G414900	ChaC-like family protein
Pdulcis68361_contig_9565	2206.43	410.916	2.4248	1795.52	0.977794	gi|1139756160|gb|ONH91617.1|hypothetical protein PRUPE_8G126300 [Prunus persica]/gi|1139756161|gb|ONH91618.1|hypothetical protein PRUPE_8G126300 [Prunus persica]	Prudu.08G124700	cold regulated gene 27
Pdulcis68361_contig_9611	59.3516	267.826	-2.17394	208.474	0.971692	gi|1139780324|gb|ONI14511.1|hypothetical protein PRUPE_4G284300 [Prunus persica]	Prudu.643S000100	NB-ARC domain-containing disease resistance protein
Pdulcis68361_contig_9689	14.6923	73.1291	-2.31539	58.4368	0.951747
Pdulcis68361_contig_9733	44.0768	248.407	-2.49461	204.33	0.976841
Pdulcis68361_contig_9816	83.8324	2527.02	-4.91378	2443.18	0.999842	gi|1139785611|gb|ONI19438.1|hypothetical protein PRUPE_3G280100 [Prunus persica]/gi|595925950|ref|XP_007215013.1|xyloglucan glycosyltransferase 4 [Prunus persica]	Prudu.03G250800	Cellulose-synthase-like C4
Pdulcis68361_contig_9823	276.56	1322.13	-2.25719	1045.57	0.973226	gi|1139777907|gb|ONI12094.1|hypothetical protein PRUPE_4G143900 [Prunus persica]/gi|1162554622|ref|XP_020418545.1|putative serine/threonine-protein kinase [Prunus persica]	Prudu.04G129800	Protein kinase superfamily protein
Pdulcis68361_contig_9852	24.199	374.104	-3.95042	349.905	0.999197	gi|645272586|ref|XP_008241466.1|PREDICTED: uncharacterized protein LOC103339894 [Prunus mume]	Prudu.07G130000	alpha/beta-Hydrolases superfamily protein
Pdulcis68361_contig_9878	43.2126	349.395	-3.01533	306.182	0.994642	gi|595844857|ref|XP_007208820.1|probable inorganic phosphate transporter 1-9 [Prunus persica]/gi|1139770937|gb|ONI05409.1|hypothetical protein PRUPE_5G006100 [Prunus persica]	Prudu.05G006700	phosphate transporter 1
Pdulcis68361_contig_9881	80.3754	465.473	-2.53387	385.097	0.977799		Prudu.04G046100	Protein kinase superfamily protein
Pdulcis68361_contig_9937	1037.1	240.281	2.10976	796.82	0.972176	gi|1139770341|gb|ONI05104.1|hypothetical protein PRUPE_6G356300 [Prunus persica]/gi|1162567830|ref|XP_007205591.2|putative F-box protein PP2-B12 [Prunus persica]	Prudu.06G336500	phloem protein 2-B1
Pdulcis68361_contig_9958	57.0406	254.211	-2.15596	197.17	0.971475	gi|1220050363|ref|XP_021811192.1|uncharacterized protein LOC110754439 [Prunus avium]	Prudu.03G203700	Protein of unknown function D
Pdulcis68361_contig_9976	59.6334	692.985	-3.53863	633.352	0.998177	gi|1139785147|gb|ONI18974.1|hypothetical protein PRUPE_3G250400 [Prunus persica]/gi|595931674|ref|XP_007215357.1|COBRA-like protein 1 [Prunus persica]	Prudu.03G226400	COBRA-like protein 1 precursor

## Sheet: Desmayo Largueta B vs A
Table S4. DEGs identified by pairwise comparison of 'Desmayo Largueta' B versus A samples, showing the fold change of expression in the log2 base (log2FC) higher of equal to |2|. Sample_means indicates mean number of reads. "D" is the absolute difference of expression between the two groups compared. q-value is defined as the posterior probability of being differentially expressed, equivalent to …
Contig.ID	B_mean	A_mean	log2FC	D	q-value	Blast.Top.Hit	Gene.ID	Gene.Description
Pdulcis68361_contig_10	39.4781	499.329	-3.66086	459.851	0.999032	gi|645252604|ref|XP_008232199.1|PREDICTED: glycine-rich protein A3-like [Prunus mume]/gi|645252607|ref|XP_008232200.1|PREDICTED: glycine-rich protein A3-like [Prunus mume]	Prudu.02G118600	hypothetical protein
Pdulcis68361_contig_10019	28.9506	361.386	-3.64188	332.436	0.998848
Pdulcis68361_contig_10028	93.8703	810.555	-3.11017	716.684	0.996111	gi|596121188|ref|XP_007221797.1|probable nucleoredoxin 2 [Prunus persica]/gi|1139799689|gb|ONI32307.1|hypothetical protein PRUPE_1G360200 [Prunus persica]	Prudu.01G334500	DC1 domain-containing protein
Pdulcis68361_contig_1004	137.735	4123.45	-4.90389	3985.72	0.999892	gi|596001684|ref|XP_007218193.1|probable WRKY transcription factor 46 [Prunus persica]/gi|1139789945|gb|ONI23372.1|hypothetical protein PRUPE_2G185100 [Prunus persica]	Prudu.02G187000	WRKY family transcription factor
Pdulcis68361_contig_10069	297.402	2079.4	-2.80568	1782	0.990999	gi|1162527383|ref|XP_007218313.2|vacuolar protein sorting-associated protein 24 homolog 1 [Prunus persica]/gi|1139790361|gb|ONI23788.1|hypothetical protein PRUPE_2G208100 [Prunus persica]	Prudu.02G206600	SNF7 family protein
Pdulcis68361_contig_10082	71.0607	404.707	-2.50976	333.647	0.977671	gi|1220092762|ref|XP_021833229.1|TMV resistance protein N-like [Prunus avium]	Prudu.08G036800	Putative disease resistance TIR-NBS-LRR class protein
Pdulcis68361_contig_1010	568.485	4253.42	-2.90343	3684.93	0.99159	gi|595803547|ref|XP_007202028.1|dual specificity protein kinase shkC [Prunus persica]/gi|1139763743|gb|ONH98840.1|hypothetical protein PRUPE_7G268300 [Prunus persica]	Prudu.07G243100	Integrin-linked protein kinase family
Pdulcis68361_contig_10111	987.831	237.124	2.05862	750.707	0.971763	gi|452090872|gb|AGF95106.1|S-adenosylmethionine synthetase, partial [Prunus persica]	Prudu.06G291400	S-adenosylmethionine synthetase 1
Pdulcis68361_contig_1012	1483.54	8077.34	-2.44484	6593.81	0.977822	gi|1162533465|ref|XP_020415398.1|aspartokinase 2, chloroplastic isoform X2 [Prunus persica]/gi|1139786232|gb|ONI20059.1|hypothetical protein PRUPE_3G312900 [Prunus persica]	Prudu.03G278000	aspartate kinase 3
Pdulcis68361_contig_10135	115.803	620.026	-2.42066	504.224	0.977661	gi|1139784515|gb|ONI18342.1|hypothetical protein PRUPE_3G210300 [Prunus persica]/gi|1162534033|ref|XP_020415661.1|palmitoyl-monogalactosyldiacylglycerol delta-7 desaturase, chloroplastic [Prunus persica]	Prudu.1076S000300	fatty acid desaturase 5
Pdulcis68361_contig_1017	3326.69	15759.6	-2.24407	12433	0.972965	gi|1139759929|gb|ONH95026.1|hypothetical protein PRUPE_7G047300 [Prunus persica]/gi|595806938|ref|XP_007202521.1|probable calcium-binding protein CML36 [Prunus persica]
Pdulcis68361_contig_1019	5975.24	32748.2	-2.45435	26773	0.977862	gi|1139784970|gb|ONI18797.1|hypothetical protein PRUPE_3G239900 [Prunus persica]/gi|595926587|ref|XP_007215041.1|allene oxide cyclase, chloroplastic [Prunus persica]	Prudu.03G217000	allene oxide cyclase 4
Pdulcis68361_contig_1020	6.14105	51.1669	-3.05865	45.0258	0.958961	gi|1027103185|ref|XP_016649671.1|PREDICTED: TMV resistance protein N-like [Prunus mume]	Prudu.840S000100	Putative disease resistance TIR-NBS-LRR class protein
Pdulcis68361_contig_10203	77.2017	726.193	-3.23365	648.991	0.996435	gi|1139797707|gb|ONI30325.1|hypothetical protein PRUPE_1G244500 [Prunus persica]/gi|1162516197|ref|XP_020409632.1|uncharacterized protein LOC18788516 [Prunus persica]/gi|1139797710|gb|ONI30328.1|hypothetical protein PRUPE_1G244500 [Prunus persica]/gi|1139797709|gb|ONI30327.1|hypothetical protein PRUPE_1G244500 [Prunus persica]/gi|1139797708|gb|ONI30326.1|hypothetical protein PRUPE_1G244500 [Prunu…	Prudu.01G232500	Octicosapeptide/Phox/Bem1p family protein
Pdulcis68361_contig_1021	41.2327	239.176	-2.53621	197.943	0.979077	gi|1162524717|ref|XP_020412383.1|TMV resistance protein N isoform X1 [Prunus persica]/gi|1139787832|gb|ONI21259.1|hypothetical protein PRUPE_2G056100 [Prunus persica]	Prudu.02G060000	Putative disease resistance TIR-NBS-LRR class protein
Pdulcis68361_contig_10219	326.353	1378.28	-2.07837	1051.93	0.971876	gi|645273346|ref|XP_008241834.1|PREDICTED: oligopeptide transporter 7-like [Prunus mume]	Prudu.07G159700	oligopeptide transporter 7
Pdulcis68361_contig_1022	50.8829	841.552	-4.0478	790.669	0.999691	gi|1162524717|ref|XP_020412383.1|TMV resistance protein N isoform X1 [Prunus persica]/gi|1139787832|gb|ONI21259.1|hypothetical protein PRUPE_2G056100 [Prunus persica]	Prudu.02G060000	Putative disease resistance TIR-NBS-LRR class protein
Pdulcis68361_contig_1023	20.1777	210.208	-3.38098	190.03	0.996978	gi|1162524717|ref|XP_020412383.1|TMV resistance protein N isoform X1 [Prunus persica]/gi|1139787832|gb|ONI21259.1|hypothetical protein PRUPE_2G056100 [Prunus persica]	Prudu.02G060000	Putative disease resistance TIR-NBS-LRR class protein
Pdulcis68361_contig_10231	38.6009	1216.4	-4.97784	1177.8	0.999887	gi|596074741|ref|XP_007221228.1|ethylene-responsive transcription factor ABR1 [Prunus persica]/gi|1139767132|gb|ONI01895.1|hypothetical protein PRUPE_6G165700 [Prunus persica]
Pdulcis68361_contig_10243	134.226	1003.22	-2.9019	868.992	0.991567	gi|1139798866|gb|ONI31484.1|hypothetical protein PRUPE_1G315900 [Prunus persica]/gi|1162518448|ref|XP_007226373.2|LEAF RUST 10 DISEASE-RESISTANCE LOCUS RECEPTOR-LIKE PROTEIN KINASE-like 1.2 isoform X1 [Prunus persica]
Pdulcis68361_contig_1025	2.63188	119.702	-5.50721	117.07	0.995479	gi|1139757716|gb|ONH93173.1|hypothetical protein PRUPE_8G217100 [Prunus persica]	Prudu.08G202300	Leucine-rich repeat receptor-like protein kinase family protein
Pdulcis68361_contig_1026	893.961	8479.47	-3.24569	7585.51	0.996505	gi|1027105245|ref|XP_008234096.2|PREDICTED: oxysterol-binding protein-related protein 1C [Prunus mume]	Prudu.01G457800	Oxysterol binding protein-related protein 1C
Pdulcis68361_contig_1027	1435.25	11681.8	-3.02489	10246.5	0.994778	gi|1139802270|gb|ONI34888.1|hypothetical protein PRUPE_1G504000 [Prunus persica]	Prudu.01G457800	Oxysterol binding protein-related protein 1C
Pdulcis68361_contig_10274	121.944	538.09	-2.14163	416.146	0.972105	gi|596243993|ref|XP_007224524.1|UDP-glycosyltransferase 73B4 [Prunus persica]/gi|1139801387|gb|ONI34005.1|hypothetical protein PRUPE_1G458400 [Prunus persica]	Prudu.01G416900	UDP-Glycosyltransferase superfamily protein
Pdulcis68361_contig_1028	156.158	998.658	-2.67698	842.5	0.990237	gi|645231939|ref|XP_008222630.1|PREDICTED: histidine protein methyltransferase 1 isoform X1 [Prunus mume]/gi|645231937|ref|XP_008222629.1|PREDICTED: histidine protein methyltransferase 1 isoform X1 [Prunus mume]/gi|645231935|ref|XP_008222628.1|PREDICTED: histidine protein methyltransferase 1 isoform X1 [Prunus mume]	Prudu.01G173000	S-adenosyl-L-methionine-dependent methyltransferases superfamily protein
Pdulcis68361_contig_1029	49.1284	387.607	-2.97997	338.479	0.99334	gi|1220090910|ref|XP_021832286.1|histidine protein methyltransferase 1 homolog [Prunus avium]/gi|1220090912|ref|XP_021832287.1|histidine protein methyltransferase 1 homolog [Prunus avium]	Prudu.01G173000	S-adenosyl-L-methionine-dependent methyltransferases superfamily protein
Pdulcis68361_contig_10315	1573.86	307.806	2.35422	1266.06	0.976535	gi|1162535810|ref|XP_020416287.1|histone-lysine N-methyltransferase ATXR3 [Prunus persica]/gi|1139784723|gb|ONI18550.1|hypothetical protein PRUPE_3G222600 [Prunus persica]	Prudu.03G204900	SET domain protein 2
Pdulcis68361_contig_10332	10.5275	112.862	-3.42232	102.335	0.992291	gi|595924934|ref|XP_007214969.1|probable galactinol--sucrose galactosyltransferase 5 [Prunus persica]/gi|1139785833|gb|ONI19660.1|hypothetical protein PRUPE_3G289900 [Prunus persica]	Prudu.03G257900	Raffinose synthase family protein
Pdulcis68361_contig_10333	24.5642	329.466	-3.7455	304.902	0.998818	gi|595924934|ref|XP_007214969.1|probable galactinol--sucrose galactosyltransferase 5 [Prunus persica]/gi|1139785833|gb|ONI19660.1|hypothetical protein PRUPE_3G289900 [Prunus persica]	Prudu.03G257900	Raffinose synthase family protein
Pdulcis68361_contig_10334	22.8096	189.243	-3.05253	166.434	0.994288
Pdulcis68361_contig_10346	2.7147	204.275	-6.23358	201.56	0.998783	gi|1162572731|ref|XP_020424590.1|uncharacterized protein LOC109950407 [Prunus persica]	Prudu.1180S000200	transposable element gene
Pdulcis68361_contig_10351	136.858	2900.21	-4.40541	2763.35	0.999849	gi|595924934|ref|XP_007214969.1|probable galactinol--sucrose galactosyltransferase 5 [Prunus persica]/gi|1139785833|gb|ONI19660.1|hypothetical protein PRUPE_3G289900 [Prunus persica]	Prudu.03G257900	Raffinose synthase family protein
Pdulcis68361_contig_10355	76.3244	582.55	-2.93217	506.226	0.991497	gi|1139757169|gb|ONH92626.1|hypothetical protein PRUPE_8G184900 [Prunus persica]/gi|1162575522|ref|XP_020425491.1|TMV resistance protein N [Prunus persica]	Prudu.08G174200	Disease resistance protein TIR-NBS-LRR class family
Pdulcis68361_contig_10374	0.877292	95.7617	-6.77025	94.8844	0.992533	gi|1139776149|gb|ONI10336.1|hypothetical protein PRUPE_4G041400 [Prunus persica]/gi|595862416|ref|XP_007211392.1|polyphenol oxidase, chloroplastic [Prunus persica]	Prudu.04G036400	hypothetical protein
Pdulcis68361_contig_10377	90.3611	2416.84	-4.74128	2326.48	0.999889	gi|1139772918|gb|ONI07390.1|hypothetical protein PRUPE_5G117000 [Prunus persica]	Prudu.05G119600	WRKY family transcription factor
Pdulcis68361_contig_10379	5.26375	101.462	-4.2687	96.1981	0.992724
Pdulcis68361_contig_104	868.519	5941.79	-2.77427	5073.27	0.990695	gi|1220080947|ref|XP_021827073.1|BAG family molecular chaperone regulator 1 [Prunus avium]/gi|1220080945|ref|XP_021827072.1|BAG family molecular chaperone regulator 1 [Prunus avium]	Prudu.1169S001000	BCL-2-associated athanogene 1
Pdulcis68361_contig_10404	35.0917	539.23	-3.9417	504.138	0.999424
Pdulcis68361_contig_10410	19.3004	449.168	-4.54055	429.868	0.999708
Pdulcis68361_contig_10412	33.3371	165.303	-2.30991	131.966	0.97208	gi|1139780879|gb|ONI14706.1|hypothetical protein PRUPE_3G003100 [Prunus persica]/gi|1139780878|gb|ONI14705.1|hypothetical protein PRUPE_3G003100 [Prunus persica]/gi|1139780875|gb|ONI14702.1|hypothetical protein PRUPE_3G003100 [Prunus persica]/gi|1139780876|gb|ONI14703.1|hypothetical protein PRUPE_3G003100 [Prunus persica]/gi|596108362|ref|XP_007221461.1|ABC transporter B family member 11 [Prunus …	Prudu.03G003700	P-glycoprotein 11
Pdulcis68361_contig_10413	17.5458	207.484	-3.5638	189.938	0.997337	gi|1139800847|gb|ONI33465.1|hypothetical protein PRUPE_1G426200 [Prunus persica]/gi|1162512256|ref|XP_007226426.2|3-oxo-Delta(4,5)-steroid 5-beta-reductase [Prunus persica]	Prudu.01G390000	NAD(P)-binding Rossmann-fold superfamily protein
Pdulcis68361_contig_10416	60.1397	287.285	-2.25609	227.145	0.9722	gi|1139795499|gb|ONI28117.1|hypothetical protein PRUPE_1G124300 [Prunus persica]	Prudu.01G108200	alpha/beta-Hydrolases superfamily protein
Pdulcis68361_contig_10417	929.052	4580.6	-2.30171	3651.55	0.974664	gi|645225155|ref|XP_008219452.1|PREDICTED: probable pectin methyltransferase QUA2 [Prunus mume]/gi|645225153|ref|XP_008219451.1|PREDICTED: probable pectin methyltransferase QUA2 [Prunus mume]	Prudu.01G470100	S-adenosyl-L-methionine-dependent methyltransferases superfamily protein
Pdulcis68361_contig_1042	3285.8	16391.9	-2.31866	13106.1	0.975376	gi|1162510202|ref|XP_020409507.1|TMV resistance protein N isoform X3 [Prunus persica]	Prudu.294S000100	Disease resistance protein TIR-NBS-LRR class family
Pdulcis68361_contig_10449	145.631	3166.98	-4.44272	3021.35	0.999862	gi|645273591|ref|XP_008241951.1|PREDICTED: probable serine/threonine-protein kinase Cx32, chloroplastic [Prunus mume]	Prudu.07G168000	Protein kinase superfamily protein
Pdulcis68361_contig_10481	53.5148	1611.99	-4.91276	1558.47	0.999887	gi|1139781148|gb|ONI14975.1|hypothetical protein PRUPE_3G019100 [Prunus persica]
Pdulcis68361_contig_10487	585.154	90.0616	2.69983	495.092	0.990174	gi|1139756307|gb|ONH91764.1|hypothetical protein PRUPE_8G135800 [Prunus persica]/gi|595792129|ref|XP_007199813.1|putative UDP-glucose glucosyltransferase [Prunus persica]	Prudu.08G134300	UDP-Glycosyltransferase superfamily protein
Pdulcis68361_contig_10497	1730.9	434.348	1.9946	1296.55	0.955096	gi|1162573893|ref|XP_020424974.1|pleiotropic drug resistance protein 1 [Prunus persica]	Prudu.07G222400	pleiotropic drug resistance 12
Pdulcis68361_contig_10518	168.906	1639.72	-3.27916	1470.82	0.996847	gi|1220068013|ref|XP_021820414.1|TMV resistance protein N-like [Prunus avium]	Prudu.08G037300	Putative disease resistance TIR-NBS-LRR class protein
Pdulcis68361_contig_10538	72.8153	1178.78	-4.01691	1105.97	0.999661	gi|595808050|ref|XP_007202711.1|uncharacterized protein LOC18770657 [Prunus persica]/gi|1139761202|gb|ONH96299.1|hypothetical protein PRUPE_7G119300 [Prunus persica]
Pdulcis68361_contig_10551	419.346	3140.76	-2.9049	2721.41	0.991587	gi|595942349|ref|XP_007215908.1|endoglucanase 11 [Prunus persica]/gi|1139784539|gb|ONI18366.1|hypothetical protein PRUPE_3G211500 [Prunus persica]	Prudu.03G196200	glycosyl hydrolase 9B8
Pdulcis68361_contig_10565	1191.36	286.145	2.05779	905.218	0.971776
Pdulcis68361_contig_10570	745.698	3342.54	-2.16428	2596.84	0.972464
Pdulcis68361_contig_10587	95.6249	2538.83	-4.73063	2443.2	0.999889	gi|1139782612|gb|ONI16439.1|hypothetical protein PRUPE_3G098100 [Prunus persica]/gi|1162536111|ref|XP_007215909.2|probable WRKY transcription factor 40 [Prunus persica]	Prudu.03G090400	WRKY DNA-binding protein 40
Pdulcis68361_contig_10593	112.293	676.032	-2.58982	563.739	0.984377	gi|1162564386|ref|XP_020421784.1|probable LRR receptor-like serine/threonine-protein kinase At3g47570 isoform X1 [Prunus persica]/gi|1162564384|ref|XP_020421783.1|probable LRR receptor-like serine/threonine-protein kinase At3g47570 isoform X1 [Prunus persica]/gi|1139768515|gb|ONI03278.1|hypothetical protein PRUPE_6G248500 [Prunus persica]	Prudu.06G239000	Leucine-rich repeat protein kinase family protein
Pdulcis68361_contig_1060	51.7602	682.872	-3.7217	631.112	0.999125	gi|1162555133|ref|XP_007213866.2|acyl-CoA--sterol O-acyltransferase 1 [Prunus persica]/gi|1139775625|gb|ONI09812.1|hypothetical protein PRUPE_4G010500 [Prunus persica]	Prudu.04G010900	acyl-CoA sterol acyl transferase 1
Pdulcis68361_contig_10604	3843.42	5.7001	9.39719	3837.72	0.999912	gi|1139762424|gb|ONH97521.1|hypothetical protein PRUPE_7G194500 [Prunus persica]	Prudu.07G179200	beta-galactosidase 7
Pdulcis68361_contig_10614	161.422	34.2006	2.23874	127.221	0.9694	gi|147821826|emb|CAN72600.1|hypothetical protein VITISV_036712 [Vitis vinifera]	Prudu.06G123200	transposable element gene
Pdulcis68361_contig_10638	66.6742	688.572	-3.36841	621.898	0.998243	gi|1139759814|gb|ONH94911.1|hypothetical protein PRUPE_7G039200 [Prunus persica]
Pdulcis68361_contig_10647	47.3738	242.824	-2.35775	195.451	0.97611	gi|1139755885|gb|ONH91342.1|hypothetical protein PRUPE_8G107800 [Prunus persica]/gi|1162578403|ref|XP_020426441.1|CASP-like protein 5C1 isoform X2 [Prunus persica]	Prudu.08G109400	Tetratricopeptide repeat-like superfamily protein
Pdulcis68361_contig_10651	60.5332	492.489	-3.02429	431.956	0.994602
Pdulcis68361_contig_10652	60.5332	531.25	-3.13359	470.716	0.996105
Pdulcis68361_contig_10672	584.277	107.162	2.44686	477.115	0.977714	gi|1139758414|gb|ONH93871.1|hypothetical protein PRUPE_8G257800 [Prunus persica]	Prudu.08G243400	putative indole-3-acetic acid-amido synthetase GH3.9
Pdulcis68361_contig_10688	640.423	2692.73	-2.07197	2052.31	0.971841	gi|595864699|ref|XP_007211819.1|galactan beta-1,4-galactosyltransferase GALS3 [Prunus persica]/gi|1139777496|gb|ONI11683.1|hypothetical protein PRUPE_4G120600 [Prunus persica]	Prudu.04G106300	hypothetical protein with DUF23
Pdulcis68361_contig_107	10782.8	68528.9	-2.66798	57746.1	0.990275	gi|1139802434|gb|ONI35052.1|hypothetical protein PRUPE_1G512400 [Prunus persica]/gi|596288682|ref|XP_007225977.1|pollen-specific protein C13 [Prunus persica]	Prudu.05G092300	Pollen Ole e 1 allergen and extensin family protein
Pdulcis68361_contig_10702	82.4655	452.588	-2.45634	370.123	0.977629
Pdulcis68361_contig_10709	8.77292	104.882	-3.57956	96.109	0.991703	gi|1139757532|gb|ONH92989.1|hypothetical protein PRUPE_8G206300 [Prunus persica]	Prudu.08G193000	Protein kinase superfamily protein with octicosapeptide/Phox/Bem1p domain
Pdulcis68361_contig_10713	275.47	4029.97	-3.8708	3754.5	0.99953	gi|1139787079|gb|ONI20506.1|hypothetical protein PRUPE_2G019800, partial [Prunus persica]
Pdulcis68361_contig_10717	50.8829	232.564	-2.19237	181.681	0.971195
Pdulcis68361_contig_1073	253.537	6405.77	-4.6591	6152.24	0.999892	gi|1139784305|gb|ONI18132.1|hypothetical protein PRUPE_3G198500 [Prunus persica]/gi|1162532735|ref|XP_007215107.2|uncharacterized protein LOC18783643 [Prunus persica]	Prudu.03G186200	hypothetical protein
Pdulcis68361_contig_10732	14.914	281.585	-4.23883	266.671	0.999306
Pdulcis68361_contig_10739	243.887	3048.41	-3.64377	2804.53	0.99915	gi|1139755161|gb|ONH90618.1|hypothetical protein PRUPE_8G064400 [Prunus persica]/gi|595800889|ref|XP_007201742.1|ABC transporter G family member 11 [Prunus persica]	Prudu.603S000100	white-brown complex homolog protein 11
Pdulcis68361_contig_10774	56.1467	371.647	-2.72666	315.5	0.990004	gi|1162516779|ref|XP_007222257.2|probable WRKY transcription factor 7 isoform X1 [Prunus persica]/gi|1139800916|gb|ONI33534.1|hypothetical protein PRUPE_1G431100 [Prunus persica]	Prudu.01G393600	WRKY DNA-binding protein 7
Pdulcis68361_contig_10783	23.6869	339.726	-3.84221	316.039	0.99914	gi|1162568070|ref|XP_020422979.1|G-type lectin S-receptor-like serine/threonine-protein kinase LECRK3 [Prunus persica]	Prudu.06G012700	receptor-like protein kinase 1
Pdulcis68361_contig_10791	281.611	2033.8	-2.8524	1752.19	0.991479	gi|1139761391|gb|ONH96488.1|hypothetical protein PRUPE_7G132100 [Prunus persica]/gi|595820664|ref|XP_007204693.1|mitogen-activated protein kinase kinase kinase 5 [Prunus persica]
Pdulcis68361_contig_10793	92.993	419.528	-2.17357	326.535	0.97217	gi|1139800508|gb|ONI33126.1|hypothetical protein PRUPE_1G407300 [Prunus persica]/gi|1162512125|ref|XP_020415185.1|17.1 kDa class II heat shock protein [Prunus persica]	Prudu.01G375200	S-adenosyl-L-methionine-dependent methyltransferases superfamily protein
Pdulcis68361_contig_10803	76.3244	514.149	-2.75197	437.825	0.990225	gi|595850970|ref|XP_007210022.1|ethylene-responsive transcription factor ERF027 [Prunus persica]/gi|1139772467|gb|ONI06939.1|hypothetical protein PRUPE_5G090300 [Prunus persica]	Prudu.05G096700	Integrase-type DNA-binding superfamily protein
Pdulcis68361_contig_10815	194.759	893.776	-2.19822	699.017	0.972681	gi|1027092100|ref|XP_008222878.2|PREDICTED: TMV resistance protein N-like, partial [Prunus mume]	Prudu.05G019300	Putative disease resistance TIR-NBS-LRR class protein
Pdulcis68361_contig_10825	5507.64	1348.64	2.02992	4159	0.963516	gi|1139769398|gb|ONI04161.1|hypothetical protein PRUPE_6G306200 [Prunus persica]/gi|595836816|ref|XP_007207334.1|S-adenosylmethionine synthase 2 [Prunus persica]/gi|1220087310|ref|XP_021830420.1|S-adenosylmethionine synthase 2-like [Prunus avium]/gi|1220087308|ref|XP_021830419.1|S-adenosylmethionine synthase 2-like [Prunus avium]	Prudu.06G291400	S-adenosylmethionine synthetase 1
Pdulcis68361_contig_10833	232.482	2592.41	-3.4791	2359.92	0.998378	gi|1139784215|gb|ONI18042.1|hypothetical protein PRUPE_3G193600 [Prunus persica]/gi|595966537|ref|XP_007217188.1|uncharacterized protein LOC18783490 [Prunus persica]	Prudu.03G182200	Heavy metal transport/detoxification superfamily protein
Pdulcis68361_contig_10857	12.2821	461.708	-5.23235	449.426	0.999741	gi|1139757679|gb|ONH93136.1|hypothetical protein PRUPE_8G215100 [Prunus persica]/gi|1162574363|ref|XP_020425119.1|bifunctional TH2 protein, mitochondrial [Prunus persica]	Prudu.08G200900	Haem oxygenase-like, multi-helical
Pdulcis68361_contig_10859	577.258	2543.39	-2.13946	1966.13	0.972281	gi|595825240|ref|XP_007205375.1|probable protein phosphatase 2C 25 [Prunus persica]/gi|1139765106|gb|ONH99868.1|hypothetical protein PRUPE_6G054500 [Prunus persica]	Prudu.06G051800	Protein phosphatase 2C family protein
Pdulcis68361_contig_10880	21.9323	184.683	-3.07392	162.751	0.994175
Pdulcis68361_contig_10886	16.6686	193.803	-3.53939	177.135	0.996996	gi|1162512890|ref|XP_020417685.1|RING-H2 finger protein ATL54 [Prunus persica]/gi|1139802617|gb|ONI35235.1|hypothetical protein PRUPE_1G524400 [Prunus persica]
Pdulcis68361_contig_10900	20.1777	98.0418	-2.28063	77.864	0.96192
Pdulcis68361_contig_10918	55.2694	279.305	-2.33729	224.036	0.975305	gi|1027085188|ref|XP_008243607.2|PREDICTED: G-type lectin S-receptor-like serine/threonine-protein kinase RLK1 [Prunus mume]	Prudu.06G013000	receptor-like protein kinase 1
Pdulcis68361_contig_1092	177.213	4224.92	-4.57537	4047.7	0.999884	gi|1139755509|gb|ONH90966.1|hypothetical protein PRUPE_8G086000 [Prunus persica]/gi|595797505|ref|XP_007201281.1|protein FMP32, mitochondrial [Prunus persica]	Prudu.08G089700	Protein of unknown function D
Pdulcis68361_contig_10924	214.059	1276.82	-2.57648	1062.76	0.98444	gi|595865083|ref|XP_007211887.1|protein G1-like1 [Prunus persica]/gi|1139777130|gb|ONI11317.1|hypothetical protein PRUPE_4G101300 [Prunus persica]	Prudu.06G048400	Protein of unknown function D
Pdulcis68361_contig_1093	17.5458	841.335	-5.58348	823.789	0.999862
Pdulcis68361_contig_10940	169.317	1692.93	-3.32172	1523.61	0.997428		Prudu.03G126700	Protein kinase superfamily protein
Pdulcis68361_contig_1095	232.482	52.4409	2.14836	180.041	0.970911	gi|1139798836|gb|ONI31454.1|hypothetical protein PRUPE_1G314200 [Prunus persica]
Pdulcis68361_contig_11002	704.466	144.783	2.28264	559.683	0.973696	gi|596279501|ref|XP_007225245.1|beta-xylosidase/alpha-L-arabinofuranosidase 2 [Prunus persica]/gi|1139803269|gb|ONI35887.1|hypothetical protein PRUPE_1G559400 [Prunus persica]	Prudu.01G510100	beta-D-xylosidase 4
Pdulcis68361_contig_11003	56.1467	292.985	-2.38355	236.839	0.976998
Pdulcis68361_contig_11007	513.216	2081.68	-2.02011	1568.46	0.960796	gi|1162572760|ref|XP_007202596.2|cold shock protein CS66 [Prunus persica]	Prudu.07G150200	dehydrin xero 1
Pdulcis68361_contig_11046	596.559	4259.12	-2.83582	3662.56	0.991389	gi|1139765734|gb|ONI00497.1|hypothetical protein PRUPE_6G091700 [Prunus persica]/gi|645217241|ref|XP_008224929.1|PREDICTED: mitogen-activated protein kinase 3 [Prunus mume]/gi|954331161|gb|ALP46219.1|mitogen-activated protein kinase 4 [Prunus cerasus x Prunus canescens]/gi|595825310|ref|XP_007205387.1|mitogen-activated protein kinase 3 [Prunus persica]	Prudu.06G085500	mitogen-activated protein kinase 3
Pdulcis68361_contig_11063	190.372	2199.1	-3.53002	2008.73	0.998479		Prudu.01G232500	Octicosapeptide/Phox/Bem1p family protein
Pdulcis68361_contig_11065	365.831	2107.9	-2.52656	1742.07	0.979102	gi|595873792|ref|XP_007212047.1|BAG family molecular chaperone regulator 5, mitochondrial [Prunus persica]/gi|1139775630|gb|ONI09817.1|hypothetical protein PRUPE_4G011000 [Prunus persica]	Prudu.04G011200	fumarylacetoacetase, putative
Pdulcis68361_contig_11099	12.2821	262.205	-4.41607	249.923	0.999281	gi|595791005|ref|XP_007199251.1|1-aminocyclopropane-1-carboxylate oxidase homolog 11 [Prunus persica]	Prudu.762S000400	2-oxoglutarate and Fe(II)-dependent oxygenase superfamily protein
Pdulcis68361_contig_1110	2166.03	8701.78	-2.00625	6535.74	0.957792	gi|595804237|ref|XP_007202125.1|choline/ethanolaminephosphotransferase 1 [Prunus persica]/gi|1139763593|gb|ONH98690.1|hypothetical protein PRUPE_7G262100 [Prunus persica]/gi|1139763598|gb|ONH98695.1|hypothetical protein PRUPE_7G262100 [Prunus persica]/gi|1162572302|ref|XP_020424398.1|choline/ethanolaminephosphotransferase 1 [Prunus persica]/gi|1162572305|ref|XP_020424399.1|choline/ethanolaminepho…	Prudu.07G237800	aminoalcoholphosphotransferase 1
Pdulcis68361_contig_11118	90.3611	584.83	-2.69424	494.469	0.990162	gi|595863784|ref|XP_007211650.1|peroxidase 47 [Prunus persica]/gi|1139778650|gb|ONI12837.1|hypothetical protein PRUPE_4G186300 [Prunus persica]	Prudu.04G171100	Peroxidase superfamily protein
Pdulcis68361_contig_11129	57.9013	242.824	-2.06825	184.923	0.970433
Pdulcis68361_contig_1113	1856.35	16116.5	-3.11799	14260.1	0.996183	gi|1220064170|ref|XP_021818391.1|putative 4-hydroxy-4-methyl-2-oxoglutarate aldolase 2 isoform X1 [Prunus avium]	Prudu.06G341300	Ribonuclease E inhibitor RraA/Dimethylmenaquinone methyltransferase
Pdulcis68361_contig_11130	37.7236	725.053	-4.26455	687.329	0.999754	gi|1162560044|ref|XP_007210670.2|ethylene-responsive transcription factor ERF027, partial [Prunus persica]	Prudu.05G096700	Integrase-type DNA-binding superfamily protein
Pdulcis68361_contig_11131	38.6009	269.045	-2.80114	230.444	0.99024	gi|1027109798|ref|XP_008238800.2|PREDICTED: ethylene-responsive transcription factor ERF027-like [Prunus mume]	Prudu.05G096700	Integrase-type DNA-binding superfamily protein
Pdulcis68361_contig_11132	71.938	527.829	-2.87525	455.892	0.991429	gi|1162551659|ref|XP_020417487.1|MACPF domain-containing protein NSL1 [Prunus persica]/gi|1139776328|gb|ONI10515.1|hypothetical protein PRUPE_4G051500 [Prunus persica]	Prudu.04G044700	MAC/Perforin domain-containing protein
Pdulcis68361_contig_11152	5.26375	725.053	-7.10585	719.789	0.999862
Pdulcis68361_contig_11154	323.721	2545.54	-2.97515	2221.82	0.993629	gi|1162579586|ref|XP_020409384.1|MADS-box protein JOINTLESS isoform X3 [Prunus persica]/gi|1139755230|gb|ONH90687.1|hypothetical protein PRUPE_8G069300 [Prunus persica]	Prudu.08G075200	K-box region and MADS-box transcription factor family protein
Pdulcis68361_contig_11178	4.38646	116.282	-4.72843	111.896	0.994982	gi|645236691|ref|XP_008224859.1|PREDICTED: cysteine-rich receptor-like protein kinase 25 [Prunus mume]	Prudu.04G025100	hypothetical protein
Pdulcis68361_contig_1118	67.5515	469.688	-2.79764	402.137	0.990806	gi|1139758512|gb|ONH93969.1|hypothetical protein PRUPE_8G263900 [Prunus persica]/gi|595792043|ref|XP_007199770.1|probable pectinesterase/pectinesterase inhibitor 7 [Prunus persica]	Prudu.08G244400	Plant invertase/pectin methylesterase inhibitor superfamily
Pdulcis68361_contig_11185	114.048	17.1003	2.73755	96.9477	0.983449
Pdulcis68361_contig_11193	507.952	2602.67	-2.35723	2094.71	0.977304	gi|1139761811|gb|ONH96908.1|hypothetical protein PRUPE_7G158900 [Prunus persica]/gi|1162573101|ref|XP_020424715.1|protein HYPER-SENSITIVITY-RELATED 4 [Prunus persica]	Prudu.07G147500	P-loop containing nucleoside triphosphate hydrolases superfamily protein
Pdulcis68361_contig_11209	179.725	1096.7	-2.60931	916.975	0.986421	gi|645254981|ref|XP_008233287.1|PREDICTED: vacuolar amino acid transporter 1 [Prunus mume]/gi|645254978|ref|XP_008233286.1|PREDICTED: vacuolar amino acid transporter 1 [Prunus mume]	Prudu.02G207800	Transmembrane amino acid transporter family protein
Pdulcis68361_contig_11212	42.9873	927.977	-4.43211	884.989	0.999844	gi|1139786196|gb|ONI20023.1|hypothetical protein PRUPE_3G310600 [Prunus persica]/gi|595953652|ref|XP_007216529.1|NAC domain-containing protein 41 [Prunus persica]	Prudu.03G275700	NAC domain containing protein 83
Pdulcis68361_contig_11222	43.8646	285.005	-2.69986	241.141	0.989634
Pdulcis68361_contig_11237	34.2144	263.345	-2.94428	229.13	0.990831
Pdulcis68361_contig_11256	370.217	1846.83	-2.31861	1476.62	0.975363	gi|645216659|ref|XP_008222223.1|PREDICTED: E3 ubiquitin-protein ligase RING1-like [Prunus mume]	Prudu.06G067200	zinc finger C3HC4-type RING finger family protein
Pdulcis68361_contig_1130	57.9013	515.289	-3.15372	457.388	0.996148		Prudu.05G037600	ubiquitin-conjugating enzyme 32
Pdulcis68361_contig_11302	0.877292	305.879	-8.44569	305.002	0.99954
Pdulcis68361_contig_11324	55.2694	0.57001	6.59935	54.6994	0.974239	gi|694331221|ref|XP_009356290.1|PREDICTED: uncharacterized protein LOC103947158 [Pyrus x bretschneideri]	Prudu.08G051600	hypothetical protein
Pdulcis68361_contig_11334	64.0423	1532.19	-4.58042	1468.15	0.999879	gi|1139787151|gb|ONI20578.1|hypothetical protein PRUPE_2G023200 [Prunus persica]/gi|596013519|ref|XP_007218709.1|protein BPS1, chloroplastic [Prunus persica]
Pdulcis68361_contig_11343	32.1024	346.554	-3.43233	314.452	0.998011	gi|1220071157|ref|XP_021822025.1|probable leucine-rich repeat receptor-like protein kinase At1g35710 [Prunus avium]	Prudu.304S000700	microtubule-associated proteins 70-1
Pdulcis68361_contig_11344	8.77292	111.632	-3.66955	102.859	0.993181	gi|1162572509|ref|XP_020424496.1|probable LRR receptor-like serine/threonine-protein kinase At4g36180 [Prunus persica]	Prudu.304S000700	microtubule-associated proteins 70-1
Pdulcis68361_contig_11351	77.2017	13.6802	2.49654	63.5215	0.95928	gi|1139782230|gb|ONI16057.1|hypothetical protein PRUPE_3G076400 [Prunus persica]/gi|595965406|ref|XP_007217092.1|pleiotropic drug resistance protein 1 [Prunus persica]	Prudu.08G199900	pleiotropic drug resistance 12
Pdulcis68361_contig_11359	171.072	3107.7	-4.18317	2936.62	0.999766	gi|1162525282|ref|XP_007217934.2|uncharacterized acetyltransferase At3g50280 [Prunus persica]/gi|1139791129|gb|ONI24556.1|hypothetical protein PRUPE_2G246800 [Prunus persica]
Pdulcis68361_contig_11368	4027.65	522.129	2.94746	3505.52	0.992	gi|1139778659|gb|ONI12846.1|hypothetical protein PRUPE_4G187100 [Prunus persica]	Prudu.04G171900	NAC domain containing protein 2
Pdulcis68361_contig_11369	337.605	42.994	2.97313	294.611	0.992804	gi|645236976|ref|XP_008224995.1|PREDICTED: NAC transcription factor 25 [Prunus mume]	Prudu.04G035900	NAC domain containing protein 25
Pdulcis68361_contig_11378	99.134	424.088	-2.09691	324.954	0.971637		Prudu.05G116700	SPA1-related 2
Pdulcis68361_contig_11402	18.4231	197.224	-3.42024	178.8	0.996825
Pdulcis68361_contig_11403	19.3303	116.318	-2.58913	96.9873	0.977553
Pdulcis68361_contig_1141	71.0607	430.326	-2.59831	359.265	0.986167	gi|1139787858|gb|ONI21285.1|hypothetical protein PRUPE_2G057800 [Prunus persica]/gi|1139787859|gb|ONI21286.1|hypothetical protein PRUPE_2G057800 [Prunus persica]/gi|1162524074|ref|XP_020412147.1|TMV resistance protein N isoform X2 [Prunus persica]	Prudu.02G062300	Putative disease resistance TIR-NBS-LRR class protein
Pdulcis68361_contig_1143	1618.6	9447.35	-2.54516	7828.75	0.982368	gi|1139782679|gb|ONI16506.1|hypothetical protein PRUPE_3G102800 [Prunus persica]/gi|1162535171|ref|XP_020416071.1|protein VASP homolog [Prunus persica]
Pdulcis68361_contig_11452	56.3115	617.891	-3.45585	561.58	0.998283	gi|1162550831|ref|XP_007213623.2|uncharacterized protein LOC18779778 [Prunus persica]	Prudu.977S000100	S-locus lectin protein kinase family protein
Pdulcis68361_contig_11464	105.275	575.71	-2.45118	470.435	0.977709	gi|1162577994|ref|XP_020426313.1|TMV resistance protein N [Prunus persica]/gi|1162577996|ref|XP_020426314.1|TMV resistance protein N [Prunus persica]/gi|1139754822|gb|ONH90279.1|hypothetical protein PRUPE_8G044300 [Prunus persica]/gi|1139754819|gb|ONH90276.1|hypothetical protein PRUPE_8G044300 [Prunus persica]/gi|1139754821|gb|ONH90278.1|hypothetical protein PRUPE_8G044300 [Prunus persica]/gi|113…	Prudu.58S000600	Putative disease resistance TIR-NBS-LRR class protein
Pdulcis68361_contig_1147	475.492	2272.06	-2.25651	1796.57	0.972992	gi|595825130|ref|XP_007205357.1|probable protein phosphatase 2C 78 [Prunus persica]/gi|1139768095|gb|ONI02858.1|hypothetical protein PRUPE_6G224900 [Prunus persica]	Prudu.06G220900	Protein phosphatase 2C family protein
Pdulcis68361_contig_11474	50.8829	568.37	-3.48158	517.487	0.998278	gi|1162560022|ref|XP_007210187.2|flavonoid 3'-monooxygenase [Prunus persica]	Prudu.411S000100	cytochrome P450, family 706, subfamily A, polypeptide 4
Pdulcis68361_contig_11481	16.6686	283.273	-4.08699	266.604	0.999233		Prudu.01G198800	ARM repeat superfamily protein
Pdulcis68361_contig_11484	621.123	94.6217	2.71464	526.501	0.99021	gi|1162568924|ref|XP_007204261.2|subtilisin-like protease SBT1.9 [Prunus persica]/gi|1139761388|gb|ONH96485.1|hypothetical protein PRUPE_7G131900 [Prunus persica]
Pdulcis68361_contig_1151	185.986	1300.76	-2.80609	1114.78	0.990997	gi|645235342|ref|XP_008224221.1|PREDICTED: putative calcium-transporting ATPase 13, plasma membrane-type [Prunus mume]	Prudu.06G155600	ATPase E1-E2 type family protein / haloacid dehalogenase-like hydrolase family protein
Pdulcis68361_contig_11510	119.312	547.21	-2.19736	427.898	0.972557	gi|1220084019|ref|XP_021828696.1|acyl-protein thioesterase 2-like [Prunus avium]/gi|1220084017|ref|XP_021828695.1|acyl-protein thioesterase 2-like [Prunus avium]	Prudu.01G428800	alpha/beta-Hydrolases superfamily protein
Pdulcis68361_contig_11513	650.951	3029.03	-2.21824	2378.08	0.972919		Prudu.05G005900	RNA-binding family protein with RRM/RBD/RNP motifs
Pdulcis68361_contig_11516	164.054	1558.41	-3.24783	1394.35	0.996495	gi|595823166|ref|XP_007205027.1|probable WRKY transcription factor 33 [Prunus persica]/gi|1139769089|gb|ONI03852.1|hypothetical protein PRUPE_6G286000 [Prunus persica]	Prudu.06G274600	WRKY DNA-binding protein 33
Pdulcis68361_contig_11522	55.2694	270.185	-2.28939	214.915	0.973727	gi|1162550682|ref|XP_007214260.2|uncharacterized protein LOC18780882 [Prunus persica]
Pdulcis68361_contig_11570	160.544	3.42006	5.55281	157.124	0.99775	gi|1024020034|gb|KZV37526.1|hypothetical protein F511_43219 [Dorcoceras hygrometricum]	Prudu.05G217100	lectin protein kinase family protein
Pdulcis68361_contig_11590	24.5642	133.382	-2.44094	108.818	0.97254	gi|1162536075|ref|XP_020416376.1|nodulation-signaling pathway 1 protein [Prunus persica]	Prudu.03G037200	GRAS family transcription factor
Pdulcis68361_contig_11594	18633.7	1792.11	3.37818	16841.6	0.998326	gi|1139800011|gb|ONI32629.1|hypothetical protein PRUPE_1G377300 [Prunus persica]/gi|1162515810|ref|XP_020426585.1|isoflavone reductase-like protein [Prunus persica]	Prudu.01G350400	NmrA-like negative transcriptional regulator family protein
Pdulcis68361_contig_1162	1345.77	6061.49	-2.17124	4715.72	0.97248	gi|1139795278|gb|ONI27896.1|hypothetical protein PRUPE_1G109900 [Prunus persica]	Prudu.01G266300	HCO3- transporter family
Pdulcis68361_contig_11628	0.877292	316.926	-8.49687	316.048	0.999568
Pdulcis68361_contig_1163	21.9323	263.345	-3.58582	241.412	0.998145	gi|1139780320|gb|ONI14507.1|hypothetical protein PRUPE_4G284000 [Prunus persica]/gi|1139780321|gb|ONI14508.1|hypothetical protein PRUPE_4G284000 [Prunus persica]	Prudu.643S000100	NB-ARC domain-containing disease resistance protein
Pdulcis68361_contig_11635	20.1777	173.283	-3.1023	153.105	0.99385
Pdulcis68361_contig_11642	200.023	1395.39	-2.80243	1195.36	0.990994	gi|596147928|ref|XP_007222702.1|eukaryotic initiation factor 4A-11 [Prunus persica]/gi|1139800544|gb|ONI33162.1|hypothetical protein PRUPE_1G409000 [Prunus persica]	Prudu.01G376700	eukaryotic translation initiation factor 4A1
Pdulcis68361_contig_11651	87.1932	414.399	-2.24873	327.205	0.972666		Prudu.305S000200	uvrB/uvrC motif-containing protein
Pdulcis68361_contig_1166	3.50917	49.0209	-3.8042	45.5117	0.962878	gi|1162553178|ref|XP_007214309.2|putative disease resistance protein RGA3, partial [Prunus persica]
Pdulcis68361_contig_11689	193.382	1128.04	-2.54429	934.657	0.980221	gi|1162524717|ref|XP_020412383.1|TMV resistance protein N isoform X1 [Prunus persica]/gi|1139787832|gb|ONI21259.1|hypothetical protein PRUPE_2G056100 [Prunus persica]	Prudu.02G060000	Putative disease resistance TIR-NBS-LRR class protein
Pdulcis68361_contig_1169	6134.03	25079.3	-2.03159	18945.3	0.963534	gi|1139789589|gb|ONI23016.1|hypothetical protein PRUPE_2G164300 [Prunus persica]	Prudu.02G172700	myb domain protein 17
Pdulcis68361_contig_11698	35.969	180.123	-2.32416	144.154	0.972708
Pdulcis68361_contig_11721	8.77292	357.966	-5.35062	349.194	0.999618	gi|1220093990|ref|XP_021833862.1|TMV resistance protein N-like [Prunus avium]	Prudu.08G109600	Putative disease resistance TIR-NBS-LRR class protein
Pdulcis68361_contig_11758	209.673	880.096	-2.06952	670.423	0.971796	gi|596298324|ref|XP_007227473.1|peroxidase 16 [Prunus persica]/gi|1139801427|gb|ONI34045.1|hypothetical protein PRUPE_1G460600 [Prunus persica]	Prudu.01G418300	Peroxidase superfamily protein
Pdulcis68361_contig_11782	39.4781	1370.3	-5.1173	1330.83	0.999887	gi|645257186|ref|XP_008234297.1|PREDICTED: ethylene-responsive transcription factor ERF027 [Prunus mume]
Pdulcis68361_contig_11784	459.701	3084.9	-2.74645	2625.19	0.990383	gi|1139798706|gb|ONI31324.1|hypothetical protein PRUPE_1G306500 [Prunus persica]/gi|596176541|ref|XP_007223216.1|pH-response regulator protein palA/RIM20 [Prunus persica]	Prudu.01G286700	Endosomal targeting BRO1-like domain-containing protein
Pdulcis68361_contig_11794	0.877292	118.562	-7.07837	117.685	0.995562	gi|1139779138|gb|ONI13325.1|hypothetical protein PRUPE_4G215600 [Prunus persica]	Prudu.04G193400	myb domain protein 120
Pdulcis68361_contig_118	84.6783	8843.93	-6.70655	8759.25	0.999907	gi|1139781288|gb|ONI15115.1|hypothetical protein PRUPE_3G026800 [Prunus persica]/gi|595925194|ref|XP_007214977.1|beta-amyrin synthase [Prunus persica]	Prudu.03G025400	Terpenoid cyclases family protein
Pdulcis68361_contig_1180	1382.61	27721.9	-4.32556	26339.3	0.999854	gi|1139775960|gb|ONI10147.1|hypothetical protein PRUPE_4G030300 [Prunus persica]/gi|1162550633|ref|XP_020417137.1|(3S,6E)-nerolidol synthase 1 [Prunus persica]	Prudu.04G027200	terpene synthase 14
Pdulcis68361_contig_1181	3047.71	18858.2	-2.62939	15810.5	0.989249	gi|1139778370|gb|ONI12557.1|hypothetical protein PRUPE_4G171400 [Prunus persica]/gi|1162552291|ref|XP_007212014.2|uncharacterized protein LOC18780689 [Prunus persica]	Prudu.04G154500	sodium/calcium exchanger family protein / calcium-binding EF hand family protein
Pdulcis68361_contig_11817	89.4838	432.068	-2.27156	342.584	0.973093	gi|1162564382|ref|XP_020421782.1|probable LRR receptor-like serine/threonine-protein kinase At3g47570 [Prunus persica]/gi|1139768511|gb|ONI03274.1|hypothetical protein PRUPE_6G248100 [Prunus persica]	Prudu.06G238500	Leucine-rich repeat protein kinase family protein
Pdulcis68361_contig_11874	2232.71	9604.67	-2.10494	7371.96	0.971954	gi|1139754290|gb|ONH89747.1|hypothetical protein PRUPE_8G013500 [Prunus persica]/gi|595793475|ref|XP_007200486.1|ras-related protein RABC1 [Prunus persica]	Prudu.08G013900	RAB GTPASE HOMOLOG B18
Pdulcis68361_contig_11882	24.5642	572.29	-4.54212	547.726	0.999781	gi|1220099939|ref|XP_021801919.1|TMV resistance protein N-like [Prunus avium]	Prudu.08G025700	Putative disease resistance TIR-NBS-LRR class protein
Pdulcis68361_contig_11883	59.6559	1014.54	-4.08802	954.883	0.999711	gi|1162575822|ref|XP_020425593.1|TMV resistance protein N [Prunus persica]/gi|1162575820|ref|XP_020425592.1|TMV resistance protein N [Prunus persica]/gi|1162575818|ref|XP_020425591.1|TMV resistance protein N [Prunus persica]/gi|1162575824|ref|XP_020425594.1|TMV resistance protein N [Prunus persica]/gi|1139754461|gb|ONH89918.1|hypothetical protein PRUPE_8G023900 [Prunus persica]	Prudu.08G024400	Putative disease resistance TIR-NBS-LRR class protein
Pdulcis68361_contig_119	134.79	1199.08	-3.15314	1064.29	0.996284	gi|1139781282|gb|ONI15109.1|hypothetical protein PRUPE_3G026200 [Prunus persica]	Prudu.03G024300	Terpenoid cyclases family protein
Pdulcis68361_contig_11934	42.11	395.587	-3.23176	353.477	0.996234	gi|1139774733|gb|ONI09205.1|hypothetical protein PRUPE_5G223600 [Prunus persica]/gi|1162560422|ref|XP_007208838.2|protein SAR DEFICIENT 1 [Prunus persica]	Prudu.05G208300	Calmodulin binding protein-like
Pdulcis68361_contig_11942	5812.94	1135.46	2.35599	4677.48	0.977309		Prudu.03G150300	expansin B3
Pdulcis68361_contig_11958	332.494	1818.33	-2.45122	1485.84	0.977837
Pdulcis68361_contig_11974	686.92	171.003	2.00612	515.917	0.957681	gi|1162526207|ref|XP_007219498.2|glycine-rich cell wall structural protein 2 [Prunus persica]	Prudu.02G168800	Calcium-dependent lipid-binding family protein
Pdulcis68361_contig_1198	245.642	1219.82	-2.31204	974.18	0.975341	gi|1220095809|ref|XP_021834784.1|probable WRKY transcription factor 17 [Prunus avium]	Prudu.01G417400	WRKY DNA-binding protein 11
Pdulcis68361_contig_11983	91.2384	362.527	-1.99037	271.288	0.954629	gi|596243993|ref|XP_007224524.1|UDP-glycosyltransferase 73B4 [Prunus persica]/gi|1139801387|gb|ONI34005.1|hypothetical protein PRUPE_1G458400 [Prunus persica]	Prudu.01G416900	UDP-Glycosyltransferase superfamily protein
Pdulcis68361_contig_1200	38.6009	468.548	-3.60149	429.948	0.998743	gi|1139761825|gb|ONH96922.1|hypothetical protein PRUPE_7G160100 [Prunus persica]/gi|595811902|ref|XP_007203313.1|disease resistance RPP13-like protein 4 [Prunus persica]/gi|1139761826|gb|ONH96923.1|hypothetical protein PRUPE_7G160100 [Prunus persica]	Prudu.07G148200	HOPZ-ACTIVATED RESISTANCE 1
Pdulcis68361_contig_12012	158.79	1648.47	-3.37594	1489.68	0.998308	gi|596174570|ref|XP_007223178.1|RING-H2 finger protein ATL2 [Prunus persica]/gi|1139795496|gb|ONI28114.1|hypothetical protein PRUPE_1G124000 [Prunus persica]
Pdulcis68361_contig_12016	72.8153	759.254	-3.38227	686.438	0.998265	gi|1162533541|ref|XP_020415426.1|late embryogenesis abundant protein 2 [Prunus persica]/gi|1139782298|gb|ONI16125.1|hypothetical protein PRUPE_3G079700 [Prunus persica]	Prudu.03G072100	Late embryogenesis abundant protein family protein
Pdulcis68361_contig_12021	180.288	1006.64	-2.48117	826.35	0.977893	gi|1162569159|ref|XP_007203125.2|dof zinc finger protein DOF3.4 [Prunus persica]
Pdulcis68361_contig_12043	41.2327	609.911	-3.88674	568.678	0.999437	gi|1162562089|ref|XP_007205205.2|vacuolar cation/proton exchanger 3 [Prunus persica]/gi|1139765157|gb|ONH99919.1|hypothetical protein PRUPE_6G057700 [Prunus persica]	Prudu.06G054100	cation exchanger 3
Pdulcis68361_contig_12048	14.914	3684.55	-7.94868	3669.63	0.999907	gi|1027092722|ref|XP_008219360.2|PREDICTED: putative clathrin assembly protein At4g40080 [Prunus mume]
Pdulcis68361_contig_12063	28.0734	805.994	-4.8435	777.921	0.999859	gi|1139776374|gb|ONI10561.1|hypothetical protein PRUPE_4G053700 [Prunus persica]	Prudu.04G046400	Seven transmembrane MLO family protein
Pdulcis68361_contig_12064	4.38646	173.283	-5.30393	168.897	0.998129	gi|595864830|ref|XP_007211843.1|MLO-like protein 12 [Prunus persica]/gi|1139776373|gb|ONI10560.1|hypothetical protein PRUPE_4G053700 [Prunus persica]	Prudu.04G046400	Seven transmembrane MLO family protein
Pdulcis68361_contig_12072	28.9506	785.474	-4.7619	756.523	0.999859	gi|1220086982|ref|XP_021830245.1|serine/threonine-protein kinase-like protein CR4 [Prunus avium]	Prudu.04G046100	Protein kinase superfamily protein
Pdulcis68361_contig_12073	50592.6	1565.25	5.01446	49027.3	0.999915	gi|1162554811|ref|XP_020418602.1|MLO-like protein 11 isoform X2 [Prunus persica]/gi|1139778621|gb|ONI12808.1|hypothetical protein PRUPE_4G184500 [Prunus persica]	Prudu.04G169300	Seven transmembrane MLO family protein
Pdulcis68361_contig_1208	164.931	29786.5	-7.49665	29621.5	0.999927	gi|595850715|ref|XP_007209975.1|UDP-glucose 6-dehydrogenase 5 [Prunus persica]/gi|1139774350|gb|ONI08822.1|hypothetical protein PRUPE_5G202800 [Prunus persica]
Pdulcis68361_contig_12088	518.48	2706.41	-2.38402	2187.93	0.977689	gi|595806217|ref|XP_007202414.1|probable CCR4-associated factor 1 homolog 9 [Prunus persica]/gi|1139760868|gb|ONH95965.1|hypothetical protein PRUPE_7G098700 [Prunus persica]
Pdulcis68361_contig_12090	17.5458	296.405	-4.07837	278.859	0.999278
Pdulcis68361_contig_12092	17.5458	495.909	-4.82087	478.363	0.999764	gi|1162577560|ref|XP_020426176.1|uncharacterized protein LOC109950692 isoform X2 [Prunus persica]/gi|1139756407|gb|ONH91864.1|hypothetical protein PRUPE_8G140400 [Prunus persica]
Pdulcis68361_contig_12112	269.329	1142.3	-2.0845	872.972	0.971864	gi|645279066|ref|XP_008244526.1|PREDICTED: tryptophan synthase alpha chain-like [Prunus mume]	Prudu.598S000200	tryptophan synthase alpha chain
Pdulcis68361_contig_12120	57.024	575.71	-3.3357	518.686	0.997629	gi|1079256124|ref|XP_009344379.2|PREDICTED: MDIS1-interacting receptor like kinase 2-like [Pyrus x bretschneideri]	Prudu.08G212900	Leucine-rich repeat receptor-like protein kinase family protein
Pdulcis68361_contig_12125	7.89563	1125.2	-7.15491	1117.3	0.999894
Pdulcis68361_contig_12151	165.808	1828.59	-3.46315	1662.78	0.998373	gi|1139776564|gb|ONI10751.1|hypothetical protein PRUPE_4G066000 [Prunus persica]/gi|595886843|ref|XP_007213349.1|uncharacterized protein LOC18780991 [Prunus persica]
Pdulcis68361_contig_12187	156.158	886.936	-2.50582	730.778	0.977935	gi|1139770266|gb|ONI05029.1|hypothetical protein PRUPE_6G352400 [Prunus persica]
Pdulcis68361_contig_12200	110.539	26.2205	2.07579	84.3183	0.961998	gi|1139766020|gb|ONI00783.1|hypothetical protein PRUPE_6G104700 [Prunus persica]/gi|1162562959|ref|XP_020421239.1|helicase protein MOM1 [Prunus persica]	Prudu.57S000400	ATP-dependent helicase family protein
Pdulcis68361_contig_12206	395.647	2024.68	-2.3554	1629.03	0.977304	gi|1139766520|gb|ONI01283.1|hypothetical protein PRUPE_6G131500 [Prunus persica]/gi|1139766521|gb|ONI01284.1|hypothetical protein PRUPE_6G131500 [Prunus persica]	Prudu.06G122300	Ankyrin repeat family protein
Pdulcis68361_contig_12208	263.188	1118.36	-2.08722	855.172	0.971896	gi|1220092919|ref|XP_021833308.1|3beta-hydroxysteroid-dehydrogenase/decarboxylase isoform X3 [Prunus avium]
Pdulcis68361_contig_12219	225.464	5742.28	-4.67065	5516.82	0.999892	gi|1139782407|gb|ONI16234.1|hypothetical protein PRUPE_3G087000 [Prunus persica]/gi|1162547527|ref|XP_007215974.2|protein LURP-one-related 5 [Prunus persica]	Prudu.03G077300	Protein of unknown function D
Pdulcis68361_contig_1223	1173.82	6071.75	-2.3709	4897.93	0.977671
Pdulcis68361_contig_12242	110.539	1877.61	-4.08628	1767.07	0.999721	gi|1139779288|gb|ONI13475.1|hypothetical protein PRUPE_4G224500 [Prunus persica]/gi|1162550065|ref|XP_020416965.1|TMV resistance protein N [Prunus persica]	Prudu.04G201600	Putative disease resistance TIR-NBS-LRR class protein
Pdulcis68361_contig_12268	16104.5	3451.98	2.22196	12652.5	0.97293	gi|1139801732|gb|ONI34350.1|hypothetical protein PRUPE_1G477000 [Prunus persica]/gi|596297036|ref|XP_007227268.1|BURP domain-containing protein 5 [Prunus persica]	Prudu.01G431800	BURP domain-containing protein
Pdulcis68361_contig_12295	12.2821	272.465	-4.47144	260.183	0.999351	gi|1162550345|ref|XP_020417048.1|putative FBD-associated F-box protein At1g61330 isoform X2 [Prunus persica]/gi|1139776063|gb|ONI10250.1|hypothetical protein PRUPE_4G036700 [Prunus persica]	Prudu.04G032500	FBD, F-box and Leucine Rich Repeat domains containing protein
Pdulcis68361_contig_123	99.134	2258.38	-4.50976	2159.25	0.999872	gi|1139781288|gb|ONI15115.1|hypothetical protein PRUPE_3G026800 [Prunus persica]/gi|595925194|ref|XP_007214977.1|beta-amyrin synthase [Prunus persica]	Prudu.03G024300	Terpenoid cyclases family protein
Pdulcis68361_contig_12305	155.644	2796.58	-4.16735	2640.94	0.999766	gi|1139761707|gb|ONH96804.1|hypothetical protein PRUPE_7G153300 [Prunus persica]/gi|595803514|ref|XP_007202022.1|uncharacterized protein LOC18771343 [Prunus persica]	Prudu.07G143100	Sulfite exporter TauE/SafE family protein
Pdulcis68361_contig_12318	6.14105	101.462	-4.04631	95.3208	0.99246	gi|1139787137|gb|ONI20564.1|hypothetical protein PRUPE_2G022700 [Prunus persica]	Prudu.779S000300	Ribonuclease H-like superfamily protein
Pdulcis68361_contig_12322	41.2327	214.324	-2.37793	173.091	0.976047	gi|1139782390|gb|ONI16217.1|hypothetical protein PRUPE_3G085300 [Prunus persica]/gi|595957402|ref|XP_007216712.1|EPIDERMAL PATTERNING FACTOR-like protein 8 [Prunus persica]
Pdulcis68361_contig_12330	186.863	746.713	-1.99857	559.85	0.955043	gi|645267115|ref|XP_008238921.1|PREDICTED: uncharacterized protein LOC103337539 [Prunus mume]
Pdulcis68361_contig_1235	2739.78	10817.7	-1.98125	8077.87	0.952275	gi|1139776580|gb|ONI10767.1|hypothetical protein PRUPE_4G067300 [Prunus persica]/gi|595913834|ref|XP_007214619.1|probable alpha,alpha-trehalose-phosphate synthase [UDP-forming] 7 [Prunus persica]	Prudu.04G057000	trehalose-phosphatase/synthase 7
Pdulcis68361_contig_12406	251.783	46.7408	2.42942	205.042	0.976731
Pdulcis68361_contig_12429	613.227	2563.91	-2.06385	1950.68	0.971791	gi|1162513014|ref|XP_020418022.1|probable LRR receptor-like serine/threonine-protein kinase At2g16250 [Prunus persica]/gi|1139800044|gb|ONI32662.1|hypothetical protein PRUPE_1G378900 [Prunus persica]	Prudu.01G353200	Leucine-rich repeat protein kinase family protein
Pdulcis68361_contig_1243	12.2821	5820.94	-8.88855	5808.66	0.999917	gi|390098834|gb|AFL48190.1|C-repeat binding factor 1 [Prunus dulcis]	Prudu.05G096700	Integrase-type DNA-binding superfamily protein
Pdulcis68361_contig_12448	306.175	2374.66	-2.95529	2068.49	0.992812	gi|1139758447|gb|ONH93904.1|hypothetical protein PRUPE_8G260000 [Prunus persica]/gi|595801380|ref|XP_007201815.1|probable E3 ubiquitin-protein ligase BAH1-like 1 [Prunus persica]	Prudu.08G239000	SYG1/Pho81/XPR1 domain-containing protein
Pdulcis68361_contig_12468	92.5828	417.286	-2.17222	324.703	0.972168	gi|1139776071|gb|ONI10258.1|hypothetical protein PRUPE_4G037400 [Prunus persica]/gi|595862446|ref|XP_007211398.1|protein TRANSPORT INHIBITOR RESPONSE 1 [Prunus persica]	Prudu.01G415000	sequence-specific DNA binding transcription factors
Pdulcis68361_contig_12472	39.4781	233.704	-2.56556	194.226	0.98321
Pdulcis68361_contig_12482	529.884	4953.39	-3.22467	4423.5	0.996495	gi|1139800594|gb|ONI33212.1|hypothetical protein PRUPE_1G411400 [Prunus persica]/gi|596165290|ref|XP_007222994.1|NDR1/HIN1-like protein 2 [Prunus persica]
Pdulcis68361_contig_1249	573.749	2297.14	-2.00135	1723.39	0.955134	gi|1162510295|ref|XP_020409538.1|UDP-glycosyltransferase 74G1-like [Prunus persica]/gi|1139753574|gb|ONH89464.1|hypothetical protein PRUPE_I000900 [Prunus persica]	Prudu.08G145000	Uridine diphosphate glycosyltransferase 74E2
Pdulcis68361_contig_12498	606.209	111.722	2.4399	494.487	0.977702	gi|1191650783|gb|OTG02756.1|hypothetical protein HannXRQ_Chr13g0416621 [Helianthus annuus]	Prudu.1306S000300	hypothetical protein
Pdulcis68361_contig_12501	300.911	1194.74	-1.98929	893.83	0.955081	gi|645220845|ref|XP_008242109.1|PREDICTED: zinc finger CCCH domain-containing protein 11-like [Prunus mume]	Prudu.06G235400	Zinc finger C-x8-C-x5-C-x3-H type family protein
Pdulcis68361_contig_12530	2.63188	69.5412	-4.72371	66.9094	0.983155	gi|1220062111|ref|XP_021817311.1|probable trehalose-phosphate phosphatase D [Prunus avium]	Prudu.01G466000	Haloacid dehalogenase-like hydrolase superfamily protein
Pdulcis68361_contig_1255	39.9214	1395.16	-5.12713	1355.24	0.999887	gi|1220081293|ref|XP_021827254.1|TMV resistance protein N-like [Prunus avium]	Prudu.56S000400	Disease resistance protein TIR-NBS-LRR class family
Pdulcis68361_contig_12559	269.329	2622.05	-3.28325	2352.72	0.99685	gi|595795834|ref|XP_007201071.1|UPF0496 protein At4g34320 isoform X1 [Prunus persica]/gi|1139755819|gb|ONH91276.1|hypothetical protein PRUPE_8G103100 [Prunus persica]/gi|1139755818|gb|ONH91275.1|hypothetical protein PRUPE_8G103100 [Prunus persica]
Pdulcis68361_contig_1256	46.7585	1248.43	-4.73874	1201.67	0.999887	gi|1220081293|ref|XP_021827254.1|TMV resistance protein N-like [Prunus avium]	Prudu.56S000400	Disease resistance protein TIR-NBS-LRR class family
Pdulcis68361_contig_12566	317.58	2919.59	-3.20058	2602.01	0.99641	gi|1139771401|gb|ONI05873.1|hypothetical protein PRUPE_5G027500 [Prunus persica]/gi|1162557893|ref|XP_020419636.1|cellulose synthase-like protein D3 [Prunus persica]/gi|595846130|ref|XP_007209073.1|cellulose synthase-like protein D3 [Prunus persica]/gi|1139771400|gb|ONI05872.1|hypothetical protein PRUPE_5G027500 [Prunus persica]/gi|1139771402|gb|ONI05874.1|hypothetical protein PRUPE_5G027500 [Pru…	Prudu.05G029500	cellulose synthase-like D3
Pdulcis68361_contig_1258	4.38646	191.59	-5.44882	187.204	0.998519	gi|1220081293|ref|XP_021827254.1|TMV resistance protein N-like [Prunus avium]	Prudu.56S000400	Disease resistance protein TIR-NBS-LRR class family
Pdulcis68361_contig_12589	25.4415	116.282	-2.19237	90.8406	0.964462	gi|1162532881|ref|XP_007217703.2|uncharacterized protein LOC18782244 [Prunus persica]/gi|1139786280|gb|ONI20107.1|hypothetical protein PRUPE_3G315300 [Prunus persica]
Pdulcis68361_contig_12611	786.054	57.001	3.78557	729.053	0.999296	gi|595938055|ref|XP_007215626.1|GDSL esterase/lipase At2g04570 [Prunus persica]/gi|1139784481|gb|ONI18308.1|hypothetical protein PRUPE_3G208300 [Prunus persica]	Prudu.03G193000	GDSL-like Lipase/Acylhydrolase superfamily protein
Pdulcis68361_contig_12620	220.2	1238.06	-2.4912	1017.86	0.977918	gi|1162554707|ref|XP_007213664.2|uncharacterized protein LOC18778182 [Prunus persica]/gi|1139778577|gb|ONI12764.1|hypothetical protein PRUPE_4G181700 [Prunus persica]	Prudu.04G166600	Protein of unknown function D
Pdulcis68361_contig_12635	64.0423	461.708	-2.84988	397.666	0.991283	gi|1220044123|ref|XP_021807929.1|delta(8)-fatty-acid desaturase 1-like [Prunus avium]	Prudu.02G182700	Fatty acid/sphingolipid desaturase
Pdulcis68361_contig_12654	10.5275	62.7011	-2.57433	52.1736	0.956296	gi|1220047670|ref|XP_021809790.1|uncharacterized protein LOC110753239 [Prunus avium]	Prudu.01G242100	Probable carotenoid cleavage dioxygenase 4, chloroplastic
Pdulcis68361_contig_12675	78.079	18.2403	2.0978	59.8387	0.950714		Prudu.01G402300	Protein of unknown function D
Pdulcis68361_contig_12694	60.5332	312.366	-2.36744	251.832	0.977101		Prudu.05G032200	NAD(P)-binding Rossmann-fold superfamily protein
Pdulcis68361_contig_12696	2.63188	54.2593	-4.36571	51.6274	0.971067	gi|1162574903|ref|XP_020425291.1|TMV resistance protein N isoform X3 [Prunus persica]	Prudu.08G024000	Putative disease resistance TIR-NBS-LRR class protein
Pdulcis68361_contig_12701	107.03	1299.62	-3.60201	1192.59	0.998906	gi|1139797707|gb|ONI30325.1|hypothetical protein PRUPE_1G244500 [Prunus persica]/gi|1162516197|ref|XP_020409632.1|uncharacterized protein LOC18788516 [Prunus persica]/gi|1139797710|gb|ONI30328.1|hypothetical protein PRUPE_1G244500 [Prunus persica]/gi|1139797709|gb|ONI30327.1|hypothetical protein PRUPE_1G244500 [Prunus persica]/gi|1139797708|gb|ONI30326.1|hypothetical protein PRUPE_1G244500 [Prunu…	Prudu.01G232500	Octicosapeptide/Phox/Bem1p family protein
Pdulcis68361_contig_12729	80.7109	396.727	-2.29731	316.016	0.97432	gi|1162568759|ref|XP_020423215.1|UPF0481 protein At3g47200 [Prunus persica]/gi|1139761658|gb|ONH96755.1|hypothetical protein PRUPE_7G150000 [Prunus persica]	Prudu.07G140400	Plant protein of unknown function D
Pdulcis68361_contig_12739	23.6869	155.043	-2.71051	131.356	0.986989	gi|1139785392|gb|ONI19219.1|hypothetical protein PRUPE_3G265500 [Prunus persica]
Pdulcis68361_contig_12742	73.6925	412.687	-2.48546	338.995	0.977641	gi|1162574459|ref|XP_020425147.1|lysine histidine transporter-like 8 [Prunus persica]/gi|1139756948|gb|ONH92405.1|hypothetical protein PRUPE_8G173500 [Prunus persica]	Prudu.08G162700	Transmembrane amino acid transporter family protein
Pdulcis68361_contig_12765	73.6925	405.847	-2.46135	332.155	0.977566	gi|1139775549|gb|ONI09736.1|hypothetical protein PRUPE_4G006100, partial [Prunus persica]
Pdulcis68361_contig_12772	25.4415	710.233	-4.80304	684.791	0.999844	gi|1139769135|gb|ONI03898.1|hypothetical protein PRUPE_6G289400 [Prunus persica]	Prudu.06G277400	Peroxidase superfamily protein
Pdulcis68361_contig_1281	318.457	4442.66	-3.80225	4124.2	0.999387	gi|645267350|ref|XP_008239031.1|PREDICTED: uncharacterized protein LOC103337641 [Prunus mume]
Pdulcis68361_contig_12846	193.004	33.1477	2.54165	159.857	0.978202		Prudu.03G038900	P-loop containing nucleoside triphosphate hydrolases superfamily protein
Pdulcis68361_contig_12860	15.7117	110.023	-2.8079	94.3117	0.983524	gi|645291234|ref|XP_008245746.1|PREDICTED: rust resistance kinase Lr10-like [Prunus mume]	Prudu.06G136600	suppressor of npr1-1 constitutive 4
Pdulcis68361_contig_12861	155.833	1430.84	-3.1988	1275.01	0.996407	gi|1220097986|ref|XP_021800895.1|rust resistance kinase Lr10-like [Prunus avium]	Prudu.06G136600	suppressor of npr1-1 constitutive 4
Pdulcis68361_contig_1287	2654.69	28832.3	-3.44107	26177.6	0.998388	gi|596044881|ref|XP_007220208.1|heat shock cognate 70 kDa protein 2 [Prunus persica]/gi|1139790886|gb|ONI24313.1|hypothetical protein PRUPE_2G233500 [Prunus persica]	Prudu.02G229000	heat shock protein 70
Pdulcis68361_contig_12873	347.408	1785.27	-2.36144	1437.86	0.977304	gi|1162524166|ref|XP_007218918.2|probable receptor-like protein kinase At2g39360 [Prunus persica]	Prudu.02G223200	Protein kinase superfamily protein
Pdulcis68361_contig_1289	955.371	13328	-3.80225	12372.6	0.999394	gi|595998249|ref|XP_007217937.1|nematode resistance protein-like HSPRO2 [Prunus persica]/gi|1139791141|gb|ONI24568.1|hypothetical protein PRUPE_2G247600 [Prunus persica]	Prudu.02G241200	ortholog of sugar beet HS1 PRO-1 2
Pdulcis68361_contig_12908	248.274	1643.91	-2.72713	1395.64	0.990345	gi|1139787588|gb|ONI21015.1|hypothetical protein PRUPE_2G045300 [Prunus persica]/gi|596003653|ref|XP_007218270.1|probable carboxylesterase 15 [Prunus persica]
Pdulcis68361_contig_12929	7.01834	169.863	-4.5971	162.845	0.997943	gi|1220036355|ref|XP_021834303.1|uncharacterized protein LOC110774080 [Prunus avium]	Prudu.07G151700	folate transporter 1
Pdulcis68361_contig_12970	256.722	1435.82	-2.48359	1179.1	0.977918	gi|645278318|ref|XP_008244176.1|PREDICTED: NAC domain-containing protein 62-like [Prunus mume]	Prudu.02G201600	Calcium-binding endonuclease/exonuclease/phosphatase family
Pdulcis68361_contig_12986	41.2327	470.828	-3.51334	429.596	0.99823	gi|1162524723|ref|XP_020412386.1|TMV resistance protein N isoform X4 [Prunus persica]	Prudu.02G060200	hypothetical protein
Pdulcis68361_contig_12988	69.2975	353.888	-2.35242	284.59	0.976108	gi|1162513815|ref|XP_020420373.1|disease resistance protein RML1A isoform X2 [Prunus persica]	Prudu.01G513200	hypothetical protein
Pdulcis68361_contig_12989	64.5083	314.282	-2.2845	249.773	0.973211	gi|1162514347|ref|XP_020421982.1|TMV resistance protein N [Prunus persica]	Prudu.01G507900	hypothetical protein
Pdulcis68361_contig_13020	722.889	3202.32	-2.14727	2479.43	0.972399	gi|1139762569|gb|ONH97666.1|hypothetical protein PRUPE_7G204600 [Prunus persica]/gi|595803475|ref|XP_007202016.1|pentatricopeptide repeat-containing protein At1g09190 [Prunus persica]	Prudu.07G186400	Tetratricopeptide repeat-like superfamily protein
Pdulcis68361_contig_13021	879.924	119.702	2.87793	760.222	0.991545		Prudu.01G329500	hypothetical protein
Pdulcis68361_contig_1303	37.7236	12918.7	-8.41978	12881	0.99992	gi|595837544|ref|XP_007207479.1|NAC domain-containing protein 90 [Prunus persica]/gi|1139766578|gb|ONI01341.1|hypothetical protein PRUPE_6G134400 [Prunus persica]	Prudu.06G125300	NAC domain containing protein 90
Pdulcis68361_contig_1304	1228.69	6863.73	-2.48188	5635.05	0.977928	gi|1139775962|gb|ONI10149.1|hypothetical protein PRUPE_4G030500 [Prunus persica]/gi|1162551339|ref|XP_020417386.1|pentatricopeptide repeat-containing protein At3g13160, mitochondrial [Prunus persica]	Prudu.04G027200	terpene synthase 14
Pdulcis68361_contig_1305	207.918	2433.94	-3.54921	2226.03	0.998667	gi|1027087848|ref|XP_008246222.2|PREDICTED: (3S,6E)-nerolidol synthase 1-like, partial [Prunus mume]	Prudu.04G027200	terpene synthase 14
Pdulcis68361_contig_13057	227.961	991.105	-2.12025	763.144	0.972042	gi|1139755898|gb|ONH91355.1|hypothetical protein PRUPE_8G109000 [Prunus persica]/gi|1162575918|ref|XP_020425627.1|TMV resistance protein N isoform X1 [Prunus persica]	Prudu.08G109600	Putative disease resistance TIR-NBS-LRR class protein
Pdulcis68361_contig_13058	267.574	1673.55	-2.6449	1405.98	0.990205	gi|1162577804|ref|XP_020426258.1|scarecrow-like protein 1 isoform X2 [Prunus persica]/gi|1162577802|ref|XP_020426257.1|scarecrow-like protein 1 isoform X2 [Prunus persica]/gi|1139754325|gb|ONH89782.1|hypothetical protein PRUPE_8G016200 [Prunus persica]/gi|1139754326|gb|ONH89783.1|hypothetical protein PRUPE_8G016200 [Prunus persica]/gi|1139754327|gb|ONH89784.1|hypothetical protein PRUPE_8G016200 […	Prudu.08G015300	SCARECROW-like 1
Pdulcis68361_contig_13081	32.4598	250.805	-2.94984	218.345	0.991125	gi|1139787634|gb|ONI21061.1|hypothetical protein PRUPE_2G048900 [Prunus persica]	Prudu.02G053600	Leucine-rich repeat protein kinase family protein
Pdulcis68361_contig_13097	5.26375	55.861	-3.40768	50.5972	0.968394		Prudu.1149S000100	myb-like HTH transcriptional regulator family protein
Pdulcis68361_contig_13100	176.336	1910.57	-3.4376	1734.23	0.998363	gi|645241660|ref|XP_008227183.1|PREDICTED: uncharacterized protein LOC103326723 [Prunus mume]	Prudu.02G060600	Putative disease resistance TIR-NBS-LRR class protein
Pdulcis68361_contig_13116	3.50917	937.097	-8.06092	933.588	0.999889	gi|1139778940|gb|ONI13127.1|hypothetical protein PRUPE_4G204600 [Prunus persica]	Prudu.04G183400	gibberellin 2-oxidase 8
Pdulcis68361_contig_13120	256.591	1913.46	-2.89864	1656.87	0.991585	gi|1139787847|gb|ONI21274.1|hypothetical protein PRUPE_2G057100 [Prunus persica]	Prudu.02G062300	Putative disease resistance TIR-NBS-LRR class protein
Pdulcis68361_contig_13127	91.2384	2818.13	-4.94895	2726.89	0.999889	gi|645257186|ref|XP_008234297.1|PREDICTED: ethylene-responsive transcription factor ERF027 [Prunus mume]	Prudu.1169S001600	Integrase-type DNA-binding superfamily protein
Pdulcis68361_contig_13128	6.14105	1418.19	-7.85135	1412.04	0.999902	gi|595932252|ref|XP_007215376.1|U-box domain-containing protein 21 [Prunus persica]/gi|1139783690|gb|ONI17517.1|hypothetical protein PRUPE_3G164200 [Prunus persica]
Pdulcis68361_contig_13133	21.055	102.602	-2.28482	81.5468	0.963071
Pdulcis68361_contig_13155	27.1961	785.474	-4.85209	758.278	0.999859	gi|595847248|ref|XP_007209285.1|protein DMR6-LIKE OXYGENASE 2 [Prunus persica]/gi|1139773199|gb|ONI07671.1|hypothetical protein PRUPE_5G134700 [Prunus persica]	Prudu.05G131800	2-oxoglutarate and Fe(II)-dependent oxygenase superfamily protein
Pdulcis68361_contig_13158	233.36	1794.28	-2.94278	1560.92	0.991603	gi|1139800933|gb|ONI33551.1|hypothetical protein PRUPE_1G431700 [Prunus persica]	Prudu.01G394400	sumo conjugation enzyme 1
Pdulcis68361_contig_13168	83.3428	662.352	-2.99047	579.009	0.993958
Pdulcis68361_contig_1317	42.11	3844.15	-6.51236	3802.04	0.999899	gi|1220058429|ref|XP_021815398.1|F-box protein At1g61340-like [Prunus avium]	Prudu.04G032600	F-box family protein
Pdulcis68361_contig_13180	24.5642	224.584	-3.19263	200.02	0.995243	gi|1027097304|ref|XP_008227200.2|PREDICTED: receptor-like protein 12 [Prunus mume]	Prudu.04G207700	receptor like protein 7
Pdulcis68361_contig_13202	4390.85	940.517	2.22297	3450.33	0.972922	gi|1162524865|ref|XP_020412437.1|zinc finger CCCH domain-containing protein 53 isoform X2 [Prunus persica]	Prudu.02G023600	zinc finger CCCH-type family protein / RNA recognition motif-containing protein
Pdulcis68361_contig_13207	57.024	237.635	-2.0591	180.611	0.970312	gi|1139763534|gb|ONH98631.1|hypothetical protein PRUPE_7G258800 [Prunus persica]/gi|1162570920|ref|XP_020423958.1|G-type lectin S-receptor-like serine/threonine-protein kinase At1g11410 [Prunus persica]	Prudu.07G235100	lectin protein kinase family protein
Pdulcis68361_contig_1321	32.4598	2430.52	-6.22647	2398.06	0.999897		Prudu.04G032600	F-box family protein
Pdulcis68361_contig_13218	7.89563	188.103	-4.57433	180.208	0.998398	gi|1139798925|gb|ONI31543.1|hypothetical protein PRUPE_1G319100 [Prunus persica]/gi|1162513141|ref|XP_020418381.1|uncharacterized protein LOC18790770 [Prunus persica]	Prudu.02G266400	Protein kinase superfamily protein
Pdulcis68361_contig_13233	2902.96	571.15	2.34558	2331.81	0.976537	gi|1139797913|gb|ONI30531.1|hypothetical protein PRUPE_1G256100 [Prunus persica]/gi|596125848|ref|XP_007221909.1|potassium transporter 6 [Prunus persica]	Prudu.01G242400	K+ uptake permease 6
Pdulcis68361_contig_13247	118.434	534.67	-2.17456	416.235	0.972298	gi|645269778|ref|XP_008240155.1|PREDICTED: uncharacterized protein LOC103338699 [Prunus mume]
Pdulcis68361_contig_13266	34.2144	254.225	-2.89343	220.01	0.990728
Pdulcis68361_contig_13276	59.6559	254.225	-2.09137	194.569	0.970697
Pdulcis68361_contig_13286	8.77292	84.3615	-3.26546	75.5886	0.984		Prudu.01G417700	Peptidyl-tRNA hydrolase II family protein
Pdulcis68361_contig_1329	11.4048	321.486	-4.81704	310.081	0.999537	gi|1139789179|gb|ONI22606.1|hypothetical protein PRUPE_2G139000 [Prunus persica]	Prudu.02G150900	Bifunctional inhibitor/lipid-transfer protein/seed storage 2S albumin superfamily protein
Pdulcis68361_contig_13291	28.9506	239.404	-3.04778	210.454	0.99515
Pdulcis68361_contig_13315	28.9506	161.883	-2.48328	132.932	0.9747
Pdulcis68361_contig_13329	359.69	2726.93	-2.92245	2367.24	0.9916	gi|1162573233|ref|XP_020424757.1|calmodulin-like protein 3 [Prunus persica]/gi|1139763310|gb|ONH98407.1|hypothetical protein PRUPE_7G248200 [Prunus persica]
Pdulcis68361_contig_13352	26.3188	720.493	-4.77482	694.174	0.999847	gi|1139772418|gb|ONI06890.1|hypothetical protein PRUPE_5G087500 [Prunus persica]/gi|1162560446|ref|XP_020420482.1|agamous-like MADS-box protein AGL14 [Prunus persica]/gi|1139772417|gb|ONI06889.1|hypothetical protein PRUPE_5G087500 [Prunus persica]	Prudu.05G093800	AGAMOUS-like 19
Pdulcis68361_contig_13359	171.949	1059.07	-2.62274	887.122	0.988279	gi|1139766719|gb|ONI01482.1|hypothetical protein PRUPE_6G142200 [Prunus persica]/gi|1162567210|ref|XP_020422687.1|rust resistance kinase Lr10-like [Prunus persica]	Prudu.06G138100	Protein kinase superfamily protein
Pdulcis68361_contig_13360	21.9323	169.863	-2.95324	147.931	0.989476	gi|1139766717|gb|ONI01480.1|hypothetical protein PRUPE_6G142000, partial [Prunus persica]	Prudu.06G138000	PR5-like receptor kinase
Pdulcis68361_contig_13367	0.438646	274.745	-9.29082	274.306	0.999452
Pdulcis68361_contig_1338	755.349	5724.04	-2.92182	4968.69	0.991605	gi|1139762450|gb|ONH97547.1|hypothetical protein PRUPE_7G196100 [Prunus persica]/gi|595820284|ref|XP_007204639.1|inter alpha-trypsin inhibitor, heavy chain 4 [Prunus persica]	Prudu.07G181000	inter-alpha-trypsin inhibitor heavy chain-related
Pdulcis68361_contig_13380	21.4119	159.209	-2.89443	137.797	0.988618	gi|1139757715|gb|ONH93172.1|hypothetical protein PRUPE_8G217100 [Prunus persica]	Prudu.08G202300	Leucine-rich repeat receptor-like protein kinase family protein
Pdulcis68361_contig_13408	283.365	1308.74	-2.20745	1025.38	0.972854	gi|1139795499|gb|ONI28117.1|hypothetical protein PRUPE_1G124300 [Prunus persica]	Prudu.01G108200	alpha/beta-Hydrolases superfamily protein
Pdulcis68361_contig_13438	526.375	3636.67	-2.78845	3110.29	0.990876	gi|1139762130|gb|ONH97227.1|hypothetical protein PRUPE_7G177800 [Prunus persica]/gi|1162572354|ref|XP_007202042.2|lysine histidine transporter-like 8 [Prunus persica]	Prudu.07G165800	Transmembrane amino acid transporter family protein
Pdulcis68361_contig_13449	38.3764	435.488	-3.50434	397.111	0.998195	gi|1139795889|gb|ONI28507.1|hypothetical protein PRUPE_1G144800 [Prunus persica]/gi|596128661|ref|XP_007222121.1|sugar transporter ERD6-like 16 [Prunus persica]	Prudu.01G125800	Major facilitator superfamily protein
Pdulcis68361_contig_13453	529.884	114.002	2.21662	415.882	0.972741	gi|1162520104|ref|XP_020410863.1|probable lactoylglutathione lyase, chloroplastic [Prunus persica]/gi|1139801227|gb|ONI33845.1|hypothetical protein PRUPE_1G449600 [Prunus persica]	Prudu.01G408300	Glyoxalase/Bleomycin resistance protein/Dioxygenase superfamily protein
Pdulcis68361_contig_13458	27.6982	359.106	-3.69655	331.408	0.998876	gi|1139785000|gb|ONI18827.1|hypothetical protein PRUPE_3G241900 [Prunus persica]
Pdulcis68361_contig_13459	30.203	342.006	-3.50126	311.803	0.998046	gi|1139785000|gb|ONI18827.1|hypothetical protein PRUPE_3G241900 [Prunus persica]
Pdulcis68361_contig_13477	139.489	924.557	-2.72861	785.067	0.990318	gi|645220253|ref|XP_008239391.1|PREDICTED: MLO-like protein 3 [Prunus mume]	Prudu.06G232100	Seven transmembrane MLO family protein
Pdulcis68361_contig_1351	617.614	2726.93	-2.1425	2109.32	0.972281	gi|1139781851|gb|ONI15678.1|hypothetical protein PRUPE_3G055000 [Prunus persica]/gi|595939160|ref|XP_007215726.1|inositol oxygenase 1 [Prunus persica]	Prudu.03G049400	myo-inositol oxygenase 1
Pdulcis68361_contig_13524	832.55	3788.29	-2.18594	2955.74	0.972663		Prudu.01G339200	GAST1 protein homolog 1
Pdulcis68361_contig_13551	65.7969	597.371	-3.18253	531.574	0.996256		Prudu.1468S000500	SAUR-like auxin-responsive protein family
Pdulcis68361_contig_13554	206.665	1148.3	-2.47413	941.63	0.977883	gi|596109233|ref|XP_007221490.1|probable WRKY transcription factor 23 [Prunus persica]/gi|1139780963|gb|ONI14790.1|hypothetical protein PRUPE_3G008600 [Prunus persica]/gi|1139780962|gb|ONI14789.1|hypothetical protein PRUPE_3G008600 [Prunus persica]	Prudu.03G009000	WRKY DNA-binding protein 23
Pdulcis68361_contig_13555	229.851	904.036	-1.97568	674.186	0.95222	gi|1139761953|gb|ONH97050.1|hypothetical protein PRUPE_7G166800 [Prunus persica]/gi|1162573765|ref|XP_020424940.1|zinc finger CCCH domain-containing protein 6 [Prunus persica]	Prudu.07G155800	Zinc finger C-x8-C-x5-C-x3-H type family protein
Pdulcis68361_contig_1356	1189.06	8963.35	-2.91421	7774.29	0.9916	gi|1139797219|gb|ONI29837.1|hypothetical protein PRUPE_1G216900 [Prunus persica]/gi|1162515805|ref|XP_020426566.1|aspartokinase 2, chloroplastic [Prunus persica]	Prudu.01G481600	K-box region and MADS-box transcription factor family protein
Pdulcis68361_contig_13568	122.821	792.314	-2.68952	669.493	0.990225	gi|1139766835|gb|ONI01598.1|hypothetical protein PRUPE_6G148600 [Prunus persica]/gi|1162560852|ref|XP_020420622.1|uncharacterized protein LOC109949454 [Prunus persica]
Pdulcis68361_contig_1357	164.931	10607.9	-6.00713	10443	0.999907	gi|116268410|gb|ABJ96367.1|dam6 [Prunus persica]/gi|116268398|gb|ABJ96360.1|dam6 [Prunus persica]/gi|628599034|dbj|BAO73988.1|dormancy-associated MADS-box6 [Prunus persica]	Prudu.01G481800	K-box region and MADS-box transcription factor family protein
Pdulcis68361_contig_1360	10089.7	41961.9	-2.05619	31872.1	0.971818	gi|645260872|ref|XP_008236023.1|PREDICTED: heavy metal-associated isoprenylated plant protein 26 [Prunus mume]	Prudu.08G156100	farnesylated protein 6
Pdulcis68361_contig_13621	369.34	1525.35	-2.04612	1156.01	0.97173	gi|645269239|ref|XP_008239907.1|PREDICTED: protein NEN1-like [Prunus mume]	Prudu.05G188000	Polynucleotidyl transferase, ribonuclease H-like superfamily protein
Pdulcis68361_contig_13625	714.116	141.363	2.33676	572.753	0.976042	gi|1139772232|gb|ONI06704.1|hypothetical protein PRUPE_5G075400 [Prunus persica]/gi|595857541|ref|XP_007210565.1|probable trehalose-phosphate phosphatase F [Prunus persica]/gi|1139772234|gb|ONI06706.1|hypothetical protein PRUPE_5G075400 [Prunus persica]/gi|1139772233|gb|ONI06705.1|hypothetical protein PRUPE_5G075400 [Prunus persica]	Prudu.05G079400	Haloacid dehalogenase-like hydrolase superfamily protein
Pdulcis68361_contig_13658	50.8829	466.268	-3.19591	415.385	0.996231	gi|1139787212|gb|ONI20639.1|hypothetical protein PRUPE_2G026800 [Prunus persica]/gi|1162530094|ref|XP_020414243.1|protein IQ-DOMAIN 14 isoform X1 [Prunus persica]	Prudu.02G024300	IQ-domain 11
Pdulcis68361_contig_1367	14.914	1299.62	-6.44529	1284.71	0.999894		Prudu.01G017100	basic helix-loop-helix DNA-binding superfamily protein
Pdulcis68361_contig_1368	951.862	7762.4	-3.02768	6810.54	0.995122	gi|645271370|ref|XP_008240881.1|PREDICTED: guanylate kinase 2 [Prunus mume]	Prudu.07G067500	guanylate kinase
Pdulcis68361_contig_13681	264.065	2875.13	-3.44466	2611.07	0.998366	gi|1139789597|gb|ONI23024.1|hypothetical protein PRUPE_2G164900 [Prunus persica]	Prudu.02G173400	hypothetical protein
Pdulcis68361_contig_13700	42.9873	202.924	-2.23895	159.936	0.970921
Pdulcis68361_contig_13712	121.944	760.394	-2.64053	638.45	0.990149		Prudu.01G334500	DC1 domain-containing protein
Pdulcis68361_contig_13719	236.869	946.217	-1.99808	709.348	0.955096	gi|645247810|ref|XP_008230009.1|PREDICTED: probable plastidic glucose transporter 1 isoform X1 [Prunus mume]	Prudu.03G196100	Major facilitator superfamily protein
Pdulcis68361_contig_1372	12176.8	2765.69	2.13843	9411.13	0.972293	gi|645262507|ref|XP_008236795.1|PREDICTED: polyol transporter 5-like [Prunus mume]	Prudu.08G105000	polyol/monosaccharide transporter 5
Pdulcis68361_contig_13725	28.3837	184.735	-2.70232	156.351	0.98812	gi|1162524717|ref|XP_020412383.1|TMV resistance protein N isoform X1 [Prunus persica]/gi|1139787832|gb|ONI21259.1|hypothetical protein PRUPE_2G056100 [Prunus persica]	Prudu.02G060400	Disease resistance protein TIR-NBS-LRR class family
Pdulcis68361_contig_13759	42.9873	347.706	-3.01589	304.719	0.994396	gi|645249610|ref|XP_008230828.1|PREDICTED: UDP-glycosyltransferase 708D1-like [Prunus mume]	Prudu.318S000200	UDP-Glycosyltransferase superfamily protein
Pdulcis68361_contig_13784	0.877292	102.602	-6.86978	101.725	0.993735
Pdulcis68361_contig_13788	78.9563	1291.64	-4.03201	1212.69	0.999681	gi|595829775|ref|XP_007205935.1|uncharacterized protein LOC18773337 [Prunus persica]/gi|1139767593|gb|ONI02356.1|hypothetical protein PRUPE_6G193200 [Prunus persica]
Pdulcis68361_contig_13809	1045.73	260.491	2.00521	785.242	0.957754	gi|595789759|ref|YP_009020030.1|RNA polymerase beta subunit (plastid) [Prunus mume]/gi|1170975772|gb|ARD04068.1|RNA polymerase beta subunit (plastid) [Prunus armeniaca]/gi|1184802388|gb|ARJ61933.1|RNA polymerase beta subunit (plastid) [Prunus dulcis]/gi|589061045|gb|AHK26866.1|RNA polymerase beta subunit (plastid) [Prunus mume]/gi|1198020394|ref|YP_009366334.1|RNA polymerase beta subunit (plastid…	Prudu.904S000200	hypothetical protein
Pdulcis68361_contig_1382	142.999	1369.16	-3.25922	1226.17	0.9965	gi|1220063170|ref|XP_021817867.1|late embryogenesis abundant protein 2-like [Prunus avium]	Prudu.03G072100	Late embryogenesis abundant protein family protein
Pdulcis68361_contig_13830	210.55	1031.72	-2.29281	821.168	0.974609	gi|645273414|ref|XP_008241865.1|PREDICTED: B3 domain-containing transcription factor VRN1-like [Prunus mume]
Pdulcis68361_contig_13833	21.9323	90.0616	-2.03785	68.1293	0.952911
Pdulcis68361_contig_13841	433.382	7129.69	-4.04013	6696.31	0.999713	gi|595804376|ref|XP_007202145.1|patatin-like protein 3 [Prunus persica]/gi|1139761463|gb|ONH96560.1|hypothetical protein PRUPE_7G137000 [Prunus persica]	Prudu.06G248400	phospholipase A 2A
Pdulcis68361_contig_13854	174.581	874.396	-2.32439	699.815	0.975323	gi|1139770382|gb|ONI05145.1|hypothetical protein PRUPE_6G358500 [Prunus persica]/gi|1162562836|ref|XP_020421193.1|uncharacterized protein LOC18772435 isoform X1 [Prunus persica]
Pdulcis68361_contig_1386	1278.21	7737.3	-2.5977	6459.08	0.986426	gi|645250977|ref|XP_008231466.1|PREDICTED: polyamine oxidase 1-like [Prunus mume]	Prudu.02G017400	polyamine oxidase 1
Pdulcis68361_contig_1387	14.0367	123.122	-3.13282	109.086	0.991007
Pdulcis68361_contig_13919	1005.43	149.27	2.75181	856.156	0.990363	gi|1162513279|ref|XP_007226530.2|myb-like protein AA [Prunus persica]/gi|1139798219|gb|ONI30837.1|hypothetical protein PRUPE_1G276300 [Prunus persica]	Prudu.01G262100	myb domain protein 105
Pdulcis68361_contig_13931	48.2511	225.724	-2.22593	177.473	0.971386	gi|1162565568|ref|XP_020422164.1|acyl-coenzyme A thioesterase 13 isoform X2 [Prunus persica]	Prudu.06G058000	Thioesterase superfamily protein
Pdulcis68361_contig_13961	15.7913	953.057	-5.91536	937.266	0.999882	gi|1139784798|gb|ONI18625.1|hypothetical protein PRUPE_3G227800 [Prunus persica]/gi|595957387|ref|XP_007216710.1|transcription factor MYB14 [Prunus persica]	Prudu.03G209400	myb domain protein 15
Pdulcis68361_contig_13967	47.3738	363.799	-2.94098	316.425	0.991268	gi|1162578864|ref|XP_020426636.1|TMV resistance protein N, partial [Prunus persica]	Prudu.56S000400	Disease resistance protein TIR-NBS-LRR class family
Pdulcis68361_contig_13973	1244	272.465	2.19084	971.535	0.97265	gi|1139786839|gb|ONI20266.1|hypothetical protein PRUPE_2G005300 [Prunus persica]	Prudu.02G004400	lipoxygenase 2
Pdulcis68361_contig_13985	27.1961	175.563	-2.69052	148.367	0.987771	gi|1139799370|gb|ONI31988.1|hypothetical protein PRUPE_1G343300 [Prunus persica]/gi|596275833|ref|XP_007225180.1|phytosulfokine receptor 1 [Prunus persica]	Prudu.01G316400	phytosulfokin receptor 1
Pdulcis68361_contig_14	1068.54	9145.24	-3.09738	8076.7	0.996158	gi|645267572|ref|XP_008239135.1|PREDICTED: UDP-glucose 4-epimerase GEPI48 [Prunus mume]	Prudu.07G149200	UDP-D-glucose/UDP-D-galactose 4-epimerase 5
Pdulcis68361_contig_1401	450.928	1980.22	-2.13469	1529.29	0.972203	gi|1220084382|ref|XP_021828889.1|zinc finger CCCH domain-containing protein 48-like [Prunus avium]	Prudu.02G164700	zinc finger WD40 repeat protein 1
Pdulcis68361_contig_14018	87.906	409.468	-2.21972	321.562	0.972605	gi|1162549209|ref|XP_020416684.1|RING-H2 finger protein ATL3 [Prunus persica]/gi|1139781379|gb|ONI15206.1|hypothetical protein PRUPE_3G030500 [Prunus persica]	Prudu.03G029000	RING/U-box superfamily protein
Pdulcis68361_contig_1402	7138.53	36921.8	-2.37078	29783.3	0.977689	gi|1162512918|ref|XP_020417753.1|chloroplast processing peptidase-like isoform X2 [Prunus persica]/gi|1139802013|gb|ONI34631.1|hypothetical protein PRUPE_1G491400 [Prunus persica]	Prudu.01G446400	plastidic type i signal peptidase 1
Pdulcis68361_contig_14059	750.085	134.522	2.47921	615.562	0.977855	gi|1139777849|gb|ONI12036.1|hypothetical protein PRUPE_4G140500 [Prunus persica]/gi|1162555511|ref|XP_007211970.2|putative glycosyltransferase 7 [Prunus persica]	Prudu.04G125900	Galactosyl transferase GMA12/MNN10 family protein
Pdulcis68361_contig_1406	328.985	7956.2	-4.59599	7627.22	0.999892	gi|1139763456|gb|ONH98553.1|hypothetical protein PRUPE_7G253800 [Prunus persica]/gi|595808360|ref|XP_007202750.1|uncharacterized protein LOC18770816 [Prunus persica]
Pdulcis68361_contig_14066	71.0607	582.55	-3.03526	511.49	0.995673	gi|1139791757|gb|ONI25184.1|hypothetical protein PRUPE_2G287000 [Prunus persica]/gi|1162526522|ref|XP_007220094.2|MADS-box transcription factor 6 [Prunus persica]	Prudu.1169S004000	AGAMOUS-like 6
[truncated: 3,246 more rows]

## Sheet: Desmayo Largueta B vs AB
Table S4. DEGs identified by pairwise comparison of 'Desmayo Largueta' B versus AB samples, showing the fold change of expression in the log2 base (log2FC) higher of equal to |2|. Sample_means indicates mean number of reads. "D" is the absolute difference of expression between the two groups compared. q-value is defined as the posterior probability of being differentially expressed, equivalent to…
[truncated: 1,548 more rows]

[truncated: 6 more sheets: Penta AB vs A, Penta B vs AB, Penta B vs A, Tardona AB vs A, Tardona B vs A, Tardona B vs AB]
