# Supplementary material for: Identification of early and late flowering time candidate genes in endodormant and ecodormant almond flower buds
Source: Tree Physiol. 2020 Nov 16;41(4):589–605. doi: 10.1093/treephys/tpaa151 (PMC8033246; doi:10.1093/treephys/tpaa151)
Supplement: Table_S3R1xlsx_tpaa151 [file table_s3r1xlsx_tpaa151.xlsx]

## Sheet: all BlastX and GO data
Table S3. Blast2GO annotation of all assembled contigs. For each contig (identified by its ID), the E-value and Blast Top Hit at the NCBI database is shown. GO terms associated to each GO category, as well as the GO ID and GO count, are shown in columns.
Contig ID	E-Value	Blast Top Hit	Annotation GO Term	Annotation GO Category	Annotation GO ID	Annotation GO Count
1	3.7e-129	gi|595819928|ref|XP_007204574.1|3-hydroxy-3-methylglutaryl-coenzyme A reductase 3 [Prunus persica]/gi|1139762289|gb|ONH97386.1|hypothetical protein PRUPE_7G187000 [Prunus persica]	hydroxymethylglutaryl-CoA reductase (NADPH) activity;coenzyme A metabolic process;coenzyme binding;oxidation-reduction process	Molecular Function;Biological Process;Molecular Function;Biological Process	GO:0004420;GO:0015936;GO:0050662;GO:0055114	4
2	4.5e-67	gi|645277917|ref|XP_008243996.1|PREDICTED: heavy metal-associated isoprenylated plant protein 3 [Prunus mume]	metal ion transport;metal ion binding	Biological Process;Molecular Function	GO:0030001;GO:0046872	2
3	9.6e-153	gi|595790147|ref|XP_007198826.1|probable serine/threonine-protein kinase At1g54610 [Prunus persica]/gi|1139783138|gb|ONI16965.1|hypothetical protein PRUPE_3G132000 [Prunus persica]	protein kinase activity;ATP binding;protein phosphorylation	Molecular Function;Molecular Function;Biological Process	GO:0004672;GO:0005524;GO:0006468	3
4	0	gi|1162564258|ref|XP_020421740.1|abscisic-aldehyde oxidase isoform X2 [Prunus persica]	iron ion binding;electron transfer activity;oxidoreductase activity, acting on CH-OH group of donors;electron transport chain;flavin adenine dinucleotide binding;2 iron, 2 sulfur cluster binding	Molecular Function;Molecular Function;Molecular Function;Biological Process;Molecular Function;Molecular Function	GO:0005506;GO:0009055;GO:0016614;GO:0022900;GO:0050660;GO:0051537	6
5	0	gi|595861198|ref|XP_007211290.1|long chain acyl-CoA synthetase 4 isoform X2 [Prunus persica]/gi|1139772940|gb|ONI07412.1|hypothetical protein PRUPE_5G118400 [Prunus persica]/gi|1139772939|gb|ONI07411.1|hypothetical protein PRUPE_5G118400 [Prunus persica]	catalytic activity;metabolic process	Molecular Function;Biological Process	GO:0003824;GO:0008152	2
6	0	gi|645224263|ref|XP_008219025.1|PREDICTED: ran-binding protein 10 [Prunus mume]	protein binding	Molecular Function	GO:0005515	1
7	0	gi|596161007|ref|XP_007222927.1|elongation factor 1-gamma isoform X1 [Prunus persica]/gi|1139803725|gb|ONI36343.1|hypothetical protein PRUPE_1G581500 [Prunus persica]	translation elongation factor activity;protein binding;translational elongation	Molecular Function;Molecular Function;Biological Process	GO:0003746;GO:0005515;GO:0006414	3
8	5.6e-85	gi|1220035331|ref|XP_021829239.1|nuclear transport factor 2 [Prunus avium]/gi|1139797335|gb|ONI29953.1|hypothetical protein PRUPE_1G224200 [Prunus persica]/gi|596187679|ref|XP_007223428.1|nuclear transport factor 2 [Prunus persica]
9	3.3e-92	gi|1139777242|gb|ONI11429.1|hypothetical protein PRUPE_4G106400 [Prunus persica]/gi|595893809|ref|XP_007213650.1|protein ROOT HAIR DEFECTIVE 3 homolog 2 [Prunus persica]	GTPase activity;GTP binding;endoplasmic reticulum membrane;integral component of membrane	Molecular Function;Molecular Function;Cellular Component;Cellular Component	GO:0003924;GO:0005525;GO:0005789;GO:0016021	4
10	5.4e-13	gi|645252604|ref|XP_008232199.1|PREDICTED: glycine-rich protein A3-like [Prunus mume]/gi|645252607|ref|XP_008232200.1|PREDICTED: glycine-rich protein A3-like [Prunus mume]
11	3.2e-157	gi|645250355|ref|XP_008231172.1|PREDICTED: transmembrane protein 136 [Prunus mume]	integral component of membrane	Cellular Component	GO:0016021	1
12	0	gi|1139799333|gb|ONI31951.1|hypothetical protein PRUPE_1G340800 [Prunus persica]/gi|1162519079|ref|XP_007222156.2|uncharacterized protein At4g15970 [Prunus persica]	Golgi membrane;transferase activity, transferring glycosyl groups;cell wall organization	Cellular Component;Molecular Function;Biological Process	GO:0000139;GO:0016757;GO:0071555	3
13	0	gi|1139781541|gb|ONI15368.1|hypothetical protein PRUPE_3G039700 [Prunus persica]/gi|1162531890|ref|XP_020414856.1|probable GTP diphosphokinase RSH2, chloroplastic [Prunus persica]	guanosine tetraphosphate metabolic process	Biological Process	GO:0015969	1
14	1.7e-33	gi|645267572|ref|XP_008239135.1|PREDICTED: UDP-glucose 4-epimerase GEPI48 [Prunus mume]	UDP-glucose 4-epimerase activity;galactose metabolic process	Molecular Function;Biological Process	GO:0003978;GO:0006012	2
15	0	gi|657955410|ref|XP_008369171.1|PREDICTED: 60S ribosomal protein L3 [Malus domestica]	structural constituent of ribosome;ribosome;translation	Molecular Function;Cellular Component;Biological Process	GO:0003735;GO:0005840;GO:0006412	3
16	4.6e-13	gi|1139770078|gb|ONI04841.1|hypothetical protein PRUPE_6G342800 [Prunus persica]/gi|218117843|dbj|BAH03299.1|GDP-D-mannose-3',5'-epimerase [Prunus persica]/gi|595825207|ref|XP_007205370.1|GDP-mannose 3,5-epimerase 2 [Prunus persica]	GDP-mannose 3,5-epimerase activity;NAD binding	Molecular Function;Molecular Function	GO:0047918;GO:0051287	2
17	0	gi|594543194|gb|AHM02305.1|asparagine synthetase [Prunus persica]/gi|595840365|ref|XP_007208013.1|asparagine synthetase [glutamine-hydrolyzing] [Prunus persica]/gi|1139765110|gb|ONH99872.1|hypothetical protein PRUPE_6G054800 [Prunus persica]	asparagine synthase (glutamine-hydrolyzing) activity;ATP binding;asparagine biosynthetic process;glutamine metabolic process	Molecular Function;Molecular Function;Biological Process;Biological Process	GO:0004066;GO:0005524;GO:0006529;GO:0006541	4
18	0	gi|1139786186|gb|ONI20013.1|hypothetical protein PRUPE_3G310200 [Prunus persica]	protein serine/threonine kinase activity;ATP binding;protein phosphorylation	Molecular Function;Molecular Function;Biological Process	GO:0004674;GO:0005524;GO:0006468	3
19	0	gi|1162569798|ref|XP_007201948.2|protein ALP1-like [Prunus persica]
20	8.1e-56	gi|596006849|ref|XP_007218451.1|remorin [Prunus persica]/gi|1139789590|gb|ONI23017.1|hypothetical protein PRUPE_2G164400 [Prunus persica]
21	0	gi|1139790176|gb|ONI23603.1|hypothetical protein PRUPE_2G197800 [Prunus persica]/gi|1139790175|gb|ONI23602.1|hypothetical protein PRUPE_2G197800 [Prunus persica]/gi|596045891|ref|XP_007220234.1|conserved oligomeric Golgi complex subunit 4 [Prunus persica]
22	0	gi|1139788403|gb|ONI21830.1|hypothetical protein PRUPE_2G092100 [Prunus persica]/gi|596045907|ref|XP_007220236.1|conserved oligomeric Golgi complex subunit 4 [Prunus persica]
23	0	gi|595841933|ref|XP_007208310.1|ruBisCO large subunit-binding protein subunit beta, chloroplastic [Prunus persica]/gi|1139764201|gb|ONH98963.1|hypothetical protein PRUPE_6G002500 [Prunus persica]/gi|1139764202|gb|ONH98964.1|hypothetical protein PRUPE_6G002500 [Prunus persica]	ATP binding;cytoplasm;protein refolding	Molecular Function;Cellular Component;Biological Process	GO:0005524;GO:0005737;GO:0042026	3
24	1.3e-96	gi|645267628|ref|XP_008239162.1|PREDICTED: 30S ribosomal protein S6 alpha, chloroplastic [Prunus mume]	structural constituent of ribosome;ribosome;translation;rRNA binding	Molecular Function;Cellular Component;Biological Process;Molecular Function	GO:0003735;GO:0005840;GO:0006412;GO:0019843	4
25	0	gi|947068961|gb|KRH17852.1|hypothetical protein GLYMA_13G021700, partial [Glycine max]
26	0	gi|1162560953|ref|XP_020420655.1|protein ALP1-like [Prunus persica]/gi|1139765596|gb|ONI00359.1|hypothetical protein PRUPE_6G084600 [Prunus persica]/gi|595824877|ref|XP_007205310.1|protein ALP1-like [Prunus persica]	sequence-specific DNA binding	Molecular Function	GO:0043565	1
27	0	gi|1139792485|gb|ONI25912.1|hypothetical protein PRUPE_2G326400 [Prunus persica]/gi|596048926|ref|XP_007220436.1|transducin beta-like protein 3 [Prunus persica]	protein binding;nucleolus;rRNA processing;embryo development ending in seed dormancy;embryonic pattern specification;small-subunit processome;cell division	Molecular Function;Cellular Component;Biological Process;Biological Process;Biological Process;Cellular Component;Biological Process	GO:0005515;GO:0005730;GO:0006364;GO:0009793;GO:0009880;GO:0032040;GO:0051301	7
28	1.7e-143	gi|596218065|ref|XP_007223958.1|vesicle-associated membrane protein 711 [Prunus persica]/gi|1139801828|gb|ONI34446.1|hypothetical protein PRUPE_1G482600 [Prunus persica]	integral component of membrane;vesicle-mediated transport	Cellular Component;Biological Process	GO:0016021;GO:0016192	2
29	0	gi|1220061862|ref|XP_021817183.1|protein HOTHEAD [Prunus avium]	oxidoreductase activity, acting on CH-OH group of donors;flavin adenine dinucleotide binding;oxidation-reduction process	Molecular Function;Molecular Function;Biological Process	GO:0016614;GO:0050660;GO:0055114	3
30
31	1.3e-93	gi|1162560559|ref|XP_020420518.1|tRNA-dihydrouridine(20) synthase [NAD(P)+]-like isoform X2 [Prunus persica]	tRNA dihydrouridine synthesis;tRNA dihydrouridine synthase activity;flavin adenine dinucleotide binding;oxidation-reduction process	Biological Process;Molecular Function;Molecular Function;Biological Process	GO:0002943;GO:0017150;GO:0050660;GO:0055114	4
32	0	gi|1139764813|gb|ONH99575.1|hypothetical protein PRUPE_6G036800 [Prunus persica]/gi|595826091|ref|XP_007205517.1|COP9 signalosome complex subunit 6a [Prunus persica]	protein deneddylation;protein binding;COP9 signalosome	Biological Process;Molecular Function;Cellular Component	GO:0000338;GO:0005515;GO:0008180	3
33	0	gi|1220091708|ref|XP_021832690.1|kinesin-like protein KIN-4C [Prunus avium]	microtubule motor activity;microtubule-based movement	Molecular Function;Biological Process	GO:0003777;GO:0007018	2
34	0	gi|1139803238|gb|ONI35856.1|hypothetical protein PRUPE_1G557400 [Prunus persica]	cell;integral component of membrane;cell redox homeostasis	Cellular Component;Cellular Component;Biological Process	GO:0005623;GO:0016021;GO:0045454	3
35
36	0	gi|596295351|ref|XP_007226990.1|ABC transporter G family member 7 isoform X1 [Prunus persica]/gi|1139799005|gb|ONI31623.1|hypothetical protein PRUPE_1G322600 [Prunus persica]	ATP binding;integral component of membrane;ATPase activity	Molecular Function;Cellular Component;Molecular Function	GO:0005524;GO:0016021;GO:0016887	3
37	0	gi|1139768703|gb|ONI03466.1|hypothetical protein PRUPE_6G258500 [Prunus persica]/gi|595824867|ref|XP_007205308.1|hsp70 nucleotide exchange factor fes1 [Prunus persica]	binding	Molecular Function	GO:0005488	1
38	0	gi|645262055|ref|XP_008236589.1|PREDICTED: ABSCISIC ACID-INSENSITIVE 5-like protein 7 [Prunus mume]	DNA binding transcription factor activity;regulation of transcription, DNA-templated	Molecular Function;Biological Process	GO:0003700;GO:0006355	2
39	4.8e-146	gi|1162569969|ref|XP_020423608.1|ABC transporter I family member 1 isoform X2 [Prunus persica]/gi|1139763548|gb|ONH98645.1|hypothetical protein PRUPE_7G259900 [Prunus persica]/gi|1220055958|ref|XP_021814081.1|ABC transporter I family member 1 [Prunus avium]/gi|1220055960|ref|XP_021814082.1|ABC transporter I family member 1 [Prunus avium]/gi|645275718|ref|XP_008242953.1|PREDICTED: ABC transporter …	transporter activity;ATP binding;ATPase activity;cytochrome complex assembly;outer membrane-bounded periplasmic space	Molecular Function;Molecular Function;Molecular Function;Biological Process;Cellular Component	GO:0005215;GO:0005524;GO:0016887;GO:0017004;GO:0030288	5
40	1.4e-117	gi|595829466|ref|XP_007205880.1|uncharacterized protein LOC18775554 [Prunus persica]/gi|1139769291|gb|ONI04054.1|hypothetical protein PRUPE_6G299500 [Prunus persica]	integral component of membrane	Cellular Component	GO:0016021	1
41	3.3e-137	gi|1027113611|ref|XP_016651964.1|PREDICTED: 60S ribosomal protein L10a-1 [Prunus mume]/gi|1220093804|ref|XP_021833766.1|60S ribosomal protein L10a-1 [Prunus avium]/gi|1139761063|gb|ONH96160.1|hypothetical protein PRUPE_7G110300 [Prunus persica]/gi|1027113613|ref|XP_016651965.1|PREDICTED: 60S ribosomal protein L10a-1 [Prunus mume]/gi|595807142|ref|XP_007202557.1|60S ribosomal protein L10a-1 [Prunu…	RNA binding;structural constituent of ribosome;translation;large ribosomal subunit	Molecular Function;Molecular Function;Biological Process;Cellular Component	GO:0003723;GO:0003735;GO:0006412;GO:0015934	4
42	0	gi|595864919|ref|XP_007211857.1|monothiol glutaredoxin-S17 [Prunus persica]/gi|1139776225|gb|ONI10412.1|hypothetical protein PRUPE_4G045800 [Prunus persica]	cell;electron transfer activity;protein disulfide oxidoreductase activity;electron transport chain;cell redox homeostasis	Cellular Component;Molecular Function;Molecular Function;Biological Process;Biological Process	GO:0005623;GO:0009055;GO:0015035;GO:0022900;GO:0045454	5
43	1.3e-47	gi|595884470|ref|XP_007212982.1|pentatricopeptide repeat-containing protein At4g21705, mitochondrial isoform X1 [Prunus persica]/gi|1139776226|gb|ONI10413.1|hypothetical protein PRUPE_4G045900 [Prunus persica]
44	5.2e-25	gi|1139759615|gb|ONH94712.1|hypothetical protein PRUPE_7G026800 [Prunus persica]	proteolysis;cysteine-type peptidase activity	Biological Process;Molecular Function	GO:0006508;GO:0008234	2
45	9.6e-81	gi|1220078333|ref|XP_021825700.1|uncharacterized protein LOC110766641 [Prunus avium]
46	2.4e-44	gi|1220103112|ref|XP_021803531.1|uncharacterized protein LOC110747717, partial [Prunus avium]
47	1.9e-131	gi|1162565809|ref|XP_020422247.1|vesicle-associated membrane protein 714 isoform X2 [Prunus persica]/gi|1139766582|gb|ONI01345.1|hypothetical protein PRUPE_6G134600 [Prunus persica]	integral component of membrane;vesicle-mediated transport	Cellular Component;Biological Process	GO:0016021;GO:0016192	2
48	0	gi|1139775033|gb|ONI09505.1|hypothetical protein PRUPE_5G241800 [Prunus persica]/gi|595846899|ref|XP_007209218.1|uncharacterized protein At4g15970 [Prunus persica]	integral component of membrane	Cellular Component	GO:0016021	1
49	0	gi|1139779822|gb|ONI14009.1|hypothetical protein PRUPE_4G257600 [Prunus persica]
50	1.7e-29	gi|694423412|ref|XP_009339508.1|PREDICTED: peamaclein-like [Pyrus x bretschneideri]/gi|694423405|ref|XP_009339505.1|PREDICTED: peamaclein-like [Pyrus x bretschneideri]	integral component of membrane	Cellular Component	GO:0016021	1
51	1.3e-49	gi|1139767893|gb|ONI02656.1|hypothetical protein PRUPE_6G213100 [Prunus persica]	cytochrome-c oxidase activity;mitochondrial respiratory chain complex IV;electron transport chain;hydrogen ion transmembrane transport	Molecular Function;Cellular Component;Biological Process;Biological Process	GO:0004129;GO:0005751;GO:0022900;GO:1902600	4
52	0	gi|595804519|ref|XP_007202170.1|glutamate dehydrogenase 1 [Prunus persica]/gi|1139759107|gb|ONH94204.1|hypothetical protein PRUPE_7G004100 [Prunus persica]/gi|1139759104|gb|ONH94201.1|hypothetical protein PRUPE_7G004100 [Prunus persica]/gi|1139759105|gb|ONH94202.1|hypothetical protein PRUPE_7G004100 [Prunus persica]/gi|1139759106|gb|ONH94203.1|hypothetical protein PRUPE_7G004100 [Prunus persica]/…	cellular amino acid metabolic process;oxidoreductase activity, acting on the CH-NH2 group of donors, NAD or NADP as acceptor;oxidation-reduction process	Biological Process;Molecular Function;Biological Process	GO:0006520;GO:0016639;GO:0055114	3
53
54	1.3e-167	gi|1162531977|ref|XP_020414888.1|protein FLUORESCENT IN BLUE LIGHT, chloroplastic isoform X4 [Prunus persica]	protein binding;integral component of membrane	Molecular Function;Cellular Component	GO:0005515;GO:0016021	2
55	0	gi|645219421|ref|XP_008235626.1|PREDICTED: disease resistance protein RPM1-like [Prunus mume]	defense response;ADP binding	Biological Process;Molecular Function	GO:0006952;GO:0043531	2
56
57	0	gi|1139774634|gb|ONI09106.1|hypothetical protein PRUPE_5G218200 [Prunus persica]/gi|595859125|ref|XP_007210888.1|uncharacterized protein LOC18777178 [Prunus persica]	lipid metabolic process;integral component of membrane	Biological Process;Cellular Component	GO:0006629;GO:0016021	2
58	0	gi|1162549451|ref|XP_020416766.1|phytochrome E isoform X2 [Prunus persica]/gi|1139776690|gb|ONI10877.1|hypothetical protein PRUPE_4G073900 [Prunus persica]	phosphorelay sensor kinase activity;phosphorelay signal transduction system;intracellular;regulation of transcription, DNA-templated;detection of visible light;red, far-red light phototransduction;photoreceptor activity;protein-tetrapyrrole linkage;protein-chromophore linkage;signal transduction by protein phosphorylation;protein homodimerization activity	Molecular Function;Biological Process;Cellular Component;Biological Process;Biological Process;Biological Process;Molecular Function;Biological Process;Biological Process;Biological Process;Molecular Function	GO:0000155;GO:0000160;GO:0005622;GO:0006355;GO:0009584;GO:0009585;GO:0009881;GO:0017006;GO:0018298;GO:0023014;GO:0042803	11
59	0	gi|1139776895|gb|ONI11082.1|hypothetical protein PRUPE_4G086100 [Prunus persica]/gi|595893263|ref|XP_007213608.1|hydroxyproline O-galactosyltransferase GALT2 [Prunus persica]	Golgi apparatus;protein glycosylation;galactosyltransferase activity;integral component of membrane;carbohydrate binding	Cellular Component;Biological Process;Molecular Function;Cellular Component;Molecular Function	GO:0005794;GO:0006486;GO:0008378;GO:0016021;GO:0030246	5
60	5.7e-156	gi|1162562581|ref|XP_020421133.1|protein DOG1-like 4 [Prunus persica]/gi|1139768981|gb|ONI03744.1|hypothetical protein PRUPE_6G279300 [Prunus persica]	transcription, DNA-templated;sequence-specific DNA binding	Biological Process;Molecular Function	GO:0006351;GO:0043565	2
61	0	gi|1139794060|gb|ONI26678.1|hypothetical protein PRUPE_1G039300 [Prunus persica]/gi|596298312|ref|XP_007227471.1|malate dehydrogenase [Prunus persica]	carbohydrate metabolic process;tricarboxylic acid cycle;malate metabolic process;L-malate dehydrogenase activity	Biological Process;Biological Process;Biological Process;Molecular Function	GO:0005975;GO:0006099;GO:0006108;GO:0030060	4
62	0	gi|1139781044|gb|ONI14871.1|hypothetical protein PRUPE_3G014100 [Prunus persica]/gi|1162533522|ref|XP_007216050.2|sucrose synthase 7 isoform X1 [Prunus persica]	sucrose metabolic process;sucrose synthase activity	Biological Process;Molecular Function	GO:0005985;GO:0016157	2
63	0	gi|1139768182|gb|ONI02945.1|hypothetical protein PRUPE_6G230400 [Prunus persica]/gi|595825351|ref|XP_007205396.1|cysteine proteinase COT44 [Prunus persica]	proteolysis;cysteine-type peptidase activity	Biological Process;Molecular Function	GO:0006508;GO:0008234	2
64	0	gi|1220060983|ref|XP_021816733.1|pyruvate kinase, cytosolic isozyme [Prunus avium]	magnesium ion binding;pyruvate kinase activity;glycolytic process;kinase activity;potassium ion binding	Molecular Function;Molecular Function;Biological Process;Molecular Function;Molecular Function	GO:0000287;GO:0004743;GO:0006096;GO:0016301;GO:0030955	5
65	0	gi|1162562872|ref|XP_020421205.1|2,3-bisphosphoglycerate-independent phosphoglycerate mutase [Prunus persica]/gi|1139769300|gb|ONI04063.1|hypothetical protein PRUPE_6G300000 [Prunus persica]/gi|1139769301|gb|ONI04064.1|hypothetical protein PRUPE_6G300000 [Prunus persica]/gi|595842578|ref|XP_007208451.1|2,3-bisphosphoglycerate-independent phosphoglycerate mutase [Prunus persica]	phosphoglycerate mutase activity;cytoplasm;glucose catabolic process;manganese ion binding	Molecular Function;Cellular Component;Biological Process;Molecular Function	GO:0004619;GO:0005737;GO:0006007;GO:0030145	4
66	1.1e-39	gi|833551939|gb|AKM27767.1|MADS-box protein SOC1 [Prunus pseudocerasus]	RNA polymerase II regulatory region sequence-specific DNA binding;DNA binding transcription factor activity;nucleus;positive regulation of transcription by RNA polymerase II;protein dimerization activity	Molecular Function;Molecular Function;Cellular Component;Biological Process;Molecular Function	GO:0000977;GO:0003700;GO:0005634;GO:0045944;GO:0046983	5
67	0	gi|1139763182|gb|ONH98279.1|hypothetical protein PRUPE_7G239900 [Prunus persica]/gi|595804617|ref|XP_007202183.1|zinc finger CCCH domain-containing protein 34 [Prunus persica]	metal ion binding	Molecular Function	GO:0046872	1
68	0	gi|1139803140|gb|ONI35758.1|hypothetical protein PRUPE_1G553100 [Prunus persica]/gi|1162515037|ref|XP_007224446.2|receptor homology region, transmembrane domain- and RING domain-containing protein 2 [Prunus persica]	integral component of membrane	Cellular Component	GO:0016021	1
69	0	gi|1139799287|gb|ONI31905.1|hypothetical protein PRUPE_1G338100 [Prunus persica]/gi|596127905|ref|XP_007222054.1|65-kDa microtubule-associated protein 6 [Prunus persica]	microtubule cytoskeleton organization;cytokinesis;microtubule binding	Biological Process;Biological Process;Molecular Function	GO:0000226;GO:0000910;GO:0008017	3
70	2.8e-142	gi|1139785881|gb|ONI19708.1|hypothetical protein PRUPE_3G293100 [Prunus persica]/gi|1139785880|gb|ONI19707.1|hypothetical protein PRUPE_3G293100 [Prunus persica]/gi|1139785882|gb|ONI19709.1|hypothetical protein PRUPE_3G293100 [Prunus persica]	protein serine/threonine kinase activity;ATP binding;protein phosphorylation	Molecular Function;Molecular Function;Biological Process	GO:0004674;GO:0005524;GO:0006468	3
71	0	gi|1139760225|gb|ONH95322.1|hypothetical protein PRUPE_7G064000 [Prunus persica]/gi|1162569212|ref|XP_020423352.1|probable galactinol--sucrose galactosyltransferase 2 [Prunus persica]/gi|595817828|ref|XP_007204267.1|probable galactinol--sucrose galactosyltransferase 2 [Prunus persica]/gi|1139760226|gb|ONH95323.1|hypothetical protein PRUPE_7G064000 [Prunus persica]	catalytic activity	Molecular Function	GO:0003824	1
72	0	gi|1162569220|ref|XP_020423354.1|cytochrome P450 77A3 [Prunus persica]/gi|1139762839|gb|ONH97936.1|hypothetical protein PRUPE_7G219700 [Prunus persica]/gi|595819098|ref|XP_007204450.1|cytochrome P450 77A3 [Prunus persica]/gi|1139762840|gb|ONH97937.1|hypothetical protein PRUPE_7G219700 [Prunus persica]	monooxygenase activity;iron ion binding;oxidoreductase activity, acting on paired donors, with incorporation or reduction of molecular oxygen;heme binding;oxidation-reduction process	Molecular Function;Molecular Function;Molecular Function;Molecular Function;Biological Process	GO:0004497;GO:0005506;GO:0016705;GO:0020037;GO:0055114	5
73
74	1.2e-76	gi|596287809|ref|XP_007225835.1|peptidyl-prolyl cis-trans isomerase Pin1 [Prunus persica]/gi|1139796955|gb|ONI29573.1|hypothetical protein PRUPE_1G202600 [Prunus persica]/gi|596287802|ref|XP_007225834.1|peptidyl-prolyl cis-trans isomerase Pin1 [Prunus persica]/gi|1139796956|gb|ONI29574.1|hypothetical protein PRUPE_1G202600 [Prunus persica]	protein peptidyl-prolyl isomerization;peptidyl-prolyl cis-trans isomerase activity	Biological Process;Molecular Function	GO:0000413;GO:0003755	2
75	2.1e-151	gi|1162556009|ref|XP_007209493.2|uncharacterized protein LOC18777566 [Prunus persica]/gi|1139774984|gb|ONI09456.1|hypothetical protein PRUPE_5G239500 [Prunus persica]
76	0	gi|1139757102|gb|ONH92559.1|hypothetical protein PRUPE_8G180800 [Prunus persica]/gi|1139757103|gb|ONH92560.1|hypothetical protein PRUPE_8G180800 [Prunus persica]/gi|595791811|ref|XP_007199654.1|calcium-dependent protein kinase 26 [Prunus persica]	protein kinase activity;calcium ion binding;ATP binding;protein phosphorylation	Molecular Function;Molecular Function;Molecular Function;Biological Process	GO:0004672;GO:0005509;GO:0005524;GO:0006468	4
77	0	gi|645221049|ref|XP_008243339.1|PREDICTED: pyruvate decarboxylase 2 [Prunus mume]	magnesium ion binding;pyruvate decarboxylase activity;thiamine pyrophosphate binding	Molecular Function;Molecular Function;Molecular Function	GO:0000287;GO:0004737;GO:0030976	3
78	1.8e-104	gi|1220057030|ref|XP_021814651.1|RHOMBOID-like protein 13 [Prunus avium]	serine-type endopeptidase activity;proteolysis;integral component of membrane	Molecular Function;Biological Process;Cellular Component	GO:0004252;GO:0006508;GO:0016021	3
79	0	gi|645258014|ref|XP_008234684.1|PREDICTED: ATPase family AAA domain-containing protein 1-B-like [Prunus mume]	ATP binding	Molecular Function	GO:0005524	1
80	0	gi|1139794401|gb|ONI27019.1|hypothetical protein PRUPE_1G063400 [Prunus persica]/gi|596279457|ref|XP_007225240.1|cycloartenol synthase 2 [Prunus persica]	intramolecular transferase activity	Molecular Function	GO:0016866	1
81	1.7e-132	gi|1139755160|gb|ONH90617.1|hypothetical protein PRUPE_8G064300 [Prunus persica]	ATP binding;integral component of membrane;ATPase activity	Molecular Function;Cellular Component;Molecular Function	GO:0005524;GO:0016021;GO:0016887	3
82	0	gi|1162565431|ref|XP_007206539.2|UDP-glycosyltransferase 87A1 isoform X2 [Prunus persica]	metabolic process;transferase activity, transferring hexosyl groups	Biological Process;Molecular Function	GO:0008152;GO:0016758	2
83	1.2e-77	gi|1162570258|ref|XP_020423709.1|ABC transporter G family member 22 isoform X1 [Prunus persica]/gi|1139760665|gb|ONH95762.1|hypothetical protein PRUPE_7G089500 [Prunus persica]/gi|1139760666|gb|ONH95763.1|hypothetical protein PRUPE_7G089500 [Prunus persica]/gi|1162570256|ref|XP_020423708.1|ABC transporter G family member 22 isoform X1 [Prunus persica]/gi|1139760664|gb|ONH95761.1|hypothetical prot…	ATP binding;integral component of membrane;ATPase activity	Molecular Function;Cellular Component;Molecular Function	GO:0005524;GO:0016021;GO:0016887	3
84	1.8e-96	gi|1139765007|gb|ONH99769.1|hypothetical protein PRUPE_6G049500 [Prunus persica]
85	8.8e-113	gi|1139765013|gb|ONH99775.1|hypothetical protein PRUPE_6G050100 [Prunus persica]/gi|595842886|ref|XP_007208511.1|UDP-glycosyltransferase 87A1 isoform X1 [Prunus persica]	metabolic process;transferase activity, transferring hexosyl groups	Biological Process;Molecular Function	GO:0008152;GO:0016758	2
86	9.7e-66	gi|1139761941|gb|ONH97038.1|hypothetical protein PRUPE_7G166200 [Prunus persica]/gi|1220032643|ref|XP_021815335.1|V-type proton ATPase 16 kDa proteolipid subunit [Prunus avium]/gi|694406832|ref|XP_009378196.1|PREDICTED: V-type proton ATPase 16 kDa proteolipid subunit-like [Pyrus x bretschneideri]/gi|595807825|ref|XP_007202676.1|V-type proton ATPase 16 kDa proteolipid subunit [Prunus persica]/gi|6…	vacuolar membrane;hydrogen ion transmembrane transporter activity;ATP hydrolysis coupled proton transport;integral component of membrane;hydrolase activity;proton-transporting V-type ATPase, V0 domain	Cellular Component;Molecular Function;Biological Process;Cellular Component;Molecular Function;Cellular Component	GO:0005774;GO:0015078;GO:0015991;GO:0016021;GO:0016787;GO:0033179	6
87	0	gi|1139757630|gb|ONH93087.1|hypothetical protein PRUPE_8G212200 [Prunus persica]/gi|1162577503|ref|XP_007201204.2|receptor-like serine/threonine-protein kinase ALE2 [Prunus persica]	protein serine/threonine kinase activity;ATP binding;protein phosphorylation;integral component of membrane	Molecular Function;Molecular Function;Biological Process;Cellular Component	GO:0004674;GO:0005524;GO:0006468;GO:0016021	4
88	0	gi|1139778040|gb|ONI12227.1|hypothetical protein PRUPE_4G152300 [Prunus persica]	integral component of membrane	Cellular Component	GO:0016021	1
89	0	gi|1162555061|ref|XP_020418693.1|uncharacterized protein LOC18781084 [Prunus persica]/gi|1139779392|gb|ONI13579.1|hypothetical protein PRUPE_4G231700 [Prunus persica]/gi|1139779393|gb|ONI13580.1|hypothetical protein PRUPE_4G231700 [Prunus persica]/gi|595886181|ref|XP_007213292.1|uncharacterized protein LOC18781084 [Prunus persica]/gi|595886186|ref|XP_007213293.1|uncharacterized protein LOC1878108…
90
91	3.5e-161	gi|1139786919|gb|ONI20346.1|hypothetical protein PRUPE_2G010500 [Prunus persica]/gi|1162524556|ref|XP_020412315.1|nucleolin 2 [Prunus persica]	RNA binding;mRNA processing	Molecular Function;Biological Process	GO:0003723;GO:0006397	2
92	7.7e-75	gi|1139786919|gb|ONI20346.1|hypothetical protein PRUPE_2G010500 [Prunus persica]/gi|1162524556|ref|XP_020412315.1|nucleolin 2 [Prunus persica]	RNA binding;mRNA processing	Molecular Function;Biological Process	GO:0003723;GO:0006397	2
93	3.2e-98	gi|1139767646|gb|ONI02409.1|hypothetical protein PRUPE_6G196600 [Prunus persica]/gi|595843805|ref|XP_007208687.1|protein CURVATURE THYLAKOID 1D, chloroplastic [Prunus persica]	thylakoid;integral component of membrane	Cellular Component;Cellular Component	GO:0009579;GO:0016021	2
94	0	gi|596049198|ref|XP_007220468.1|cell death-related nuclease 4 [Prunus persica]/gi|1139787522|gb|ONI20949.1|hypothetical protein PRUPE_2G042700 [Prunus persica]/gi|1139787521|gb|ONI20948.1|hypothetical protein PRUPE_2G042700 [Prunus persica]	nucleic acid binding	Molecular Function	GO:0003676	1
95	1.3e-29	gi|1139798794|gb|ONI31412.1|hypothetical protein PRUPE_1G311500 [Prunus persica]/gi|596287564|ref|XP_007225795.1|uncharacterized protein LOC18792289 [Prunus persica]
96	2.1e-17	gi|1220061893|ref|XP_021817200.1|casein kinase 1-like protein 2 [Prunus avium]	protein serine/threonine kinase activity;ATP binding;protein phosphorylation	Molecular Function;Molecular Function;Biological Process	GO:0004674;GO:0005524;GO:0006468	3
97	0	gi|1139754638|gb|ONH90095.1|hypothetical protein PRUPE_8G035100 [Prunus persica]/gi|595791881|ref|XP_007199689.1|cellulose synthase A catalytic subunit 2 [UDP-forming] [Prunus persica]/gi|645264091|ref|XP_008237530.1|PREDICTED: cellulose synthase A catalytic subunit 2 [UDP-forming]-like [Prunus mume]	plasma membrane;integral component of membrane;cellulose synthase (UDP-forming) activity;cellulose biosynthetic process;metal ion binding;cell wall organization	Cellular Component;Cellular Component;Molecular Function;Biological Process;Molecular Function;Biological Process	GO:0005886;GO:0016021;GO:0016760;GO:0030244;GO:0046872;GO:0071555	6
98	0	gi|1139799232|gb|ONI31850.1|hypothetical protein PRUPE_1G334600 [Prunus persica]/gi|1139799233|gb|ONI31851.1|hypothetical protein PRUPE_1G334600 [Prunus persica]/gi|1162513529|ref|XP_007225261.2|probable RNA-dependent RNA polymerase 1 [Prunus persica]/gi|1162513531|ref|XP_020419609.1|probable RNA-dependent RNA polymerase 1 [Prunus persica]	transcription, RNA-templated;RNA binding;RNA-directed 5'-3' RNA polymerase activity;gene silencing by RNA	Biological Process;Molecular Function;Molecular Function;Biological Process	GO:0001172;GO:0003723;GO:0003968;GO:0031047	4
99	1.4e-101	gi|1102271540|gb|OIT21873.1|calmodulin-7, partial [Nicotiana attenuata]	calcium ion binding	Molecular Function	GO:0005509	1
100	0	gi|1162556917|ref|XP_020419289.1|transcription factor MYC2 [Prunus persica]/gi|1139771556|gb|ONI06028.1|hypothetical protein PRUPE_5G035400 [Prunus persica]	protein dimerization activity	Molecular Function	GO:0046983	1
101	1.4e-45	gi|1139784826|gb|ONI18653.1|hypothetical protein PRUPE_3G230300 [Prunus persica]
102	0	gi|645220346|ref|XP_008239841.1|PREDICTED: tubulin beta chain-like [Prunus mume]/gi|1220095465|ref|XP_021834600.1|tubulin beta chain-like [Prunus avium]/gi|1139768841|gb|ONI03604.1|hypothetical protein PRUPE_6G268300 [Prunus persica]/gi|595824195|ref|XP_007205196.1|tubulin beta chain [Prunus persica]	GTPase activity;structural constituent of cytoskeleton;GTP binding;cytoplasm;microtubule;cytoskeleton organization;microtubule-based process	Molecular Function;Molecular Function;Molecular Function;Cellular Component;Cellular Component;Biological Process;Biological Process	GO:0003924;GO:0005200;GO:0005525;GO:0005737;GO:0005874;GO:0007010;GO:0007017	7
103	0	gi|694418737|ref|XP_009337361.1|PREDICTED: tubulin beta chain-like [Pyrus x bretschneideri]	GTPase activity;structural constituent of cytoskeleton;GTP binding;cytoplasm;microtubule;cytoskeleton organization;microtubule-based process	Molecular Function;Molecular Function;Molecular Function;Cellular Component;Cellular Component;Biological Process;Biological Process	GO:0003924;GO:0005200;GO:0005525;GO:0005737;GO:0005874;GO:0007010;GO:0007017	7
104	6.6e-22	gi|1220080947|ref|XP_021827073.1|BAG family molecular chaperone regulator 1 [Prunus avium]/gi|1220080945|ref|XP_021827072.1|BAG family molecular chaperone regulator 1 [Prunus avium]	chaperone binding	Molecular Function	GO:0051087	1
105	0	gi|1139803508|gb|ONI36126.1|hypothetical protein PRUPE_1G570800 [Prunus persica]	integral component of membrane;nutrient reservoir activity	Cellular Component;Molecular Function	GO:0016021;GO:0045735	2
106	5.8e-131	gi|645225026|ref|XP_008219389.1|PREDICTED: protein CutA, chloroplastic [Prunus mume]	copper ion binding;chloroplast;response to metal ion	Molecular Function;Cellular Component;Biological Process	GO:0005507;GO:0009507;GO:0010038	3
107	4.9e-112	gi|1139802434|gb|ONI35052.1|hypothetical protein PRUPE_1G512400 [Prunus persica]/gi|596288682|ref|XP_007225977.1|pollen-specific protein C13 [Prunus persica]
108	0	gi|1139790220|gb|ONI23647.1|hypothetical protein PRUPE_2G200400 [Prunus persica]/gi|596019818|ref|XP_007218929.1|protein LHY isoform X1 [Prunus persica]	DNA binding;nucleus;regulation of transcription, DNA-templated	Molecular Function;Cellular Component;Biological Process	GO:0003677;GO:0005634;GO:0006355	3
109	1.1e-58	gi|1139756513|gb|ONH91970.1|hypothetical protein PRUPE_8G147300 [Prunus persica]	integral component of membrane;metal ion transport;metal ion transmembrane transporter activity;transmembrane transport	Cellular Component;Biological Process;Molecular Function;Biological Process	GO:0016021;GO:0030001;GO:0046873;GO:0055085	4
110	3.2e-49	gi|1139765557|gb|ONI00320.1|hypothetical protein PRUPE_6G082300 [Prunus persica]/gi|645216881|ref|XP_008223128.1|PREDICTED: histone H2A [Prunus mume]	chromosome, centromeric region;nucleosome;heterochromatin;DNA binding;chromatin binding;nucleus;protein heterodimerization activity	Cellular Component;Cellular Component;Cellular Component;Molecular Function;Molecular Function;Cellular Component;Molecular Function	GO:0000775;GO:0000786;GO:0000792;GO:0003677;GO:0003682;GO:0005634;GO:0046982	7
111	0	gi|645236941|ref|XP_008224978.1|PREDICTED: secretory carrier-associated membrane protein 3-like [Prunus mume]/gi|1220088037|ref|XP_021830801.1|secretory carrier-associated membrane protein 3 [Prunus avium]	plasma membrane;protein transport;integral component of membrane;transport vesicle membrane	Cellular Component;Biological Process;Cellular Component;Cellular Component	GO:0005886;GO:0015031;GO:0016021;GO:0030658	4
112
113	4.9e-119	gi|1162561428|ref|XP_020420759.1|uncharacterized protein LOC18773375 [Prunus persica]/gi|1139769277|gb|ONI04040.1|hypothetical protein PRUPE_6G298400 [Prunus persica]	integral component of membrane	Cellular Component	GO:0016021	1
114
115	7.7e-90	gi|1139766288|gb|ONI01051.1|hypothetical protein PRUPE_6G118700 [Prunus persica]/gi|595827053|ref|XP_007205675.1|histone deacetylase HDT1 [Prunus persica]	nucleic acid binding	Molecular Function	GO:0003676	1
116	0	gi|1220104726|ref|XP_021804316.1|phenylalanine ammonia-lyase 1 [Prunus avium]	cytoplasm;L-phenylalanine catabolic process;cinnamic acid biosynthetic process;phenylalanine ammonia-lyase activity	Cellular Component;Biological Process;Biological Process;Molecular Function	GO:0005737;GO:0006559;GO:0009800;GO:0045548	4
117	0	gi|1027112642|ref|XP_016651764.1|PREDICTED: cell cycle checkpoint protein RAD17 isoform X1 [Prunus mume]	nucleus;DNA repair;cell cycle	Cellular Component;Biological Process;Biological Process	GO:0005634;GO:0006281;GO:0007049	3
118	0	gi|1139781288|gb|ONI15115.1|hypothetical protein PRUPE_3G026800 [Prunus persica]/gi|595925194|ref|XP_007214977.1|beta-amyrin synthase [Prunus persica]	intramolecular transferase activity	Molecular Function	GO:0016866	1
119	5.3e-157	gi|1139781282|gb|ONI15109.1|hypothetical protein PRUPE_3G026200 [Prunus persica]	intramolecular transferase activity	Molecular Function	GO:0016866	1
120	0	gi|645270243|ref|XP_008240370.1|PREDICTED: protein argonaute 1-like [Prunus mume]	nucleic acid binding;protein binding;gene silencing by RNA	Molecular Function;Molecular Function;Biological Process	GO:0003676;GO:0005515;GO:0031047	3
121	0	gi|1220059051|ref|XP_021815720.1|14-3-3-like protein A [Prunus avium]/gi|645248651|ref|XP_008230392.1|PREDICTED: 14-3-3-like protein A [Prunus mume]	protein domain specific binding	Molecular Function	GO:0019904	1
122	4.2e-171	gi|1220052564|ref|XP_021812320.1|ABC transporter G family member 3 [Prunus avium]	ATP binding;integral component of membrane;ATPase activity	Molecular Function;Cellular Component;Molecular Function	GO:0005524;GO:0016021;GO:0016887	3
123	5.8e-140	gi|1139781288|gb|ONI15115.1|hypothetical protein PRUPE_3G026800 [Prunus persica]/gi|595925194|ref|XP_007214977.1|beta-amyrin synthase [Prunus persica]	intramolecular transferase activity	Molecular Function	GO:0016866	1
124	3.2e-107	gi|1220093413|ref|XP_021833554.1|beta-glucuronosyltransferase GlcAT14B [Prunus avium]/gi|1220093411|ref|XP_021833553.1|beta-glucuronosyltransferase GlcAT14B [Prunus avium]	acetylglucosaminyltransferase activity;integral component of membrane	Molecular Function;Cellular Component	GO:0008375;GO:0016021	2
125	1e-144	gi|1027097771|ref|XP_016648419.1|PREDICTED: BAHD acyltransferase At5g47980-like [Prunus mume]	transferase activity, transferring acyl groups other than amino-acyl groups	Molecular Function	GO:0016747	1
126	0	gi|1139777858|gb|ONI12045.1|hypothetical protein PRUPE_4G140800 [Prunus persica]	transferase activity, transferring acyl groups other than amino-acyl groups	Molecular Function	GO:0016747	1
127	0	gi|1162526694|ref|XP_020413151.1|protein EXPORTIN 1A [Prunus persica]/gi|1139792459|gb|ONI25886.1|hypothetical protein PRUPE_2G324800 [Prunus persica]	nucleus;intracellular protein transport;Ran GTPase binding	Cellular Component;Biological Process;Molecular Function	GO:0005634;GO:0006886;GO:0008536	3
128	4.4e-98	gi|1139763406|gb|ONH98503.1|hypothetical protein PRUPE_7G252000 [Prunus persica]	membrane;hydrolase activity, acting on glycosyl bonds	Cellular Component;Molecular Function	GO:0016020;GO:0016798	2
129	0	gi|595837236|ref|XP_007207414.1|putative pentatricopeptide repeat-containing protein At3g49142 [Prunus persica]/gi|1139770431|gb|ONI05194.1|hypothetical protein PRUPE_6G361400 [Prunus persica]	protein binding;zinc ion binding	Molecular Function;Molecular Function	GO:0005515;GO:0008270	2
130	0	gi|1220074811|ref|XP_021823937.1|polyadenylate-binding protein 8-like [Prunus avium]	RNA binding;cytoplasm	Molecular Function;Cellular Component	GO:0003723;GO:0005737	2
131	0	gi|1139776506|gb|ONI10693.1|hypothetical protein PRUPE_4G062200 [Prunus persica]/gi|1139776505|gb|ONI10692.1|hypothetical protein PRUPE_4G062200 [Prunus persica]/gi|1139776504|gb|ONI10691.1|hypothetical protein PRUPE_4G062200 [Prunus persica]/gi|595864723|ref|XP_007211825.1|low-temperature-induced cysteine proteinase [Prunus persica]	proteolysis;cysteine-type peptidase activity	Biological Process;Molecular Function	GO:0006508;GO:0008234	2
132	1.6e-113	gi|595830275|ref|XP_007206040.1|universal stress protein PHOS32 [Prunus persica]/gi|1139768800|gb|ONI03563.1|hypothetical protein PRUPE_6G265200 [Prunus persica]	response to stress	Biological Process	GO:0006950	1
133	1.1e-102	gi|1139773516|gb|ONI07988.1|hypothetical protein PRUPE_5G151800 [Prunus persica]/gi|1162557611|ref|XP_007210940.2|uncharacterized protein LOC18777995 [Prunus persica]/gi|1139773515|gb|ONI07987.1|hypothetical protein PRUPE_5G151800 [Prunus persica]/gi|1162557613|ref|XP_020419532.1|uncharacterized protein LOC18777995 [Prunus persica]
134	0	gi|1162576233|ref|XP_020425734.1|trihelix transcription factor GT-2 [Prunus persica]/gi|1139754538|gb|ONH89995.1|hypothetical protein PRUPE_8G028700 [Prunus persica]
135	0	gi|596140530|ref|XP_007222422.1|eukaryotic translation initiation factor 5 [Prunus persica]/gi|1139802318|gb|ONI34936.1|hypothetical protein PRUPE_1G506900 [Prunus persica]	translation initiation factor activity;protein binding;translational initiation	Molecular Function;Molecular Function;Biological Process	GO:0003743;GO:0005515;GO:0006413	3
136	0	gi|1162514537|ref|XP_020422584.1|uncharacterized protein LOC18788547 [Prunus persica]/gi|1139801251|gb|ONI33869.1|hypothetical protein PRUPE_1G451100 [Prunus persica]	proteolysis;serine-type peptidase activity	Biological Process;Molecular Function	GO:0006508;GO:0008236	2
137	1.3e-99	gi|645219288|ref|XP_008235004.1|PREDICTED: ras-related protein Rab11A [Prunus mume]	GTPase activity;GTP binding	Molecular Function;Molecular Function	GO:0003924;GO:0005525	2
138	0	gi|1220044591|ref|XP_021808173.1|phospho-2-dehydro-3-deoxyheptonate aldolase 1, chloroplastic-like [Prunus avium]	3-deoxy-7-phosphoheptulonate synthase activity;aromatic amino acid family biosynthetic process;chorismate biosynthetic process;chloroplast	Molecular Function;Biological Process;Biological Process;Cellular Component	GO:0003849;GO:0009073;GO:0009423;GO:0009507	4
139
140
141	0	gi|1027088350|ref|XP_008233637.2|PREDICTED: uncharacterized protein LOC103332662 [Prunus mume]	protein binding	Molecular Function	GO:0005515	1
142	9.4e-46	gi|1162517433|ref|XP_020410031.1|protein EXORDIUM [Prunus persica]/gi|1139802558|gb|ONI35176.1|hypothetical protein PRUPE_1G520600 [Prunus persica]
143	4.7e-159	gi|595797288|ref|XP_007201256.1|stress-related protein [Prunus persica]/gi|1139758424|gb|ONH93881.1|hypothetical protein PRUPE_8G258700 [Prunus persica]	lipid droplet;lipid particle organization;positive regulation of growth;developmental vegetative growth;positive regulation of response to water deprivation	Cellular Component;Biological Process;Biological Process;Biological Process;Biological Process	GO:0005811;GO:0034389;GO:0045927;GO:0080186;GO:1902584	5
144	3.3e-29	gi|595849950|ref|XP_007209826.1|protein transport protein Sec61 subunit gamma [Prunus persica]/gi|1220051520|ref|XP_021811770.1|protein transport protein Sec61 subunit gamma-like [Prunus avium]/gi|1139771669|gb|ONI06141.1|hypothetical protein PRUPE_5G043000 [Prunus persica]/gi|1220102832|ref|XP_021803396.1|protein transport protein Sec61 subunit gamma-like [Prunus avium]/gi|645265862|ref|XP_00823…	intracellular;protein targeting;P-P-bond-hydrolysis-driven protein transmembrane transporter activity;integral component of membrane;protein transmembrane transport	Cellular Component;Biological Process;Molecular Function;Cellular Component;Biological Process	GO:0005622;GO:0006605;GO:0015450;GO:0016021;GO:0071806	5
145	0	gi|1027095946|ref|XP_016647931.1|PREDICTED: uncharacterized protein LOC103321836 isoform X1 [Prunus mume]/gi|645230353|ref|XP_008221898.1|PREDICTED: uncharacterized protein LOC103321836 isoform X1 [Prunus mume]	integral component of membrane	Cellular Component	GO:0016021	1
146	0	gi|1139782963|gb|ONI16790.1|hypothetical protein PRUPE_3G122300 [Prunus persica]/gi|595862436|ref|XP_007211396.1|ketol-acid reductoisomerase, chloroplastic [Prunus persica]/gi|1139782964|gb|ONI16791.1|hypothetical protein PRUPE_3G122300 [Prunus persica]	ketol-acid reductoisomerase activity;isoleucine biosynthetic process;valine biosynthetic process;metal ion binding;oxidation-reduction process	Molecular Function;Biological Process;Biological Process;Molecular Function;Biological Process	GO:0004455;GO:0009097;GO:0009099;GO:0046872;GO:0055114	5
147
148	0	gi|1162514744|ref|XP_020423214.1|uncharacterized protein LOC18793508 [Prunus persica]/gi|1139801546|gb|ONI34164.1|hypothetical protein PRUPE_1G466100 [Prunus persica]/gi|1139801545|gb|ONI34163.1|hypothetical protein PRUPE_1G466100 [Prunus persica]/gi|1162514746|ref|XP_020423216.1|uncharacterized protein LOC18793508 [Prunus persica]
149	5.3e-41	gi|1220044747|ref|XP_021808255.1|protein EXORDIUM-like [Prunus avium]
150	0	gi|596057996|ref|XP_007220995.1|BAHD acyltransferase DCR [Prunus persica]/gi|1139791945|gb|ONI25372.1|hypothetical protein PRUPE_2G298600 [Prunus persica]	transferase activity, transferring acyl groups other than amino-acyl groups	Molecular Function	GO:0016747	1
151
152	0	gi|1162527572|ref|XP_007220379.2|dynamin-related protein 4C [Prunus persica]/gi|1139787478|gb|ONI20905.1|hypothetical protein PRUPE_2G039900 [Prunus persica]	GTPase activity;GTP binding	Molecular Function;Molecular Function	GO:0003924;GO:0005525	2
153	4.6e-15	gi|1139755937|gb|ONH91394.1|hypothetical protein PRUPE_8G111400 [Prunus persica]
154	0	gi|1139785137|gb|ONI18964.1|hypothetical protein PRUPE_3G249800 [Prunus persica]/gi|1139785138|gb|ONI18965.1|hypothetical protein PRUPE_3G249800 [Prunus persica]/gi|595926152|ref|XP_007215026.1|probable tRNA (guanine(26)-N(2))-dimethyltransferase 2 [Prunus persica]	tRNA binding;tRNA (guanine-N2-)-methyltransferase activity;tRNA methylation	Molecular Function;Molecular Function;Biological Process	GO:0000049;GO:0004809;GO:0030488	3
155	0	gi|1139774027|gb|ONI08499.1|hypothetical protein PRUPE_5G181900 [Prunus persica]
156	0	gi|1139799508|gb|ONI32126.1|hypothetical protein PRUPE_1G349800 [Prunus persica]/gi|596279633|ref|XP_007225258.1|probable inactive serine/threonine-protein kinase scy1 [Prunus persica]	protein kinase activity;ATP binding;protein phosphorylation	Molecular Function;Molecular Function;Biological Process	GO:0004672;GO:0005524;GO:0006468	3
157	2.6e-89	gi|645257906|ref|XP_008234630.1|PREDICTED: uncharacterized protein LOC103333555 [Prunus mume]
158	6.8e-148	gi|1162568946|ref|XP_007203003.2|nuclear transcription factor Y subunit A-10 [Prunus persica]/gi|1139760768|gb|ONH95865.1|hypothetical protein PRUPE_7G093100 [Prunus persica]/gi|1139760769|gb|ONH95866.1|hypothetical protein PRUPE_7G093100 [Prunus persica]	DNA binding transcription factor activity;regulation of transcription, DNA-templated	Molecular Function;Biological Process	GO:0003700;GO:0006355	2
159
160	2.5e-97	gi|1162515142|ref|XP_020424438.1|dnaJ homolog subfamily C member 7 homolog isoform X2 [Prunus persica]/gi|1139800724|gb|ONI33342.1|hypothetical protein PRUPE_1G418000 [Prunus persica]	integral component of membrane	Cellular Component	GO:0016021	1
161	0	gi|1162514156|ref|XP_020421426.1|alanine--tRNA ligase [Prunus persica]/gi|1139799427|gb|ONI32045.1|hypothetical protein PRUPE_1G345900 [Prunus persica]	tRNA binding;alanine-tRNA ligase activity;ATP binding;mitochondrion;zinc ion binding;mitochondrial alanyl-tRNA aminoacylation	Molecular Function;Molecular Function;Molecular Function;Cellular Component;Molecular Function;Biological Process	GO:0000049;GO:0004813;GO:0005524;GO:0005739;GO:0008270;GO:0070143	6
162	0	gi|1139758427|gb|ONH93884.1|hypothetical protein PRUPE_8G258800 [Prunus persica]/gi|1162576868|ref|XP_020425966.1|translocase of chloroplast 159, chloroplastic isoform X2 [Prunus persica]	GTP binding;hydrolase activity, acting on acid anhydrides	Molecular Function;Molecular Function	GO:0005525;GO:0016817	2
163	0	gi|1139782953|gb|ONI16780.1|hypothetical protein PRUPE_3G121700 [Prunus persica]/gi|1139782949|gb|ONI16776.1|hypothetical protein PRUPE_3G121700 [Prunus persica]/gi|1139782950|gb|ONI16777.1|hypothetical protein PRUPE_3G121700 [Prunus persica]/gi|1162535600|ref|XP_020416217.1|pentatricopeptide repeat-containing protein At1g05670, mitochondrial [Prunus persica]/gi|1162535602|ref|XP_020416218.1|pent…	protein binding	Molecular Function	GO:0005515	1
164	0	gi|1139765139|gb|ONH99901.1|hypothetical protein PRUPE_6G056700 [Prunus persica]/gi|595823106|ref|XP_007205014.1|phosphoinositide phospholipase C 2 [Prunus persica]	phosphatidylinositol phospholipase C activity;signal transducer activity;intracellular;lipid catabolic process;intracellular signal transduction	Molecular Function;Molecular Function;Cellular Component;Biological Process;Biological Process	GO:0004435;GO:0004871;GO:0005622;GO:0016042;GO:0035556	5
165	5.3e-117	gi|1220052548|ref|XP_021812311.1|heavy metal-associated isoprenylated plant protein 3-like [Prunus avium]	metal ion transport;metal ion binding	Biological Process;Molecular Function	GO:0030001;GO:0046872	2
166	0	gi|1139791205|gb|ONI24632.1|hypothetical protein PRUPE_2G251200 [Prunus persica]	lipid metabolic process;integral component of membrane;oxidoreductase activity, acting on paired donors, with oxidation of a pair of donors resulting in the reduction of molecular oxygen to two molecules of water;oxidation-reduction process	Biological Process;Cellular Component;Molecular Function;Biological Process	GO:0006629;GO:0016021;GO:0016717;GO:0055114	4
167	0	gi|157313310|gb|ABV32548.1|endo-1,4-beta-mannosidase protein 2 [Prunus persica]	hydrolase activity, hydrolyzing O-glycosyl compounds;carbohydrate metabolic process	Molecular Function;Biological Process	GO:0004553;GO:0005975	2
168	0	gi|1162561404|ref|XP_020420755.1|scarecrow-like protein 30 [Prunus persica]/gi|1139765427|gb|ONI00190.1|hypothetical protein PRUPE_6G073600 [Prunus persica]	regulation of transcription, DNA-templated	Biological Process	GO:0006355	1
169	4.4e-28	gi|1220087406|ref|XP_021830472.1|uncharacterized threonine-rich GPI-anchored glycoprotein PJ4664.02 [Prunus avium]
170	2e-37	gi|1139762206|gb|ONH97303.1|hypothetical protein PRUPE_7G182800 [Prunus persica]	DNA binding;nucleus	Molecular Function;Cellular Component	GO:0003677;GO:0005634	2
171	7.3e-17	gi|1139800721|gb|ONI33339.1|hypothetical protein PRUPE_1G417900 [Prunus persica]/gi|1162515139|ref|XP_020424431.1|uncharacterized protein At3g49720 isoform X3 [Prunus persica]/gi|1139800720|gb|ONI33338.1|hypothetical protein PRUPE_1G417900 [Prunus persica]
172	0	gi|1220040550|ref|XP_021806054.1|26S proteasome regulatory subunit 4 homolog B [Prunus avium]	ATP binding;cytoplasm;hydrolase activity;protein catabolic process	Molecular Function;Cellular Component;Molecular Function;Biological Process	GO:0005524;GO:0005737;GO:0016787;GO:0030163	4
173	0	gi|1139802207|gb|ONI34825.1|hypothetical protein PRUPE_1G501100 [Prunus persica]/gi|1162521245|ref|XP_007224367.2|E3 ubiquitin-protein ligase RING1 [Prunus persica]	aminoacyl-tRNA editing activity;cytosol;aminoacyl-tRNA metabolism involved in translational fidelity	Molecular Function;Cellular Component;Biological Process	GO:0002161;GO:0005829;GO:0106074	3
174
175	0	gi|1139796051|gb|ONI28669.1|hypothetical protein PRUPE_1G154200 [Prunus persica]/gi|1162522735|ref|XP_020411690.1|mitogen-activated protein kinase kinase kinase NPK1 isoform X1 [Prunus persica]	protein kinase activity;ATP binding;protein phosphorylation	Molecular Function;Molecular Function;Biological Process	GO:0004672;GO:0005524;GO:0006468	3
176	0	gi|596295270|ref|XP_007226977.1|protein SIEVE ELEMENT OCCLUSION B [Prunus persica]/gi|1139793879|gb|ONI26497.1|hypothetical protein PRUPE_1G028800 [Prunus persica]
177	1.1e-171	gi|645244449|ref|XP_008228435.1|PREDICTED: uncharacterized protein LOC103327845 [Prunus mume]	protein kinase activity;ATP binding;protein phosphorylation	Molecular Function;Molecular Function;Biological Process	GO:0004672;GO:0005524;GO:0006468	3
178	0	gi|1220094024|ref|XP_021833880.1|pentatricopeptide repeat-containing protein At1g63330-like [Prunus avium]	protein binding	Molecular Function	GO:0005515	1
179	4.7e-71	gi|595929292|ref|XP_007215162.1|membrane-anchored ubiquitin-fold protein 4 [Prunus persica]/gi|1139786179|gb|ONI20006.1|hypothetical protein PRUPE_3G309700 [Prunus persica]/gi|645250138|ref|XP_008231069.1|PREDICTED: membrane-anchored ubiquitin-fold protein 4 [Prunus mume]	protein binding;plasma membrane	Molecular Function;Cellular Component	GO:0005515;GO:0005886	2
180
181	0	gi|596135268|ref|XP_007222297.1|phosphoglucomutase, cytoplasmic [Prunus persica]/gi|1139799167|gb|ONI31785.1|hypothetical protein PRUPE_1G330700 [Prunus persica]	magnesium ion binding;carbohydrate metabolic process;intramolecular transferase activity, phosphotransferases	Molecular Function;Biological Process;Molecular Function	GO:0000287;GO:0005975;GO:0016868	3
182	3.4e-161	gi|1220061401|ref|XP_021816951.1|REF/SRPP-like protein At3g05500 [Prunus avium]
183	0	gi|162424441|gb|ABX89941.1|leucoanthocyanidin dioxygenase [Prunus persica]/gi|162424445|gb|ABX89943.1|leucoanthocyanidin dioxygenase [Prunus persica]/gi|1139772405|gb|ONI06877.1|hypothetical protein PRUPE_5G086700 [Prunus persica]/gi|595857324|ref|XP_007210520.1|leucoanthocyanidin dioxygenase [Prunus persica]/gi|162424443|gb|ABX89942.1|leucoanthocyanidin dioxygenase [Prunus persica]/gi|339715874|…	metal ion binding;leucocyanidin oxygenase activity;oxidation-reduction process	Molecular Function;Molecular Function;Biological Process	GO:0046872;GO:0050589;GO:0055114	3
184	4.1e-95	gi|1139765550|gb|ONI00313.1|hypothetical protein PRUPE_6G081700 [Prunus persica]/gi|1139765549|gb|ONI00312.1|hypothetical protein PRUPE_6G081700 [Prunus persica]/gi|1139765551|gb|ONI00314.1|hypothetical protein PRUPE_6G081700 [Prunus persica]/gi|1139765548|gb|ONI00311.1|hypothetical protein PRUPE_6G081700 [Prunus persica]/gi|595828879|ref|XP_007205766.1|THO complex subunit 4A [Prunus persica]	mRNA binding	Molecular Function	GO:0003729	1
185	0	gi|1139757534|gb|ONH92991.1|hypothetical protein PRUPE_8G206500 [Prunus persica]/gi|1162579341|ref|XP_020409294.1|uncharacterized protein LOC18767493 [Prunus persica]	protein kinase activity;protein binding;ATP binding;protein phosphorylation	Molecular Function;Molecular Function;Molecular Function;Biological Process	GO:0004672;GO:0005515;GO:0005524;GO:0006468	4
186
187	0	gi|1162527806|ref|XP_020413518.1|eukaryotic translation initiation factor 4G [Prunus persica]/gi|1139788858|gb|ONI22285.1|hypothetical protein PRUPE_2G118700 [Prunus persica]	RNA binding;protein binding	Molecular Function;Molecular Function	GO:0003723;GO:0005515	2
188
189	2.4e-134	gi|1027105248|ref|XP_016650136.1|PREDICTED: DNA-directed RNA polymerases II and IV subunit 5A-like [Prunus mume]/gi|645253016|ref|XP_008232385.1|PREDICTED: DNA-directed RNA polymerases II and IV subunit 5A-like [Prunus mume]	DNA binding;DNA-directed 5'-3' RNA polymerase activity;nucleus;transcription, DNA-templated	Molecular Function;Molecular Function;Cellular Component;Biological Process	GO:0003677;GO:0003899;GO:0005634;GO:0006351	4
190	0	gi|1139783774|gb|ONI17601.1|hypothetical protein PRUPE_3G168800 [Prunus persica]	protein kinase activity;ATP binding;protein phosphorylation;integral component of membrane	Molecular Function;Molecular Function;Biological Process;Cellular Component	GO:0004672;GO:0005524;GO:0006468;GO:0016021	4
191	1.5e-46	gi|645222063|ref|XP_008246417.1|PREDICTED: polyadenylation factor subunit 2 [Prunus mume]	metal ion transport;metal ion binding	Biological Process;Molecular Function	GO:0030001;GO:0046872	2
192	1.1e-125	gi|1139758166|gb|ONH93623.1|hypothetical protein PRUPE_8G243000 [Prunus persica]	mRNA guanylyltransferase activity;polynucleotide 5'-phosphatase activity;protein tyrosine phosphatase activity;nucleus;7-methylguanosine mRNA capping;protein tyrosine/serine/threonine phosphatase activity;peptidyl-tyrosine dephosphorylation;polynucleotide 5' dephosphorylation	Molecular Function;Molecular Function;Molecular Function;Cellular Component;Biological Process;Molecular Function;Biological Process;Biological Process	GO:0004484;GO:0004651;GO:0004725;GO:0005634;GO:0006370;GO:0008138;GO:0035335;GO:0098507	8
193
194	0	gi|1162526518|ref|XP_020413100.1|probable fructokinase-7 [Prunus persica]/gi|1139791760|gb|ONI25187.1|hypothetical protein PRUPE_2G287100 [Prunus persica]	kinase activity;phosphorylation;phosphotransferase activity, alcohol group as acceptor	Molecular Function;Biological Process;Molecular Function	GO:0016301;GO:0016310;GO:0016773	3
195	0	gi|645265690|ref|XP_008238268.1|PREDICTED: acetylornithine deacetylase [Prunus mume]	metabolic process;hydrolase activity	Biological Process;Molecular Function	GO:0008152;GO:0016787	2
196	1.9e-56	gi|596187509|ref|XP_007223414.1|peptidyl-prolyl cis-trans isomerase FKBP17-1, chloroplastic [Prunus persica]/gi|1139794829|gb|ONI27447.1|hypothetical protein PRUPE_1G087100 [Prunus persica]	protein peptidyl-prolyl isomerization;peptidyl-prolyl cis-trans isomerase activity	Biological Process;Molecular Function	GO:0000413;GO:0003755	2
197	6.1e-58	gi|596187509|ref|XP_007223414.1|peptidyl-prolyl cis-trans isomerase FKBP17-1, chloroplastic [Prunus persica]/gi|1139794829|gb|ONI27447.1|hypothetical protein PRUPE_1G087100 [Prunus persica]	protein peptidyl-prolyl isomerization;peptidyl-prolyl cis-trans isomerase activity	Biological Process;Molecular Function	GO:0000413;GO:0003755	2
198
199	0	gi|1162557155|ref|XP_020419376.1|DEAD-box ATP-dependent RNA helicase 20 isoform X1 [Prunus persica]	nucleic acid binding;helicase activity;ATP binding	Molecular Function;Molecular Function;Molecular Function	GO:0003676;GO:0004386;GO:0005524	3
200	0	gi|6093744|sp|Q43062.1|PME_PRUPERecName: Full=Pectinesterase/pectinesterase inhibitor PPE8B Includes: RecName: Full=Pectinesterase inhibitor PPE8B AltName: Full=Pectin methylesterase inhibitor PPE8B Includes: RecName: Full=Pectinesterase PPE8B Short=PE PPE8B AltName: Full=Pectin methylesterase PPE8B Flags: Precursor/gi|1213629|emb|CAA65237.1|pectinesterase [Prunus persica]	enzyme inhibitor activity;extracellular region;cell wall;pectinesterase activity;cell wall modification;negative regulation of catalytic activity;aspartyl esterase activity;pectin catabolic process;defense response to Gram-negative bacterium	Molecular Function;Cellular Component;Cellular Component;Molecular Function;Biological Process;Biological Process;Molecular Function;Biological Process;Biological Process	GO:0004857;GO:0005576;GO:0005618;GO:0030599;GO:0042545;GO:0043086;GO:0045330;GO:0045490;GO:0050829	9
201	2.2e-53	gi|1139789253|gb|ONI22680.1|hypothetical protein PRUPE_2G144300 [Prunus persica]/gi|645253601|ref|XP_008232650.1|PREDICTED: 60S ribosomal protein L22-3 [Prunus mume]/gi|1220030653|ref|XP_021805012.1|60S ribosomal protein L22-3 [Prunus avium]/gi|596011187|ref|XP_007218604.1|60S ribosomal protein L22-3 [Prunus persica]/gi|1220030651|ref|XP_021805005.1|60S ribosomal protein L22-3 [Prunus avium]	structural constituent of ribosome;ribosome;translation	Molecular Function;Cellular Component;Biological Process	GO:0003735;GO:0005840;GO:0006412	3
202	0	gi|1139778655|gb|ONI12842.1|hypothetical protein PRUPE_4G186800 [Prunus persica]/gi|1162553505|ref|XP_020418173.1|NAC domain-containing protein 72 [Prunus persica]/gi|940815342|gb|ALK27824.1|NAC transcription factor NAC5 [Prunus persica]	DNA binding;nucleus;regulation of transcription, DNA-templated	Molecular Function;Cellular Component;Biological Process	GO:0003677;GO:0005634;GO:0006355	3
203	0	gi|595973201|ref|XP_007217692.1|ATPase 10, plasma membrane-type [Prunus persica]/gi|1139781368|gb|ONI15195.1|hypothetical protein PRUPE_3G029800 [Prunus persica]	ATP binding;ATP biosynthetic process;proton-exporting ATPase activity, phosphorylative mechanism;integral component of membrane;proton export across plasma membrane	Molecular Function;Biological Process;Molecular Function;Cellular Component;Biological Process	GO:0005524;GO:0006754;GO:0008553;GO:0016021;GO:0120029	5
204	0	gi|1162554727|ref|XP_020418573.1|protein RETICULATA-RELATED 4, chloroplastic [Prunus persica]/gi|1139779716|gb|ONI13903.1|hypothetical protein PRUPE_4G253900 [Prunus persica]	integral component of membrane	Cellular Component	GO:0016021	1
205	0	gi|1162551854|ref|XP_020417555.1|glyoxysomal processing protease, glyoxysomal isoform X1 [Prunus persica]/gi|1139776302|gb|ONI10489.1|hypothetical protein PRUPE_4G050600 [Prunus persica]	endopeptidase activity;peroxisome;proteolysis	Molecular Function;Cellular Component;Biological Process	GO:0004175;GO:0005777;GO:0006508	3
206	0	gi|1162559047|ref|XP_020420001.1|transcription factor BIM1 isoform X2 [Prunus persica]/gi|1162559045|ref|XP_020420000.1|transcription factor BIM1 isoform X2 [Prunus persica]/gi|1139774508|gb|ONI08980.1|hypothetical protein PRUPE_5G210500 [Prunus persica]/gi|1139774509|gb|ONI08981.1|hypothetical protein PRUPE_5G210500 [Prunus persica]	protein dimerization activity	Molecular Function	GO:0046983	1
207	0	gi|1139769278|gb|ONI04041.1|hypothetical protein PRUPE_6G298500 [Prunus persica]/gi|1139769279|gb|ONI04042.1|hypothetical protein PRUPE_6G298500 [Prunus persica]/gi|595837524|ref|XP_007207474.1|protein PIN-LIKES 6 [Prunus persica]/gi|1139769280|gb|ONI04043.1|hypothetical protein PRUPE_6G298500 [Prunus persica]/gi|595837529|ref|XP_007207475.1|protein PIN-LIKES 6 [Prunus persica]	integral component of membrane;transmembrane transport	Cellular Component;Biological Process	GO:0016021;GO:0055085	2
208	0	gi|1162577477|ref|XP_020426149.1|uncharacterized protein LOC18768454 [Prunus persica]/gi|1139756385|gb|ONH91842.1|hypothetical protein PRUPE_8G138900 [Prunus persica]
209	3.4e-77	gi|1139756641|gb|ONH92098.1|hypothetical protein PRUPE_8G155200 [Prunus persica]	branched-chain amino acid biosynthetic process;integral component of membrane;L-leucine transaminase activity;L-valine transaminase activity;L-isoleucine transaminase activity	Biological Process;Cellular Component;Molecular Function;Molecular Function;Molecular Function	GO:0009082;GO:0016021;GO:0052654;GO:0052655;GO:0052656	5
210	0	gi|1139791622|gb|ONI25049.1|hypothetical protein PRUPE_2G277400 [Prunus persica]/gi|596050419|ref|XP_007220561.1|E3 ubiquitin protein ligase RIN2 isoform X2 [Prunus persica]	protein binding;integral component of membrane	Molecular Function;Cellular Component	GO:0005515;GO:0016021	2
211	0	gi|1162566902|ref|XP_020422582.1|probable mediator of RNA polymerase II transcription subunit 37e [Prunus persica]/gi|1139768589|gb|ONI03352.1|hypothetical protein PRUPE_6G252500 [Prunus persica]	ATP binding	Molecular Function	GO:0005524	1
212	1.4e-131	gi|1162561034|ref|XP_020420687.1|DExH-box ATP-dependent RNA helicase DExH11 isoform X4 [Prunus persica]	RNA binding;RNA helicase activity;ATP binding;RNA catabolic process	Molecular Function;Molecular Function;Molecular Function;Biological Process	GO:0003723;GO:0003724;GO:0005524;GO:0006401	4
213	0	gi|1139780142|gb|ONI14329.1|hypothetical protein PRUPE_4G276000 [Prunus persica]/gi|1162554090|ref|XP_020418379.1|pentatricopeptide repeat-containing protein At5g47360 [Prunus persica]/gi|1139780143|gb|ONI14330.1|hypothetical protein PRUPE_4G276000 [Prunus persica]/gi|1162554088|ref|XP_007212439.2|pentatricopeptide repeat-containing protein At5g47360 [Prunus persica]
214	0	gi|1139770869|gb|ONI05341.1|hypothetical protein PRUPE_5G002400 [Prunus persica]/gi|1139770870|gb|ONI05342.1|hypothetical protein PRUPE_5G002400 [Prunus persica]/gi|595856580|ref|XP_007210426.1|uncharacterized protein LOC18777718 [Prunus persica]	integral component of membrane	Cellular Component	GO:0016021	1
215	1.7e-76	gi|389889182|gb|AFL03401.1|FK506-binding protein 12 [Prunus persica]/gi|595798681|ref|XP_007201428.1|peptidyl-prolyl cis-trans isomerase FKBP12 [Prunus persica]/gi|1139755208|gb|ONH90665.1|hypothetical protein PRUPE_8G067900 [Prunus persica]	protein peptidyl-prolyl isomerization;peptidyl-prolyl cis-trans isomerase activity	Biological Process;Molecular Function	GO:0000413;GO:0003755	2
216	2.3e-90	gi|596141779|ref|XP_007222487.1|protein DETOXIFICATION 29 [Prunus persica]/gi|1139797695|gb|ONI30313.1|hypothetical protein PRUPE_1G243700 [Prunus persica]	drug transmembrane transport;drug transmembrane transporter activity;antiporter activity;integral component of membrane	Biological Process;Molecular Function;Molecular Function;Cellular Component	GO:0006855;GO:0015238;GO:0015297;GO:0016021	4
217	3.1e-30	gi|1139796444|gb|ONI29062.1|hypothetical protein PRUPE_1G178500 [Prunus persica]	sequence-specific DNA binding	Molecular Function	GO:0043565	1
218	0	gi|645215854|ref|XP_008218413.1|PREDICTED: serine/threonine-protein kinase D6PK [Prunus mume]/gi|645215852|ref|XP_008218405.1|PREDICTED: serine/threonine-protein kinase D6PK [Prunus mume]	protein kinase activity;ATP binding;protein phosphorylation	Molecular Function;Molecular Function;Biological Process	GO:0004672;GO:0005524;GO:0006468	3
219			DNA replication	Biological Process	GO:0006260	1
220	7.8e-35	gi|1162570650|ref|XP_020423856.1|probable plastidic glucose transporter 2 isoform X2 [Prunus persica]	integral component of membrane;transmembrane transporter activity;transmembrane transport	Cellular Component;Molecular Function;Biological Process	GO:0016021;GO:0022857;GO:0055085	3
221	2.9e-157	gi|1139774175|gb|ONI08647.1|hypothetical protein PRUPE_5G191400 [Prunus persica]/gi|645269369|ref|XP_008239967.1|PREDICTED: NAP1-related protein 1 [Prunus mume]/gi|595848193|ref|XP_007209477.1|NAP1-related protein 1 [Prunus persica]	nucleus;nucleosome assembly	Cellular Component;Biological Process	GO:0005634;GO:0006334	2
222	1.3e-160	gi|595848420|ref|XP_007209523.1|peroxisome biogenesis protein 19-2 [Prunus persica]/gi|1139772136|gb|ONI06608.1|hypothetical protein PRUPE_5G069700 [Prunus persica]	peroxisome	Cellular Component	GO:0005777	1
223	0	gi|596005100|ref|XP_007218345.1|uncharacterized protein LOC18785328 [Prunus persica]/gi|1139792517|gb|ONI25944.1|hypothetical protein PRUPE_2G328100 [Prunus persica]
224	1.1e-57	gi|1162528589|ref|XP_020413757.1|disease resistance-like protein CSA1 [Prunus persica]	defense response;signal transduction;ADP binding	Biological Process;Biological Process;Molecular Function	GO:0006952;GO:0007165;GO:0043531	3
225	1.6e-121	gi|1139801774|gb|ONI34392.1|hypothetical protein PRUPE_1G479900 [Prunus persica]/gi|1220071709|ref|XP_021822312.1|DEAD-box ATP-dependent RNA helicase 56 isoform X2 [Prunus avium]	nucleic acid binding;ATP binding	Molecular Function;Molecular Function	GO:0003676;GO:0005524	2
226	0	gi|1139790398|gb|ONI23825.1|hypothetical protein PRUPE_2G210500 [Prunus persica]/gi|1139790399|gb|ONI23826.1|hypothetical protein PRUPE_2G210500 [Prunus persica]/gi|1162525135|ref|XP_020412536.1|probable serine/threonine-protein kinase PIX7 [Prunus persica]/gi|596000010|ref|XP_007218041.1|probable serine/threonine-protein kinase PIX7 [Prunus persica]	protein kinase activity;ATP binding;protein phosphorylation	Molecular Function;Molecular Function;Biological Process	GO:0004672;GO:0005524;GO:0006468	3
227	1.6e-24	gi|148807183|gb|ABR13301.1|putative proline-rich cell wall protein, partial [Prunus dulcis]
228	8e-17	gi|1139763389|gb|ONH98486.1|hypothetical protein PRUPE_7G251200 [Prunus persica]	integral component of membrane	Cellular Component	GO:0016021	1
229
230	2.9e-83	gi|464895779|gb|AGH25530.1|phosphomannomutase [Prunus persica]/gi|1139789558|gb|ONI22985.1|hypothetical protein PRUPE_2G162400 [Prunus persica]/gi|596058397|ref|XP_007221006.1|phosphomannomutase [Prunus persica]	phosphomannomutase activity;cytoplasm;GDP-mannose biosynthetic process	Molecular Function;Cellular Component;Biological Process	GO:0004615;GO:0005737;GO:0009298	3
231	0	gi|1162569902|ref|XP_020423584.1|pentatricopeptide repeat-containing protein At1g08070, chloroplastic [Prunus persica]	RNA binding;structural molecule activity;protein binding;zinc ion binding	Molecular Function;Molecular Function;Molecular Function;Molecular Function	GO:0003723;GO:0005198;GO:0005515;GO:0008270	4
232	0	gi|595932300|ref|XP_007215377.1|protein farnesyltransferase subunit beta [Prunus persica]/gi|1139785717|gb|ONI19544.1|hypothetical protein PRUPE_3G284100 [Prunus persica]	catalytic activity;protein farnesyltransferase complex;protein farnesylation;regulation of cell proliferation	Molecular Function;Cellular Component;Biological Process;Biological Process	GO:0003824;GO:0005965;GO:0018343;GO:0042127	4
233	5.7e-112	gi|645261247|ref|XP_008236203.1|PREDICTED: peptidyl-prolyl cis-trans isomerase [Prunus mume]	protein peptidyl-prolyl isomerization;peptidyl-prolyl cis-trans isomerase activity;protein folding	Biological Process;Molecular Function;Biological Process	GO:0000413;GO:0003755;GO:0006457	3
234	0	gi|1220048841|ref|XP_021810399.1|V-type proton ATPase subunit B2 [Prunus avium]/gi|595792113|ref|XP_007199805.1|V-type proton ATPase subunit B2 [Prunus persica]/gi|1139756863|gb|ONH92320.1|hypothetical protein PRUPE_8G168500 [Prunus persica]/gi|595792115|ref|XP_007199806.1|V-type proton ATPase subunit B2 [Prunus persica]/gi|1139756862|gb|ONH92319.1|hypothetical protein PRUPE_8G168500 [Prunus pers…	ATP binding;vacuolar membrane;Golgi apparatus;chloroplast envelope;ATP hydrolysis coupled proton transport;proton-transporting V-type ATPase, V1 domain;ATPase activity, coupled to transmembrane movement of substances;ATP metabolic process;actin filament binding;actin filament bundle assembly;actin filament capping	Molecular Function;Cellular Component;Cellular Component;Cellular Component;Biological Process;Cellular Component;Molecular Function;Biological Process;Molecular Function;Biological Process;Biological Process	GO:0005524;GO:0005774;GO:0005794;GO:0009941;GO:0015991;GO:0033180;GO:0042626;GO:0046034;GO:0051015;GO:0051017;GO:0051693	11
235	7.6e-13	gi|595808615|ref|XP_007202786.1|early nodulin-93 [Prunus persica]/gi|645275272|ref|XP_008242731.1|PREDICTED: early nodulin-93-like [Prunus mume]/gi|1139763174|gb|ONH98271.1|hypothetical protein PRUPE_7G239200 [Prunus persica]	integral component of membrane	Cellular Component	GO:0016021	1
236	1.8e-55	gi|1162513004|ref|XP_020417992.1|uncharacterized protein LOC18790226 isoform X1 [Prunus persica]/gi|1139796792|gb|ONI29410.1|hypothetical protein PRUPE_1G197200 [Prunus persica]	integral component of membrane	Cellular Component	GO:0016021	1
237	6.1e-55	gi|1139771064|gb|ONI05536.1|hypothetical protein PRUPE_5G011700 [Prunus persica]	integral component of membrane	Cellular Component	GO:0016021	1
238	2.4e-64	gi|1139771084|gb|ONI05556.1|hypothetical protein PRUPE_5G012700 [Prunus persica]	integral component of membrane	Cellular Component	GO:0016021	1
239
240
241	0	gi|596000741|ref|XP_007218104.1|SEC12-like protein 1 [Prunus persica]/gi|1139788459|gb|ONI21886.1|hypothetical protein PRUPE_2G096500 [Prunus persica]	protein binding;integral component of membrane	Molecular Function;Cellular Component	GO:0005515;GO:0016021	2
242	0	gi|645245882|ref|XP_008229092.1|PREDICTED: phosphoenolpyruvate carboxylase 2 [Prunus mume]	tricarboxylic acid cycle;phosphoenolpyruvate carboxylase activity;carbon fixation	Biological Process;Molecular Function;Biological Process	GO:0006099;GO:0008964;GO:0015977	3
243	0	gi|1027094765|ref|XP_008221704.2|PREDICTED: LOW QUALITY PROTEIN: pentatricopeptide repeat-containing protein At1g59720, chloroplastic/mitochondrial [Prunus mume]	protein binding;zinc ion binding	Molecular Function;Molecular Function	GO:0005515;GO:0008270	2
244	0	gi|595820080|ref|XP_007204601.1|signal recognition particle receptor subunit alpha homolog [Prunus persica]/gi|1139763629|gb|ONH98726.1|hypothetical protein PRUPE_7G264100 [Prunus persica]	GTPase activity;signal recognition particle binding;GTP binding;signal recognition particle receptor complex;SRP-dependent cotranslational protein targeting to membrane;vesicle-mediated transport	Molecular Function;Molecular Function;Molecular Function;Cellular Component;Biological Process;Biological Process	GO:0003924;GO:0005047;GO:0005525;GO:0005785;GO:0006614;GO:0016192	6
245	0	gi|1139775743|gb|ONI09930.1|hypothetical protein PRUPE_4G019200 [Prunus persica]/gi|595862543|ref|XP_007211418.1|5'-adenylylsulfate reductase 3, chloroplastic [Prunus persica]/gi|1162554581|ref|XP_020418531.1|5'-adenylylsulfate reductase 3, chloroplastic [Prunus persica]	cell;oxidoreductase activity, acting on a sulfur group of donors, disulfide as acceptor;sulfate reduction;cell redox homeostasis	Cellular Component;Molecular Function;Biological Process;Biological Process	GO:0005623;GO:0016671;GO:0019419;GO:0045454	4
246	4.1e-98	gi|595820761|ref|XP_007204706.1|probable calcium-binding protein CML49 [Prunus persica]/gi|1139760025|gb|ONH95122.1|hypothetical protein PRUPE_7G053100 [Prunus persica]	calcium ion binding	Molecular Function	GO:0005509	1
247
248	1.3e-21	gi|1220057633|ref|XP_021814974.1|dof zinc finger protein DOF2.5-like isoform X1 [Prunus avium]
249	0	gi|595790351|ref|XP_007198928.1|26S proteasome non-ATPase regulatory subunit 2 homolog A [Prunus persica]/gi|1139783221|gb|ONI17048.1|hypothetical protein PRUPE_3G134800 [Prunus persica]	proteasome complex;binding;enzyme regulator activity;regulation of protein catabolic process	Cellular Component;Molecular Function;Molecular Function;Biological Process	GO:0000502;GO:0005488;GO:0030234;GO:0042176	4
250	5.2e-53	gi|645262007|ref|XP_008236567.1|PREDICTED: protein SRC2 homolog [Prunus mume]
251	3.6e-59	gi|1139771931|gb|ONI06403.1|hypothetical protein PRUPE_5G058500 [Prunus persica]/gi|595848387|ref|XP_007209516.1|bax inhibitor 1 [Prunus persica]	integral component of membrane	Cellular Component	GO:0016021	1
252	1e-26	gi|595837203|ref|XP_007207409.1|hydrophobic protein RCI2A [Prunus persica]/gi|1139769352|gb|ONI04115.1|hypothetical protein PRUPE_6G303700 [Prunus persica]	response to cold;response to water deprivation;response to salt stress;response to abscisic acid;integral component of membrane	Biological Process;Biological Process;Biological Process;Biological Process;Cellular Component	GO:0009409;GO:0009414;GO:0009651;GO:0009737;GO:0016021	5
253	0	gi|1139791202|gb|ONI24629.1|hypothetical protein PRUPE_2G251000 [Prunus persica]/gi|596045081|ref|XP_007220214.1|zinc finger CCCH domain-containing protein 29 [Prunus persica]	protein binding;metal ion binding	Molecular Function;Molecular Function	GO:0005515;GO:0046872	2
254	0	gi|1139774453|gb|ONI08925.1|hypothetical protein PRUPE_5G208200 [Prunus persica]/gi|595847221|ref|XP_007209279.1|alpha-1,4-glucan-protein synthase [UDP-forming] 2 [Prunus persica]	intramolecular transferase activity;plant-type cell wall organization or biogenesis	Molecular Function;Biological Process	GO:0016866;GO:0071669	2
255	0	gi|1139798042|gb|ONI30660.1|hypothetical protein PRUPE_1G265200 [Prunus persica]/gi|596171813|ref|XP_007223152.1|uncharacterized protein LOC18791520 [Prunus persica]
256	3.4e-80	gi|1162571433|ref|XP_020424123.1|AAA-ATPase At2g18193 [Prunus persica]/gi|1139761932|gb|ONH97029.1|hypothetical protein PRUPE_7G165500 [Prunus persica]
257	4.2e-113	gi|1139794670|gb|ONI27288.1|hypothetical protein PRUPE_1G077700 [Prunus persica]	acetylglucosaminyltransferase activity;integral component of membrane	Molecular Function;Cellular Component	GO:0008375;GO:0016021	2
258	0	gi|595845307|ref|XP_007208906.1|protein FAR1-RELATED SEQUENCE 5 [Prunus persica]/gi|1139770884|gb|ONI05356.1|hypothetical protein PRUPE_5G003600 [Prunus persica]	regulation of transcription, DNA-templated;zinc ion binding	Biological Process;Molecular Function	GO:0006355;GO:0008270	2
259	1.1e-12	gi|1139755937|gb|ONH91394.1|hypothetical protein PRUPE_8G111400 [Prunus persica]
260	2.5e-83	gi|645230925|ref|XP_008222157.1|PREDICTED: REF/SRPP-like protein At1g67360 [Prunus mume]	vacuole;endoplasmic reticulum;lipid droplet;pollen development;lipid particle organization;positive regulation of growth;developmental vegetative growth;positive regulation of response to water deprivation	Cellular Component;Cellular Component;Cellular Component;Biological Process;Biological Process;Biological Process;Biological Process;Biological Process	GO:0005773;GO:0005783;GO:0005811;GO:0009555;GO:0034389;GO:0045927;GO:0080186;GO:1902584	8
261	0	gi|595793465|ref|XP_007200481.1|pre-mRNA-splicing factor syf2 isoform X1 [Prunus persica]/gi|1139756822|gb|ONH92279.1|hypothetical protein PRUPE_8G166600 [Prunus persica]/gi|1139756823|gb|ONH92280.1|hypothetical protein PRUPE_8G166600 [Prunus persica]/gi|595793463|ref|XP_007200480.1|pre-mRNA-splicing factor syf2 isoform X1 [Prunus persica]
262	0	gi|1139791025|gb|ONI24452.1|hypothetical protein PRUPE_2G241200 [Prunus persica]/gi|1162526498|ref|XP_007220252.2|protein NEDD1 [Prunus persica]
263	0	gi|1139790571|gb|ONI23998.1|hypothetical protein PRUPE_2G217800 [Prunus persica]/gi|596046726|ref|XP_007220258.1|mitochondrial substrate carrier family protein C [Prunus persica]	calcium ion binding;integral component of membrane;transmembrane transport	Molecular Function;Cellular Component;Biological Process	GO:0005509;GO:0016021;GO:0055085	3
264	9.3e-109	gi|1139773938|gb|ONI08410.1|hypothetical protein PRUPE_5G176500 [Prunus persica]/gi|595849068|ref|XP_007209655.1|protein NUCLEAR FUSION DEFECTIVE 2 isoform X2 [Prunus persica]	ribonuclease III activity;RNA processing;RNA phosphodiester bond hydrolysis, endonucleolytic	Molecular Function;Biological Process;Biological Process	GO:0004525;GO:0006396;GO:0090502	3
265	4.2e-78	gi|1139800825|gb|ONI33443.1|hypothetical protein PRUPE_1G424300 [Prunus persica]/gi|596158973|ref|XP_007222874.1|zinc finger protein ZAT10 [Prunus persica]	nucleic acid binding	Molecular Function	GO:0003676	1
266	3.1e-67	gi|1139788672|gb|ONI22099.1|hypothetical protein PRUPE_2G106900 [Prunus persica]/gi|596010153|ref|XP_007218559.1|upstream activation factor subunit spp27 [Prunus persica]	protein binding	Molecular Function	GO:0005515	1
267	0	gi|1139801496|gb|ONI34114.1|hypothetical protein PRUPE_1G463300 [Prunus persica]/gi|1162518161|ref|XP_020410253.1|protein arginine N-methyltransferase 1.5 [Prunus persica]	methyltransferase activity;peptidyl-arginine N-methylation	Molecular Function;Biological Process	GO:0008168;GO:0035246	2
268	2.4e-92	gi|1139791026|gb|ONI24453.1|hypothetical protein PRUPE_2G241200 [Prunus persica]	protein binding	Molecular Function	GO:0005515	1
269	0	gi|595901545|ref|XP_007213889.1|3,5-dihydroxybiphenyl synthase [Prunus persica]/gi|1139779696|gb|ONI13883.1|hypothetical protein PRUPE_4G252100 [Prunus persica]	biosynthetic process;transferase activity, transferring acyl groups other than amino-acyl groups	Biological Process;Molecular Function	GO:0009058;GO:0016747	2
270	1.9e-76	gi|1321911|emb|CAA65475.1|lipid transfer protein [Prunus dulcis]/gi|190613921|gb|ACE80964.1|putative allergen Pru du 3.01 [Prunus dulcis x Prunus persica]/gi|197293858|gb|ACH58427.1|lipid transfer protein [Prunus dulcis]/gi|313575748|gb|ADR66954.1|non-specific lipid transfer protein [Prunus dulcis]/gi|2497752|sp|Q43017.1|NLTP1_PRUDURecName: Full=Non-specific lipid-transfer protein 1 Short=LTP 1 F…	lipid transport;lipid binding	Biological Process;Molecular Function	GO:0006869;GO:0008289	2
271	1.6e-94	gi|1139789909|gb|ONI23336.1|hypothetical protein PRUPE_2G182800 [Prunus persica]/gi|1139789908|gb|ONI23335.1|hypothetical protein PRUPE_2G182800 [Prunus persica]	DNA binding transcription factor activity;regulation of transcription, DNA-templated	Molecular Function;Biological Process	GO:0003700;GO:0006355	2
272
273	1.3e-149	gi|1162558156|ref|XP_020419722.1|pre-mRNA-splicing factor ATP-dependent RNA helicase DEAH1 isoform X2 [Prunus persica]	helicase activity;ATP binding	Molecular Function;Molecular Function	GO:0004386;GO:0005524	2
274	1.2e-151	gi|1162558156|ref|XP_020419722.1|pre-mRNA-splicing factor ATP-dependent RNA helicase DEAH1 isoform X2 [Prunus persica]	helicase activity;ATP binding	Molecular Function;Molecular Function	GO:0004386;GO:0005524	2
275	5.9e-109	gi|694310191|ref|XP_009351745.1|PREDICTED: BES1/BZR1 homolog protein 4-like [Pyrus x bretschneideri]/gi|657959910|ref|XP_008371512.1|PREDICTED: BES1/BZR1 homolog protein 4-like [Malus domestica]	DNA binding transcription factor activity;regulation of transcription, DNA-templated;brassinosteroid mediated signaling pathway	Molecular Function;Biological Process;Biological Process	GO:0003700;GO:0006355;GO:0009742	3
276	0	gi|1139785031|gb|ONI18858.1|hypothetical protein PRUPE_3G243900 [Prunus persica]/gi|1162536308|ref|XP_020416443.1|S-adenosylmethionine decarboxylase proenzyme [Prunus persica]/gi|595936946|ref|XP_007215554.1|S-adenosylmethionine decarboxylase proenzyme [Prunus persica]/gi|1162536306|ref|XP_020416442.1|S-adenosylmethionine decarboxylase proenzyme [Prunus persica]	adenosylmethionine decarboxylase activity;S-adenosylmethioninamine biosynthetic process;spermine biosynthetic process;spermidine biosynthetic process	Molecular Function;Biological Process;Biological Process;Biological Process	GO:0004014;GO:0006557;GO:0006597;GO:0008295	4
277	9.4e-178	gi|1220067631|ref|XP_021820221.1|low-temperature-induced cysteine proteinase-like [Prunus avium]	proteolysis;cysteine-type peptidase activity	Biological Process;Molecular Function	GO:0006508;GO:0008234	2
278	0	gi|1139769561|gb|ONI04324.1|hypothetical protein PRUPE_6G315900 [Prunus persica]/gi|595823218|ref|XP_007205032.1|importin subunit alpha-2 [Prunus persica]/gi|1139769562|gb|ONI04325.1|hypothetical protein PRUPE_6G315900 [Prunus persica]	protein binding;nucleus;cytoplasm;protein import into nucleus;protein transporter activity;nuclear import signal receptor activity	Molecular Function;Cellular Component;Cellular Component;Biological Process;Molecular Function;Molecular Function	GO:0005515;GO:0005634;GO:0005737;GO:0006606;GO:0008565;GO:0061608	6
279	7.3e-91	gi|1139789355|gb|ONI22782.1|hypothetical protein PRUPE_2G151000 [Prunus persica]/gi|1162525645|ref|XP_020412713.1|agamous-like MADS-box protein AGL6 [Prunus persica]	RNA polymerase II regulatory region sequence-specific DNA binding;DNA binding transcription factor activity;nucleus;positive regulation of transcription by RNA polymerase II;protein dimerization activity	Molecular Function;Molecular Function;Cellular Component;Biological Process;Molecular Function	GO:0000977;GO:0003700;GO:0005634;GO:0045944;GO:0046983	5
280	1.3e-65	gi|1139755971|gb|ONH91428.1|hypothetical protein PRUPE_8G113800 [Prunus persica]/gi|1162579060|ref|XP_020409203.1|CCG-binding protein 1 [Prunus persica]	pollen tube guidance;mediator complex binding	Biological Process;Molecular Function	GO:0010183;GO:0036033	2
281	2.6e-105	gi|1162568841|ref|XP_020423244.1|kinesin-like protein KIN-14L isoform X2 [Prunus persica]/gi|1162568843|ref|XP_020423245.1|kinesin-like protein KIN-14L isoform X2 [Prunus persica]	microtubule motor activity;ATP binding;microtubule-based movement;microtubule binding	Molecular Function;Molecular Function;Biological Process;Molecular Function	GO:0003777;GO:0005524;GO:0007018;GO:0008017	4
282	0	gi|1139771251|gb|ONI05723.1|hypothetical protein PRUPE_5G021300 [Prunus persica]/gi|595850789|ref|XP_007209990.1|cyclin-dependent kinase F-4 [Prunus persica]	protein serine/threonine kinase activity;ATP binding;protein phosphorylation	Molecular Function;Molecular Function;Biological Process	GO:0004674;GO:0005524;GO:0006468	3
283	0	gi|1139758015|gb|ONH93472.1|hypothetical protein PRUPE_8G234200 [Prunus persica]/gi|1162575805|ref|XP_007199695.2|calcium-transporting ATPase 12, plasma membrane-type [Prunus persica]	calcium-transporting ATPase activity;ATP binding;integral component of membrane;calcium ion transmembrane transport;ATP hydrolysis coupled cation transmembrane transport	Molecular Function;Molecular Function;Cellular Component;Biological Process;Biological Process	GO:0005388;GO:0005524;GO:0016021;GO:0070588;GO:0099132	5
284	0	gi|1139757160|gb|ONH92617.1|hypothetical protein PRUPE_8G184200 [Prunus persica]/gi|595801858|ref|XP_007201892.1|ankyrin repeat domain-containing protein 2A [Prunus persica]	protein binding	Molecular Function	GO:0005515	1
285
286	0	gi|596135968|ref|XP_007222327.1|eukaryotic peptide chain release factor subunit 1-3 [Prunus persica]/gi|1139797098|gb|ONI29716.1|hypothetical protein PRUPE_1G210300 [Prunus persica]/gi|1139797097|gb|ONI29715.1|hypothetical protein PRUPE_1G210300 [Prunus persica]/gi|1139797096|gb|ONI29714.1|hypothetical protein PRUPE_1G210300 [Prunus persica]	translation release factor activity;cytoplasm;translational termination	Molecular Function;Cellular Component;Biological Process	GO:0003747;GO:0005737;GO:0006415	3
287	3e-39	gi|1139797429|gb|ONI30047.1|hypothetical protein PRUPE_1G228300 [Prunus persica]	signal peptidase complex;signal peptide processing;peptidase activity;integral component of membrane	Cellular Component;Biological Process;Molecular Function;Cellular Component	GO:0005787;GO:0006465;GO:0008233;GO:0016021	4
288	1.4e-79	gi|1220076661|ref|XP_021824927.1|CCG-binding protein 1 [Prunus avium]	pollen tube guidance;mediator complex binding	Biological Process;Molecular Function	GO:0010183;GO:0036033	2
289	0	gi|645258148|ref|XP_008234750.1|PREDICTED: E3 ubiquitin-protein ligase SINAT5-like [Prunus mume]/gi|596004770|ref|XP_007218320.1|E3 ubiquitin-protein ligase SINAT5 [Prunus persica]/gi|1139792147|gb|ONI25574.1|hypothetical protein PRUPE_2G310100 [Prunus persica]/gi|1220079597|ref|XP_021826364.1|E3 ubiquitin-protein ligase SINAT5-like [Prunus avium]	protein binding;nucleus;ubiquitin-dependent protein catabolic process;multicellular organism development;zinc ion binding;protein ubiquitination	Molecular Function;Cellular Component;Biological Process;Biological Process;Molecular Function;Biological Process	GO:0005515;GO:0005634;GO:0006511;GO:0007275;GO:0008270;GO:0016567	6
290
291	6e-91	gi|645239357|ref|XP_008226087.1|PREDICTED: BAHD acyltransferase At5g47980-like [Prunus mume]	transferase activity, transferring acyl groups other than amino-acyl groups	Molecular Function	GO:0016747	1
292	0	gi|1162551400|ref|XP_020417406.1|BAHD acyltransferase At5g47980-like isoform X2 [Prunus persica]/gi|1162551402|ref|XP_020417407.1|BAHD acyltransferase At5g47980-like isoform X2 [Prunus persica]	transferase activity, transferring acyl groups other than amino-acyl groups	Molecular Function	GO:0016747	1
293	0	gi|595966266|ref|XP_007217159.1|pyrophosphate-energized vacuolar membrane proton pump [Prunus persica]/gi|1139782491|gb|ONI16318.1|hypothetical protein PRUPE_3G091900 [Prunus persica]	inorganic diphosphatase activity;hydrogen-translocating pyrophosphatase activity;proton transport;integral component of membrane;transmembrane transport	Molecular Function;Molecular Function;Biological Process;Cellular Component;Biological Process	GO:0004427;GO:0009678;GO:0015992;GO:0016021;GO:0055085	5
294	1.7e-85	gi|1039823992|ref|XP_008374432.2|PREDICTED: wound-induced protein 1-like, partial [Malus domestica]
295	2.1e-34	gi|1139799631|gb|ONI32249.1|hypothetical protein PRUPE_1G356400 [Prunus persica]/gi|596288810|ref|XP_007225997.1|phosphoprotein ECPP44 [Prunus persica]	response to stress;response to water	Biological Process;Biological Process	GO:0006950;GO:0009415	2
296
297	4.1e-90	gi|1139787632|gb|ONI21059.1|hypothetical protein PRUPE_2G048800 [Prunus persica]
298	9.5e-85	gi|1220099871|ref|XP_021801880.1|putative receptor-like protein kinase At3g47110 [Prunus avium]	protein kinase activity;ATP binding;protein phosphorylation;integral component of membrane	Molecular Function;Molecular Function;Biological Process;Cellular Component	GO:0004672;GO:0005524;GO:0006468;GO:0016021	4
299	0	gi|595896100|ref|XP_007213739.1|probable LRR receptor-like serine/threonine-protein kinase RFK1 isoform X1 [Prunus persica]	protein kinase activity;ATP binding;protein phosphorylation;integral component of membrane	Molecular Function;Molecular Function;Biological Process;Cellular Component	GO:0004672;GO:0005524;GO:0006468;GO:0016021	4
300	8.9e-125	gi|1139756477|gb|ONH91934.1|hypothetical protein PRUPE_8G144600 [Prunus persica]/gi|1162577646|ref|XP_020426202.1|zinc finger CCCH domain-containing protein 13 isoform X1 [Prunus persica]
301	5.5e-156	gi|1139793733|gb|ONI26351.1|hypothetical protein PRUPE_1G019500 [Prunus persica]/gi|1162519129|ref|XP_020410543.1|40S ribosomal protein S3a [Prunus persica]/gi|1220083032|ref|XP_021828174.1|40S ribosomal protein S3a [Prunus avium]/gi|645235428|ref|XP_008224264.1|PREDICTED: 40S ribosomal protein S3a [Prunus mume]	structural constituent of ribosome;ribosome;translation	Molecular Function;Cellular Component;Biological Process	GO:0003735;GO:0005840;GO:0006412	3
302	7e-56	gi|33327286|gb|AAQ08999.1|polyubiquitin 2, partial [Phaseolus vulgaris]	protein binding	Molecular Function	GO:0005515	1
303	0	gi|595857582|ref|XP_007210573.1|eukaryotic peptide chain release factor GTP-binding subunit ERF3A isoform X2 [Prunus persica]/gi|1139774815|gb|ONI09287.1|hypothetical protein PRUPE_5G229200 [Prunus persica]	GTPase activity;GTP binding	Molecular Function;Molecular Function	GO:0003924;GO:0005525	2
304	0	gi|1139780920|gb|ONI14747.1|hypothetical protein PRUPE_3G006000 [Prunus persica]/gi|596108813|ref|XP_007221484.1|glycogen synthase kinase-3 homolog MsK-3 [Prunus persica]/gi|1139780921|gb|ONI14748.1|hypothetical protein PRUPE_3G006000 [Prunus persica]	protein serine/threonine kinase activity;ATP binding;protein phosphorylation	Molecular Function;Molecular Function;Biological Process	GO:0004674;GO:0005524;GO:0006468	3
305	0	gi|1139754684|gb|ONH90141.1|hypothetical protein PRUPE_8G036800 [Prunus persica]/gi|1139754685|gb|ONH90142.1|hypothetical protein PRUPE_8G036800 [Prunus persica]/gi|1162577339|ref|XP_007200738.2|25S rRNA (cytosine-C(5))-methyltransferase nop2 [Prunus persica]	RNA binding;rRNA processing;S-adenosylmethionine-dependent methyltransferase activity;methylation	Molecular Function;Biological Process;Molecular Function;Biological Process	GO:0003723;GO:0006364;GO:0008757;GO:0032259	4
306	9.3e-110	gi|1139769871|gb|ONI04634.1|hypothetical protein PRUPE_6G331500 [Prunus persica]
307	0	gi|1139785988|gb|ONI19815.1|hypothetical protein PRUPE_3G299200 [Prunus persica]/gi|1139785987|gb|ONI19814.1|hypothetical protein PRUPE_3G299200 [Prunus persica]	integral component of membrane;hydrolase activity, acting on ester bonds	Cellular Component;Molecular Function	GO:0016021;GO:0016788	2
308
309	1.9e-23	gi|1139778617|gb|ONI12804.1|hypothetical protein PRUPE_4G184300 [Prunus persica]	integral component of membrane	Cellular Component	GO:0016021	1
310
311	3.4e-43	gi|1162512659|ref|XP_020416912.1|transcription initiation factor TFIID subunit 15 isoform X1 [Prunus persica]/gi|1139801698|gb|ONI34316.1|hypothetical protein PRUPE_1G474600 [Prunus persica]	metal ion binding	Molecular Function	GO:0046872	1
312	4.3e-39	gi|1220054767|ref|XP_021813454.1|60S ribosomal protein L10 [Prunus avium]	structural constituent of ribosome;ribosome;translation	Molecular Function;Cellular Component;Biological Process	GO:0003735;GO:0005840;GO:0006412	3
313	2.1e-96	gi|658001594|ref|XP_008393262.1|PREDICTED: serine protease SPPA, chloroplastic-like [Malus domestica]	proteolysis;peptidase activity	Biological Process;Molecular Function	GO:0006508;GO:0008233	2
314	0	gi|1139797677|gb|ONI30295.1|hypothetical protein PRUPE_1G242800 [Prunus persica]/gi|1162513066|ref|XP_007227342.2|protein-tyrosine-phosphatase MKP1 [Prunus persica]	protein tyrosine phosphatase activity;protein tyrosine/serine/threonine phosphatase activity;peptidyl-tyrosine dephosphorylation;actin filament binding	Molecular Function;Molecular Function;Biological Process;Molecular Function	GO:0004725;GO:0008138;GO:0035335;GO:0051015	4
315	0	gi|1162515373|ref|XP_007222014.2|phosphatidylinositol/phosphatidylcholine transfer protein SFH8 isoform X1 [Prunus persica]/gi|1139799983|gb|ONI32601.1|hypothetical protein PRUPE_1G375200 [Prunus persica]	integral component of membrane	Cellular Component	GO:0016021	1
316	0	gi|1139794821|gb|ONI27439.1|hypothetical protein PRUPE_1G086500 [Prunus persica]/gi|1162522457|ref|XP_020411600.1|AAA-ATPase At5g57480 [Prunus persica]	ATP binding	Molecular Function	GO:0005524	1
317	2.9e-167	gi|595825108|ref|XP_007205353.1|protein PELOTA 1 isoform X2 [Prunus persica]/gi|1139770386|gb|ONI05149.1|hypothetical protein PRUPE_6G358700 [Prunus persica]	endonuclease activity;nucleus;cytoplasm;metal ion binding;nuclear-transcribed mRNA catabolic process, non-stop decay;nuclear-transcribed mRNA catabolic process, no-go decay;RNA surveillance;nucleic acid phosphodiester bond hydrolysis	Molecular Function;Cellular Component;Cellular Component;Molecular Function;Biological Process;Biological Process;Biological Process;Biological Process	GO:0004519;GO:0005634;GO:0005737;GO:0046872;GO:0070481;GO:0070966;GO:0071025;GO:0090305	8
318	0	gi|1139801106|gb|ONI33724.1|hypothetical protein PRUPE_1G443300 [Prunus persica]/gi|1162514204|ref|XP_020421550.1|uncharacterized protein LOC18789390 isoform X2 [Prunus persica]	integral component of membrane	Cellular Component	GO:0016021	1
319	0	gi|1139784237|gb|ONI18064.1|hypothetical protein PRUPE_3G195000 [Prunus persica]/gi|595931273|ref|XP_007215314.1|uncharacterized protein LOC18783714 [Prunus persica]/gi|1139784236|gb|ONI18063.1|hypothetical protein PRUPE_3G195000 [Prunus persica]	integral component of membrane	Cellular Component	GO:0016021	1
320	0	gi|1139766341|gb|ONI01104.1|hypothetical protein PRUPE_6G121800 [Prunus persica]/gi|1162562430|ref|XP_020421078.1|pleiotropic drug resistance protein 2 [Prunus persica]	ATP binding;integral component of membrane;ATPase activity	Molecular Function;Cellular Component;Molecular Function	GO:0005524;GO:0016021;GO:0016887	3
321	0	gi|1162566960|ref|XP_020422604.1|pleiotropic drug resistance protein 2 [Prunus persica]/gi|1139766344|gb|ONI01107.1|hypothetical protein PRUPE_6G122100 [Prunus persica]	ATP binding;integral component of membrane;ATPase activity	Molecular Function;Cellular Component;Molecular Function	GO:0005524;GO:0016021;GO:0016887	3
322	0	gi|1162576322|ref|XP_020425775.1|methylthioribose kinase [Prunus persica]/gi|452090896|gb|AGF95119.1|5-methylthioribose kinase [Prunus persica]/gi|1139756313|gb|ONH91770.1|hypothetical protein PRUPE_8G136000 [Prunus persica]	methionine biosynthetic process;phosphorylation;S-methyl-5-thioribose kinase activity	Biological Process;Biological Process;Molecular Function	GO:0009086;GO:0016310;GO:0046522	3
323	1e-34	gi|1139779870|gb|ONI14057.1|hypothetical protein PRUPE_4G259500, partial [Prunus persica]	fatty acid biosynthetic process;integral component of membrane;oxidoreductase activity, acting on paired donors, with oxidation of a pair of donors resulting in the reduction of molecular oxygen to two molecules of water;oxidation-reduction process	Biological Process;Cellular Component;Molecular Function;Biological Process	GO:0006633;GO:0016021;GO:0016717;GO:0055114	4
324	1.6e-29	gi|1139800074|gb|ONI32692.1|hypothetical protein PRUPE_1G380100 [Prunus persica]
325
326	1.9e-36	gi|1162555098|ref|XP_020418701.1|60S ribosomal protein L44 [Prunus persica]/gi|1220078131|ref|XP_021825591.1|60S ribosomal protein L44 [Prunus avium]/gi|645237836|ref|XP_008225394.1|PREDICTED: 60S ribosomal protein L44 [Prunus mume]/gi|1139776670|gb|ONI10857.1|hypothetical protein PRUPE_4G072400 [Prunus persica]	structural constituent of ribosome;ribosome;translation	Molecular Function;Cellular Component;Biological Process	GO:0003735;GO:0005840;GO:0006412	3
327	2.3e-92	gi|1139774856|gb|ONI09328.1|hypothetical protein PRUPE_5G232300 [Prunus persica]/gi|595849324|ref|XP_007209701.1|probable calcium-binding protein CML27 [Prunus persica]	calcium ion binding	Molecular Function	GO:0005509	1
328	9e-76	gi|1139765039|gb|ONH99801.1|hypothetical protein PRUPE_6G051200 [Prunus persica]	catalytic activity;coenzyme binding	Molecular Function;Molecular Function	GO:0003824;GO:0050662	2
329	0	gi|1139765869|gb|ONI00632.1|hypothetical protein PRUPE_6G099500 [Prunus persica]/gi|595840527|ref|XP_007208034.1|probable catabolite repression protein creC [Prunus persica]	protein binding	Molecular Function	GO:0005515	1
330	2.2e-65	gi|1139787257|gb|ONI20684.1|hypothetical protein PRUPE_2G029200 [Prunus persica]/gi|1162530082|ref|XP_007219073.2|probable disease resistance protein At4g27220 [Prunus persica]/gi|1162530084|ref|XP_020414240.1|probable disease resistance protein At4g27220 [Prunus persica]	defense response;ADP binding	Biological Process;Molecular Function	GO:0006952;GO:0043531	2
331	4.7e-58	gi|645280523|ref|XP_008245223.1|PREDICTED: uncharacterized protein LOC103343337 [Prunus mume]	defense response;ADP binding	Biological Process;Molecular Function	GO:0006952;GO:0043531	2
332	0	gi|595792095|ref|XP_007199796.1|probable serine/threonine-protein kinase At4g35230 [Prunus persica]/gi|1139756988|gb|ONH92445.1|hypothetical protein PRUPE_8G176100 [Prunus persica]	protein tyrosine kinase activity;ATP binding;protein phosphorylation	Molecular Function;Molecular Function;Biological Process	GO:0004713;GO:0005524;GO:0006468	3
333	7.8e-172	gi|1139787611|gb|ONI21038.1|hypothetical protein PRUPE_2G047100 [Prunus persica]/gi|596049949|ref|XP_007220532.1|cysteine proteinase inhibitor 12 [Prunus persica]	cysteine-type endopeptidase inhibitor activity;negative regulation of endopeptidase activity	Molecular Function;Biological Process	GO:0004869;GO:0010951	2
334	0	gi|1220069680|ref|XP_021821263.1|probable protein phosphatase 2C 34 isoform X2 [Prunus avium]	protein serine/threonine phosphatase activity;protein dephosphorylation	Molecular Function;Biological Process	GO:0004722;GO:0006470	2
335
336	9.7e-97	gi|1162523550|ref|XP_020411964.1|uncharacterized protein LOC18785622 [Prunus persica]
337	5.5e-107	gi|645281074|ref|XP_008245464.1|PREDICTED: probable disease resistance protein At1g63360 [Prunus mume]/gi|645281072|ref|XP_008245463.1|PREDICTED: probable disease resistance protein At1g63360 [Prunus mume]
338	0	gi|1139799678|gb|ONI32296.1|hypothetical protein PRUPE_1G359200 [Prunus persica]/gi|1162514740|ref|XP_020423207.1|24-methylenesterol C-methyltransferase 2 [Prunus persica]	steroid biosynthetic process;methyltransferase activity;methylation	Biological Process;Molecular Function;Biological Process	GO:0006694;GO:0008168;GO:0032259	3
339	0	gi|1139794678|gb|ONI27296.1|hypothetical protein PRUPE_1G078200 [Prunus persica]/gi|1162513303|ref|XP_020418891.1|stromal 70 kDa heat shock-related protein, chloroplastic [Prunus persica]	ATP binding;protein folding;unfolded protein binding	Molecular Function;Biological Process;Molecular Function	GO:0005524;GO:0006457;GO:0051082	3
340
341	0	gi|1139762829|gb|ONH97926.1|hypothetical protein PRUPE_7G218800 [Prunus persica]/gi|595815184|ref|XP_007203872.1|hexokinase-1 [Prunus persica]	cellular glucose homeostasis;hexokinase activity;ATP binding;glucose binding;cell;glycolytic process;carbohydrate phosphorylation	Biological Process;Molecular Function;Molecular Function;Molecular Function;Cellular Component;Biological Process;Biological Process	GO:0001678;GO:0004396;GO:0005524;GO:0005536;GO:0005623;GO:0006096;GO:0046835	7
342	0	gi|1162536302|ref|XP_007215571.2|aspartic proteinase PCS1 [Prunus persica]/gi|1139783711|gb|ONI17538.1|hypothetical protein PRUPE_3G165900 [Prunus persica]	aspartic-type endopeptidase activity;proteolysis	Molecular Function;Biological Process	GO:0004190;GO:0006508	2
343	1.5e-156	gi|1139788133|gb|ONI21560.1|hypothetical protein PRUPE_2G072900 [Prunus persica]	ATP binding;protein folding;response to heat;heat shock protein binding;metal ion binding;unfolded protein binding	Molecular Function;Biological Process;Biological Process;Molecular Function;Molecular Function;Molecular Function	GO:0005524;GO:0006457;GO:0009408;GO:0031072;GO:0046872;GO:0051082	6
344	0	gi|1162577708|ref|XP_020426222.1|uncharacterized protein LOC109950706 [Prunus persica]/gi|1162577946|ref|XP_020426297.1|uncharacterized protein LOC109950729 [Prunus persica]/gi|1162557144|ref|XP_020419372.1|uncharacterized protein LOC109949148 [Prunus persica]
345	1.4e-142	gi|1162522381|ref|XP_020411574.1|uncharacterized RNA-binding protein C1827.05c [Prunus persica]/gi|1139803700|gb|ONI36318.1|hypothetical protein PRUPE_1G580700 [Prunus persica]/gi|1139803699|gb|ONI36317.1|hypothetical protein PRUPE_1G580700 [Prunus persica]/gi|1139803702|gb|ONI36320.1|hypothetical protein PRUPE_1G580700 [Prunus persica]/gi|1162522379|ref|XP_020411573.1|uncharacterized RNA-binding…	RNA binding	Molecular Function	GO:0003723	1
346	0	gi|1139799212|gb|ONI31830.1|hypothetical protein PRUPE_1G333200 [Prunus persica]/gi|596278502|ref|XP_007225206.1|protein VAC14 homolog [Prunus persica]	binding;phosphatidylinositol biosynthetic process;regulation of lipid kinase activity;PAS complex	Molecular Function;Biological Process;Biological Process;Cellular Component	GO:0005488;GO:0006661;GO:0043550;GO:0070772	4
347
348
349	6.2e-58	gi|645256507|ref|XP_008233983.1|PREDICTED: 60S ribosomal protein L30 [Prunus mume]/gi|1139802407|gb|ONI35025.1|hypothetical protein PRUPE_1G511000 [Prunus persica]/gi|596288183|ref|XP_007225897.1|60S ribosomal protein L30 [Prunus persica]/gi|1220031611|ref|XP_021810009.1|60S ribosomal protein L30-like [Prunus avium]	structural constituent of ribosome;ribosome;translation	Molecular Function;Cellular Component;Biological Process	GO:0003735;GO:0005840;GO:0006412	3
350	1.6e-11	gi|1102291277|gb|OIT37475.1|hypothetical protein A4A49_11806 [Nicotiana attenuata]
351	1e-98	gi|595806704|ref|XP_007202488.1|glucan endo-1,3-beta-glucosidase [Prunus persica]/gi|1139759992|gb|ONH95089.1|hypothetical protein PRUPE_7G051200 [Prunus persica]
352	2.1e-118	gi|1220081888|ref|XP_021827567.1|uncharacterized protein LOC110768185 [Prunus avium]	integral component of membrane	Cellular Component	GO:0016021	1
353	6.9e-87	gi|595963935|ref|XP_007217036.1|protein STRUBBELIG-RECEPTOR FAMILY 3 [Prunus persica]/gi|1162534473|ref|XP_020415820.1|protein STRUBBELIG-RECEPTOR FAMILY 3 [Prunus persica]/gi|1139784880|gb|ONI18707.1|hypothetical protein PRUPE_3G233500 [Prunus persica]/gi|1139784883|gb|ONI18710.1|hypothetical protein PRUPE_3G233500 [Prunus persica]/gi|1139784881|gb|ONI18708.1|hypothetical protein PRUPE_3G233500 …	protein kinase activity;ATP binding;protein phosphorylation;integral component of membrane	Molecular Function;Molecular Function;Biological Process;Cellular Component	GO:0004672;GO:0005524;GO:0006468;GO:0016021	4
354	0	gi|1139771921|gb|ONI06393.1|hypothetical protein PRUPE_5G058300 [Prunus persica]/gi|595850225|ref|XP_007209875.1|GATA transcription factor 26 [Prunus persica]	DNA binding transcription factor activity;regulation of transcription, DNA-templated;zinc ion binding;sequence-specific DNA binding	Molecular Function;Biological Process;Molecular Function;Molecular Function	GO:0003700;GO:0006355;GO:0008270;GO:0043565	4
355	0	gi|645245584|ref|XP_008228949.1|PREDICTED: probable alpha,alpha-trehalose-phosphate synthase [UDP-forming] 7 [Prunus mume]	catalytic activity;cytosol;trehalose biosynthetic process	Molecular Function;Cellular Component;Biological Process	GO:0003824;GO:0005829;GO:0005992	3
356	3.1e-156	gi|1162529070|ref|XP_020413922.1|NAD-dependent malic enzyme 2, mitochondrial [Prunus persica]/gi|1139789522|gb|ONI22949.1|hypothetical protein PRUPE_2G160000 [Prunus persica]/gi|596016430|ref|XP_007218865.1|NAD-dependent malic enzyme 2, mitochondrial [Prunus persica]/gi|1139789523|gb|ONI22950.1|hypothetical protein PRUPE_2G160000 [Prunus persica]/gi|1139789521|gb|ONI22948.1|hypothetical protein P…	malate dehydrogenase (decarboxylating) (NAD+) activity;metal ion binding;NAD binding;oxidation-reduction process	Molecular Function;Molecular Function;Molecular Function;Biological Process	GO:0004471;GO:0046872;GO:0051287;GO:0055114	4
357	2.3e-90	gi|1027084860|ref|XP_016652007.1|PREDICTED: probable leucine-rich repeat receptor-like protein kinase At1g68400 [Prunus mume]	protein kinase activity;ATP binding;protein phosphorylation;integral component of membrane	Molecular Function;Molecular Function;Biological Process;Cellular Component	GO:0004672;GO:0005524;GO:0006468;GO:0016021	4
358	0	gi|1139774697|gb|ONI09169.1|hypothetical protein PRUPE_5G221500 [Prunus persica]	structural constituent of ribosome;ribosome;translation;integral component of membrane	Molecular Function;Cellular Component;Biological Process;Cellular Component	GO:0003735;GO:0005840;GO:0006412;GO:0016021	4
359	0	gi|1139799646|gb|ONI32264.1|hypothetical protein PRUPE_1G357100 [Prunus persica]/gi|596120874|ref|XP_007221787.1|L-ascorbate oxidase homolog [Prunus persica]	copper ion binding;oxidoreductase activity;oxidation-reduction process	Molecular Function;Molecular Function;Biological Process	GO:0005507;GO:0016491;GO:0055114	3
360	0	gi|1139777347|gb|ONI11534.1|hypothetical protein PRUPE_4G111800 [Prunus persica]/gi|1162551419|ref|XP_020417409.1|pentatricopeptide repeat-containing protein At4g19890 [Prunus persica]
361	2e-37	gi|1139791816|gb|ONI25243.1|hypothetical protein PRUPE_2G291300 [Prunus persica]/gi|596005011|ref|XP_007218337.1|RHOMBOID-like protein 2 [Prunus persica]	serine-type endopeptidase activity;proteolysis;integral component of membrane	Molecular Function;Biological Process;Cellular Component	GO:0004252;GO:0006508;GO:0016021	3
362	1.8e-33	gi|62321047|dbj|BAD94118.1|putative endosomal protein, partial [Arabidopsis thaliana]	integral component of membrane	Cellular Component	GO:0016021	1
363	0	gi|1139762454|gb|ONH97551.1|hypothetical protein PRUPE_7G196300 [Prunus persica]/gi|595804407|ref|XP_007202151.1|methylthioribose-1-phosphate isomerase [Prunus persica]/gi|1162571815|ref|XP_020424254.1|methylthioribose-1-phosphate isomerase [Prunus persica]/gi|1139762453|gb|ONH97550.1|hypothetical protein PRUPE_7G196300 [Prunus persica]	cellular biosynthetic process	Biological Process	GO:0044249	1
364	2.1e-87	gi|629094248|gb|KCW60243.1|hypothetical protein EUGRSUZ_H02959 [Eucalyptus grandis]	structural constituent of ribosome;translation;cytosolic large ribosomal subunit;large ribosomal subunit rRNA binding	Molecular Function;Biological Process;Cellular Component;Molecular Function	GO:0003735;GO:0006412;GO:0022625;GO:0070180	4
365
366	1e-177	gi|1162565900|ref|XP_020422278.1|uncharacterized protein LOC18775627 [Prunus persica]/gi|1139764409|gb|ONH99171.1|hypothetical protein PRUPE_6G015400 [Prunus persica]	DNA binding	Molecular Function	GO:0003677	1
367	0	gi|1139797533|gb|ONI30151.1|hypothetical protein PRUPE_1G234000 [Prunus persica]/gi|596141602|ref|XP_007222474.1|glyceraldehyde-3-phosphate dehydrogenase, cytosolic [Prunus persica]	glucose metabolic process;oxidoreductase activity, acting on the aldehyde or oxo group of donors, NAD or NADP as acceptor;NADP binding;NAD binding;oxidation-reduction process	Biological Process;Molecular Function;Molecular Function;Molecular Function;Biological Process	GO:0006006;GO:0016620;GO:0050661;GO:0051287;GO:0055114	5
368	1.5e-107	gi|1139764528|gb|ONH99290.1|hypothetical protein PRUPE_6G023300 [Prunus persica]/gi|595830123|ref|XP_007206007.1|zinc finger A20 and AN1 domain-containing stress-associated protein 8 [Prunus persica]/gi|595830127|ref|XP_007206008.1|zinc finger A20 and AN1 domain-containing stress-associated protein 8 [Prunus persica]/gi|1139764529|gb|ONH99291.1|hypothetical protein PRUPE_6G023300 [Prunus persica]	DNA binding;zinc ion binding	Molecular Function;Molecular Function	GO:0003677;GO:0008270	2
369	2.9e-71	gi|1139795628|gb|ONI28246.1|hypothetical protein PRUPE_1G133900 [Prunus persica]	translation initiation factor activity;GTPase activity;GTP binding;translational initiation;integral component of membrane	Molecular Function;Molecular Function;Molecular Function;Biological Process;Cellular Component	GO:0003743;GO:0003924;GO:0005525;GO:0006413;GO:0016021	5
370	0	gi|1220040875|ref|XP_021806223.1|eukaryotic translation initiation factor 2 subunit gamma-like [Prunus avium]/gi|1139795627|gb|ONI28245.1|hypothetical protein PRUPE_1G133900 [Prunus persica]/gi|596168215|ref|XP_007223037.1|eukaryotic translation initiation factor 2 subunit gamma [Prunus persica]/gi|645233157|ref|XP_008223208.1|PREDICTED: eukaryotic translation initiation factor 2 subunit gamma-li…	translation initiation factor activity;GTPase activity;GTP binding;translational initiation	Molecular Function;Molecular Function;Molecular Function;Biological Process	GO:0003743;GO:0003924;GO:0005525;GO:0006413	4
371	6.8e-120	gi|1139774986|gb|ONI09458.1|hypothetical protein PRUPE_5G239600 [Prunus persica]	integral component of membrane	Cellular Component	GO:0016021	1
372	6.5e-53	gi|1139764322|gb|ONH99084.1|hypothetical protein PRUPE_6G010200 [Prunus persica]/gi|595826512|ref|XP_007205586.1|transmembrane protein 45A [Prunus persica]	integral component of membrane	Cellular Component	GO:0016021	1
373	0	gi|1220049881|ref|XP_021810950.1|pyruvate kinase 1, cytosolic [Prunus avium]	magnesium ion binding;pyruvate kinase activity;glycolytic process;kinase activity;potassium ion binding	Molecular Function;Molecular Function;Biological Process;Molecular Function;Molecular Function	GO:0000287;GO:0004743;GO:0006096;GO:0016301;GO:0030955	5
374	0	gi|1162562512|ref|XP_020421110.1|calpain-type cysteine protease DEK1 [Prunus persica]/gi|595842412|ref|XP_007208413.1|calpain-type cysteine protease DEK1 [Prunus persica]/gi|1139764223|gb|ONH98985.1|hypothetical protein PRUPE_6G003300 [Prunus persica]/gi|1139764224|gb|ONH98986.1|hypothetical protein PRUPE_6G003300 [Prunus persica]	cell fate specification;calcium-dependent cysteine-type endopeptidase activity;endoplasmic reticulum;plasma membrane;proteolysis;embryo development ending in seed dormancy;integral component of membrane;regulation of multicellular organism growth	Biological Process;Molecular Function;Cellular Component;Cellular Component;Biological Process;Biological Process;Cellular Component;Biological Process	GO:0001708;GO:0004198;GO:0005783;GO:0005886;GO:0006508;GO:0009793;GO:0016021;GO:0040014	8
375
376	0	gi|1139785989|gb|ONI19816.1|hypothetical protein PRUPE_3G299300 [Prunus persica]/gi|595966838|ref|XP_007217220.1|probable carboxylesterase 11 [Prunus persica]	metabolic process;hydrolase activity	Biological Process;Molecular Function	GO:0008152;GO:0016787	2
377	8.7e-67	gi|1220045436|ref|XP_021808616.1|NADH dehydrogenase [ubiquinone] 1 alpha subcomplex subunit 8-B-like [Prunus avium]/gi|645232911|ref|XP_008223086.1|PREDICTED: NADH dehydrogenase [ubiquinone] 1 alpha subcomplex subunit 8-B [Prunus mume]/gi|596195955|ref|XP_007223574.1|NADH dehydrogenase [ubiquinone] 1 alpha subcomplex subunit 8-B [Prunus persica]/gi|1220045434|ref|XP_021808615.1|NADH dehydrogenase…
378	0	gi|1139758019|gb|ONH93476.1|hypothetical protein PRUPE_8G234500 [Prunus persica]/gi|1139758020|gb|ONH93477.1|hypothetical protein PRUPE_8G234500 [Prunus persica]/gi|1162576640|ref|XP_007201780.2|protein SPIRRIG [Prunus persica]	protein binding	Molecular Function	GO:0005515	1
379	8.6e-13	gi|645277842|ref|XP_008243962.1|PREDICTED: translin isoform X1 [Prunus mume]	single-stranded DNA binding;RNA binding;RNA metabolic process;sequence-specific DNA binding	Molecular Function;Molecular Function;Biological Process;Molecular Function	GO:0003697;GO:0003723;GO:0016070;GO:0043565	4
380	0	gi|645276137|ref|XP_008243144.1|PREDICTED: phosphoenolpyruvate carboxylase 4 [Prunus mume]	tricarboxylic acid cycle;phosphoenolpyruvate carboxylase activity;carbon fixation	Biological Process;Molecular Function;Biological Process	GO:0006099;GO:0008964;GO:0015977	3
381	0	gi|645259936|ref|XP_008235599.1|PREDICTED: pre-mRNA-processing factor 39 isoform X1 [Prunus mume]/gi|645259934|ref|XP_008235597.1|PREDICTED: pre-mRNA-processing factor 39 isoform X1 [Prunus mume]	protein binding;cytosol;RNA processing;regulation of timing of transition from vegetative to reproductive phase	Molecular Function;Cellular Component;Biological Process;Biological Process	GO:0005515;GO:0005829;GO:0006396;GO:0048510	4
382	2.6e-88	gi|1220053071|ref|XP_021812583.1|probable E3 ubiquitin-protein ligase XERICO [Prunus avium]
383	1.8e-23	gi|1162571360|ref|XP_020424103.1|E3 ubiquitin-protein ligase UPL7 isoform X2 [Prunus persica]
384	0	gi|1162570486|ref|XP_020423793.1|TBCC domain-containing protein 1 isoform X1 [Prunus persica]/gi|1139760383|gb|ONH95480.1|hypothetical protein PRUPE_7G073500 [Prunus persica]
385	0	gi|1039337252|gb|ANN11747.1|delta8-sphingolipid desaturase 1 [Prunus persica]/gi|1139800591|gb|ONI33209.1|hypothetical protein PRUPE_1G411100 [Prunus persica]/gi|596128369|ref|XP_007222102.1|acyl-lipid (9-3)-desaturase [Prunus persica]	lipid metabolic process;integral component of membrane;oxidoreductase activity;oxidation-reduction process	Biological Process;Cellular Component;Molecular Function;Biological Process	GO:0006629;GO:0016021;GO:0016491;GO:0055114	4
386	0	gi|596131798|ref|XP_007222176.1|glutamine synthetase nodule isozyme [Prunus persica]/gi|1139799436|gb|ONI32054.1|hypothetical protein PRUPE_1G346600 [Prunus persica]	glutamate-ammonia ligase activity;ATP binding;glutamine biosynthetic process	Molecular Function;Molecular Function;Biological Process	GO:0004356;GO:0005524;GO:0006542	3
387	6.5e-92	gi|645255169|ref|XP_008233374.1|PREDICTED: 40S ribosomal protein S23 [Prunus mume]/gi|1139765752|gb|ONI00515.1|hypothetical protein PRUPE_6G092700 [Prunus persica]/gi|1162529664|ref|XP_020414108.1|40S ribosomal protein S23 [Prunus persica]/gi|1220065557|ref|XP_021819125.1|40S ribosomal protein S23 [Prunus avium]/gi|595830640|ref|XP_007206114.1|40S ribosomal protein S23 [Prunus persica]/gi|1220046…	structural constituent of ribosome;translation;small ribosomal subunit	Molecular Function;Biological Process;Cellular Component	GO:0003735;GO:0006412;GO:0015935	3
388
389	3e-154	gi|595848524|ref|XP_007209545.1|probable phospholipid hydroperoxide glutathione peroxidase [Prunus persica]/gi|1139772598|gb|ONI07070.1|hypothetical protein PRUPE_5G098400 [Prunus persica]	glutathione peroxidase activity;response to oxidative stress;oxidation-reduction process;cellular oxidant detoxification	Molecular Function;Biological Process;Biological Process;Biological Process	GO:0004602;GO:0006979;GO:0055114;GO:0098869	4
390	0	gi|1139800896|gb|ONI33514.1|hypothetical protein PRUPE_1G430000 [Prunus persica]/gi|596299931|ref|XP_007227715.1|transcription factor MYB44 [Prunus persica]	DNA binding	Molecular Function	GO:0003677	1
391	4.6e-36	gi|1098841851|ref|XP_018827642.1|PREDICTED: 40S ribosomal protein S29-like [Juglans regia]	structural constituent of ribosome;ribosome;translation	Molecular Function;Cellular Component;Biological Process	GO:0003735;GO:0005840;GO:0006412	3
392	1.7e-119	gi|1139774986|gb|ONI09458.1|hypothetical protein PRUPE_5G239600 [Prunus persica]	integral component of membrane	Cellular Component	GO:0016021	1
393	0	gi|595840687|ref|XP_007208066.1|pyrophosphate-energized vacuolar membrane proton pump 1 [Prunus persica]/gi|1139769526|gb|ONI04289.1|hypothetical protein PRUPE_6G313800 [Prunus persica]	inorganic diphosphatase activity;hydrogen-translocating pyrophosphatase activity;proton transport;integral component of membrane;transmembrane transport	Molecular Function;Molecular Function;Biological Process;Cellular Component;Biological Process	GO:0004427;GO:0009678;GO:0015992;GO:0016021;GO:0055085	5
394
395	0	gi|1139785568|gb|ONI19395.1|hypothetical protein PRUPE_3G276800 [Prunus persica]/gi|595973214|ref|XP_007217694.1|alpha-mannosidase 2 [Prunus persica]	alpha-mannosidase activity;mannose metabolic process;carbohydrate binding	Molecular Function;Biological Process;Molecular Function	GO:0004559;GO:0006013;GO:0030246	3
396	0	gi|595837437|ref|XP_007207457.1|elongation factor 1-alpha [Prunus persica]/gi|1139765807|gb|ONI00570.1|hypothetical protein PRUPE_6G095700 [Prunus persica]/gi|1139765806|gb|ONI00569.1|hypothetical protein PRUPE_6G095700 [Prunus persica]	translation elongation factor activity;GTPase activity;GTP binding;cytoplasm;translational elongation	Molecular Function;Molecular Function;Molecular Function;Cellular Component;Biological Process	GO:0003746;GO:0003924;GO:0005525;GO:0005737;GO:0006414	5
397	3.2e-13	gi|596195200|ref|XP_007223570.1|two-on-two hemoglobin-3 [Prunus persica]/gi|1139801316|gb|ONI33934.1|hypothetical protein PRUPE_1G454300 [Prunus persica]	response to hypoxia;oxygen carrier activity;oxygen transport;oxygen binding	Biological Process;Molecular Function;Biological Process;Molecular Function	GO:0001666;GO:0005344;GO:0015671;GO:0019825	4
398	1.7e-115	gi|596195200|ref|XP_007223570.1|two-on-two hemoglobin-3 [Prunus persica]/gi|1139801316|gb|ONI33934.1|hypothetical protein PRUPE_1G454300 [Prunus persica]	response to hypoxia;oxygen carrier activity;oxygen transport;oxygen binding	Biological Process;Molecular Function;Biological Process;Molecular Function	GO:0001666;GO:0005344;GO:0015671;GO:0019825	4
399	0	gi|1139780868|gb|ONI14695.1|hypothetical protein PRUPE_3G002800 [Prunus persica]	cytosol;intracellular protein transport;ER to Golgi vesicle-mediated transport;zinc ion binding;COPII vesicle coat	Cellular Component;Biological Process;Biological Process;Molecular Function;Cellular Component	GO:0005829;GO:0006886;GO:0006888;GO:0008270;GO:0030127	5
400	3e-169	gi|595826960|ref|XP_007205657.1|eukaryotic translation initiation factor 3 subunit G [Prunus persica]/gi|1139765354|gb|ONI00117.1|hypothetical protein PRUPE_6G068500 [Prunus persica]	formation of translation preinitiation complex;translation initiation factor activity;eukaryotic translation initiation factor 3 complex;regulation of translational initiation;eukaryotic 43S preinitiation complex;eukaryotic 48S preinitiation complex	Biological Process;Molecular Function;Cellular Component;Biological Process;Cellular Component;Cellular Component	GO:0001731;GO:0003743;GO:0005852;GO:0006446;GO:0016282;GO:0033290	6
401	0	gi|645234201|ref|XP_008223703.1|PREDICTED: mitochondrial outer membrane protein porin 4 [Prunus mume]	mitochondrial outer membrane;transmembrane transport	Cellular Component;Biological Process	GO:0005741;GO:0055085	2
402	0	gi|1027106901|ref|XP_016650538.1|PREDICTED: uncharacterized protein LOC103334410 isoform X2 [Prunus mume]
403	0	gi|595820584|ref|XP_007204678.1|uncharacterized protein LOC18769101 isoform X1 [Prunus persica]/gi|1139762586|gb|ONH97683.1|hypothetical protein PRUPE_7G204900 [Prunus persica]/gi|1139762587|gb|ONH97684.1|hypothetical protein PRUPE_7G204900 [Prunus persica]/gi|1162570467|ref|XP_020423785.1|uncharacterized protein LOC18769101 isoform X1 [Prunus persica]
404	7.8e-68	gi|1220039979|ref|XP_021805753.1|probable F-box protein At2g36090 [Prunus avium]/gi|1220039981|ref|XP_021805754.1|probable F-box protein At2g36090 [Prunus avium]	protein binding	Molecular Function	GO:0005515	1
405	0	gi|645269841|ref|XP_008240184.1|PREDICTED: guanine nucleotide-binding protein subunit beta-like protein [Prunus mume]/gi|1220036806|ref|XP_021801449.1|guanine nucleotide-binding protein subunit beta-like protein [Prunus avium]	protein binding	Molecular Function	GO:0005515	1
406
407	4.4e-56	gi|1098795920|ref|XP_018859430.1|PREDICTED: uncharacterized protein LOC109021279, partial [Juglans regia]	zinc ion binding;integral component of membrane	Molecular Function;Cellular Component	GO:0008270;GO:0016021	2
408	0	gi|595833404|ref|XP_007206665.1|MLO-like protein 3 [Prunus persica]/gi|1139765848|gb|ONI00611.1|hypothetical protein PRUPE_6G097800 [Prunus persica]/gi|1139765849|gb|ONI00612.1|hypothetical protein PRUPE_6G097800 [Prunus persica]	calmodulin binding;defense response;response to biotic stimulus;integral component of membrane	Molecular Function;Biological Process;Biological Process;Cellular Component	GO:0005516;GO:0006952;GO:0009607;GO:0016021	4
409	1.1e-43	gi|1139798079|gb|ONI30697.1|hypothetical protein PRUPE_1G267700 [Prunus persica]/gi|1162518199|ref|XP_007222277.2|protein TWIN LOV 1 [Prunus persica]	phosphorelay sensor kinase activity;phosphorelay signal transduction system;intracellular;signal transduction by protein phosphorylation	Molecular Function;Biological Process;Cellular Component;Biological Process	GO:0000155;GO:0000160;GO:0005622;GO:0023014	4
410	0	gi|1139779466|gb|ONI13653.1|hypothetical protein PRUPE_4G235000 [Prunus persica]	integral component of membrane;oxidoreductase activity, acting on CH-OH group of donors;flavin adenine dinucleotide binding;oxidation-reduction process	Cellular Component;Molecular Function;Molecular Function;Biological Process	GO:0016021;GO:0016614;GO:0050660;GO:0055114	4
411	9.2e-52	gi|1139800983|gb|ONI33601.1|hypothetical protein PRUPE_1G435200 [Prunus persica]/gi|596298837|ref|XP_007227558.1|coenzyme Q-binding protein COQ10 homolog, mitochondrial isoform X2 [Prunus persica]/gi|1139800982|gb|ONI33600.1|hypothetical protein PRUPE_1G435200 [Prunus persica]
412	7.5e-125	gi|1027102799|ref|XP_016649563.1|PREDICTED: heterogeneous nuclear ribonucleoprotein A0 [Prunus mume]	RNA binding	Molecular Function	GO:0003723	1
413
414	0	gi|1139799242|gb|ONI31860.1|hypothetical protein PRUPE_1G335100 [Prunus persica]/gi|596148856|ref|XP_007222752.1|heat stress transcription factor A-8 [Prunus persica]	DNA binding transcription factor activity;nucleus;regulation of transcription, DNA-templated;sequence-specific DNA binding	Molecular Function;Cellular Component;Biological Process;Molecular Function	GO:0003700;GO:0005634;GO:0006355;GO:0043565	4
415	3.3e-118	gi|1139803629|gb|ONI36247.1|hypothetical protein PRUPE_1G577700 [Prunus persica]/gi|1162515994|ref|XP_020409558.1|ion channel DMI1 [Prunus persica]	integral component of membrane	Cellular Component	GO:0016021	1
416	0	gi|1139759861|gb|ONH94958.1|hypothetical protein PRUPE_7G042200 [Prunus persica]/gi|1139759862|gb|ONH94959.1|hypothetical protein PRUPE_7G042200 [Prunus persica]/gi|595804934|ref|XP_007202231.1|uncharacterized protein LOC18770047 [Prunus persica]/gi|1162569841|ref|XP_020423559.1|uncharacterized protein LOC18770047 [Prunus persica]/gi|1162569843|ref|XP_020423560.1|uncharacterized protein LOC187700…
417	3.7e-142	gi|1162520339|ref|XP_020410941.1|uncharacterized protein LOC18790696 [Prunus persica]/gi|1139800458|gb|ONI33076.1|hypothetical protein PRUPE_1G404000 [Prunus persica]
418
419	0	gi|1139768590|gb|ONI03353.1|hypothetical protein PRUPE_6G252600 [Prunus persica]/gi|1139768592|gb|ONI03355.1|hypothetical protein PRUPE_6G252600 [Prunus persica]/gi|1139768591|gb|ONI03354.1|hypothetical protein PRUPE_6G252600 [Prunus persica]/gi|595836995|ref|XP_007207368.1|uncharacterized protein LOC18774070 [Prunus persica]/gi|1162563945|ref|XP_020421650.1|uncharacterized protein LOC18774070 [P…
420	0	gi|1139798433|gb|ONI31051.1|hypothetical protein PRUPE_1G289000 [Prunus persica]/gi|596280295|ref|XP_007225270.1|germinal center kinase 1 [Prunus persica]	protein kinase activity;ATP binding;protein phosphorylation;integral component of membrane	Molecular Function;Molecular Function;Biological Process;Cellular Component	GO:0004672;GO:0005524;GO:0006468;GO:0016021	4
421	0	gi|1139762062|gb|ONH97159.1|hypothetical protein PRUPE_7G172800 [Prunus persica]/gi|595821157|ref|XP_007204770.1|pentatricopeptide repeat-containing protein At3g51320 [Prunus persica]	protein binding	Molecular Function	GO:0005515	1
422	0	gi|596127002|ref|XP_007221989.1|adagio protein 3 [Prunus persica]/gi|1139799224|gb|ONI31842.1|hypothetical protein PRUPE_1G334000 [Prunus persica]	protein binding	Molecular Function	GO:0005515	1
423	4.8e-91	gi|645255169|ref|XP_008233374.1|PREDICTED: 40S ribosomal protein S23 [Prunus mume]/gi|1139765752|gb|ONI00515.1|hypothetical protein PRUPE_6G092700 [Prunus persica]/gi|1162529664|ref|XP_020414108.1|40S ribosomal protein S23 [Prunus persica]/gi|1220065557|ref|XP_021819125.1|40S ribosomal protein S23 [Prunus avium]/gi|595830640|ref|XP_007206114.1|40S ribosomal protein S23 [Prunus persica]/gi|1220046…	structural constituent of ribosome;translation;small ribosomal subunit	Molecular Function;Biological Process;Cellular Component	GO:0003735;GO:0006412;GO:0015935	3
424	0	gi|1162570068|ref|XP_020423644.1|FT-interacting protein 1 [Prunus persica]/gi|1139760382|gb|ONH95479.1|hypothetical protein PRUPE_7G073400 [Prunus persica]	integral component of membrane	Cellular Component	GO:0016021	1
425	0	gi|1139769956|gb|ONI04719.1|hypothetical protein PRUPE_6G336300 [Prunus persica]/gi|595842620|ref|XP_007208461.1|probable nucleolar protein 5-2 [Prunus persica]
426	0	gi|1162565308|ref|XP_007205051.2|pentatricopeptide repeat-containing protein At4g02750 isoform X1 [Prunus persica]/gi|1139767583|gb|ONI02346.1|hypothetical protein PRUPE_6G192600 [Prunus persica]	protein binding	Molecular Function	GO:0005515	1
427	1.9e-11	gi|1162526664|ref|XP_020413141.1|uncharacterized protein LOC18787241 isoform X2 [Prunus persica]	hydrolase activity, acting on carbon-nitrogen (but not peptide) bonds	Molecular Function	GO:0016810	1
428
429	8e-99	gi|595808019|ref|XP_007202707.1|SKP1-like protein 1A [Prunus persica]/gi|1139762064|gb|ONH97161.1|hypothetical protein PRUPE_7G173000 [Prunus persica]	ubiquitin-dependent protein catabolic process	Biological Process	GO:0006511	1
430
431	3.3e-93	gi|1162518047|ref|XP_020410222.1|uncharacterized protein At1g04910 isoform X4 [Prunus persica]
432	0	gi|595913802|ref|XP_007214616.1|probable receptor-like protein kinase At1g30570 [Prunus persica]/gi|1139776979|gb|ONI11166.1|hypothetical protein PRUPE_4G090800 [Prunus persica]	protein kinase activity;ATP binding;plasma membrane;protein phosphorylation;response to brassinosteroid;unidimensional cell growth;integral component of membrane	Molecular Function;Molecular Function;Cellular Component;Biological Process;Biological Process;Biological Process;Cellular Component	GO:0004672;GO:0005524;GO:0005886;GO:0006468;GO:0009741;GO:0009826;GO:0016021	7
433	4.7e-44	gi|1139803313|gb|ONI35931.1|hypothetical protein PRUPE_1G561600 [Prunus persica]	integral component of membrane;transmembrane transporter activity;transmembrane transport;response to karrikin	Cellular Component;Molecular Function;Biological Process;Biological Process	GO:0016021;GO:0022857;GO:0055085;GO:0080167	4
434	0	gi|595841964|ref|XP_007208316.1|WPP domain-interacting protein 2 [Prunus persica]/gi|1139764776|gb|ONH99538.1|hypothetical protein PRUPE_6G035500 [Prunus persica]/gi|1139764777|gb|ONH99539.1|hypothetical protein PRUPE_6G035500 [Prunus persica]
435	1.5e-144	gi|1139792499|gb|ONI25926.1|hypothetical protein PRUPE_2G327200 [Prunus persica]/gi|596057259|ref|XP_007220974.1|binding partner of ACD11 1 [Prunus persica]	RNA binding	Molecular Function	GO:0003723	1
436	0	gi|1162565354|ref|XP_020422099.1|peptidyl-prolyl cis-trans isomerase PASTICCINO1 [Prunus persica]/gi|1139768802|gb|ONI03565.1|hypothetical protein PRUPE_6G265400 [Prunus persica]	protein peptidyl-prolyl isomerization;peptidyl-prolyl cis-trans isomerase activity;protein binding;cell differentiation;very long-chain fatty acid biosynthetic process;plant organ development	Biological Process;Molecular Function;Molecular Function;Biological Process;Biological Process;Biological Process	GO:0000413;GO:0003755;GO:0005515;GO:0030154;GO:0042761;GO:0099402	6
437	4.8e-88	gi|1139794476|gb|ONI27094.1|hypothetical protein PRUPE_1G067900 [Prunus persica]/gi|596143769|ref|XP_007222601.1|ethanolamine-phosphate cytidylyltransferase [Prunus persica]	catalytic activity;biosynthetic process;integral component of membrane	Molecular Function;Biological Process;Cellular Component	GO:0003824;GO:0009058;GO:0016021	3
438	1.1e-76	gi|1162516544|ref|XP_020409756.1|uncharacterized GPI-anchored protein At3g06035 isoform X1 [Prunus persica]
439	3.9e-99	gi|1139763496|gb|ONH98593.1|hypothetical protein PRUPE_7G255900 [Prunus persica]/gi|595807933|ref|XP_007202693.1|40S ribosomal protein S11 [Prunus persica]	structural constituent of ribosome;ribosome;translation	Molecular Function;Cellular Component;Biological Process	GO:0003735;GO:0005840;GO:0006412	3
440	0	gi|595852226|ref|XP_007210269.1|protein KINESIN LIGHT CHAIN-RELATED 1 [Prunus persica]/gi|1139773047|gb|ONI07519.1|hypothetical protein PRUPE_5G125200 [Prunus persica]	protein binding;cytoplasm;microtubule;plasma membrane	Molecular Function;Cellular Component;Cellular Component;Cellular Component	GO:0005515;GO:0005737;GO:0005874;GO:0005886	4
441	4.3e-152	gi|645271511|ref|XP_008240947.1|PREDICTED: UBP1-associated protein 2C-like [Prunus mume]	RNA binding	Molecular Function	GO:0003723	1
442	0	gi|595860155|ref|XP_007211090.1|uncharacterized protein At5g41620 [Prunus persica]/gi|1139772825|gb|ONI07297.1|hypothetical protein PRUPE_5G111800 [Prunus persica]
443	1.7e-33	gi|1035960010|gb|OAY80994.1|Tubulin alpha chain, partial [Ananas comosus]	GTPase activity;structural constituent of cytoskeleton;GTP binding;cytoplasm;microtubule;cytoskeleton organization;microtubule-based process	Molecular Function;Molecular Function;Molecular Function;Cellular Component;Cellular Component;Biological Process;Biological Process	GO:0003924;GO:0005200;GO:0005525;GO:0005737;GO:0005874;GO:0007010;GO:0007017	7
444	3e-144	gi|1139793678|gb|ONI26296.1|hypothetical protein PRUPE_1G015500 [Prunus persica]/gi|1139793679|gb|ONI26297.1|hypothetical protein PRUPE_1G015500 [Prunus persica]
445	3.1e-46	gi|1139772500|gb|ONI06972.1|hypothetical protein PRUPE_5G092700 [Prunus persica]/gi|595847600|ref|XP_007209358.1|RHOMBOID-like protein 2 [Prunus persica]	serine-type endopeptidase activity;proteolysis;integral component of membrane	Molecular Function;Biological Process;Cellular Component	GO:0004252;GO:0006508;GO:0016021	3
446	4.5e-124	gi|596287717|ref|XP_007225820.1|ER membrane protein complex subunit 7 homolog [Prunus persica]/gi|1139801844|gb|ONI34462.1|hypothetical protein PRUPE_1G483600 [Prunus persica]	integral component of membrane;carbohydrate binding	Cellular Component;Molecular Function	GO:0016021;GO:0030246	2
447	1.3e-102	gi|1162551318|ref|XP_020417377.1|trafficking protein particle complex subunit 13 [Prunus persica]/gi|1139776188|gb|ONI10375.1|hypothetical protein PRUPE_4G044000 [Prunus persica]
448	1.1e-124	gi|641858299|gb|KDO77021.1|hypothetical protein CISIN_1g022085mg [Citrus sinensis]	phosphoprotein phosphatase activity;protein dephosphorylation	Molecular Function;Biological Process	GO:0004721;GO:0006470	2
449	1.3e-155	gi|596144197|ref|XP_007222611.1|amino acid permease 3 [Prunus persica]/gi|1139802010|gb|ONI34628.1|hypothetical protein PRUPE_1G491300 [Prunus persica]	integral component of membrane	Cellular Component	GO:0016021	1
450	0	gi|1130620425|ref|XP_010941981.2|PREDICTED: tubulin alpha chain [Elaeis guineensis]	GTPase activity;structural constituent of cytoskeleton;GTP binding;cytoplasm;microtubule;cytoskeleton organization;microtubule-based process	Molecular Function;Molecular Function;Molecular Function;Cellular Component;Cellular Component;Biological Process;Biological Process	GO:0003924;GO:0005200;GO:0005525;GO:0005737;GO:0005874;GO:0007010;GO:0007017	7
451	0	gi|1139771450|gb|ONI05922.1|hypothetical protein PRUPE_5G029000 [Prunus persica]/gi|595850079|ref|XP_007209851.1|homeobox-leucine zipper protein HDG5 isoform X2 [Prunus persica]	nucleus;regulation of transcription, DNA-templated;lipid binding;sequence-specific DNA binding	Cellular Component;Biological Process;Molecular Function;Molecular Function	GO:0005634;GO:0006355;GO:0008289;GO:0043565	4
452	0	gi|1139759713|gb|ONH94810.1|hypothetical protein PRUPE_7G031700 [Prunus persica]	protein kinase activity;ATP binding;protein phosphorylation	Molecular Function;Molecular Function;Biological Process	GO:0004672;GO:0005524;GO:0006468	3
453	2e-123	gi|782910529|gb|AJZ73155.1|mitochondrial adenine nucleotide translocator [Prunus persica]	mitochondrial inner membrane;integral component of membrane;transmembrane transporter activity;transmembrane transport	Cellular Component;Cellular Component;Molecular Function;Biological Process	GO:0005743;GO:0016021;GO:0022857;GO:0055085	4
454	0	gi|1139773211|gb|ONI07683.1|hypothetical protein PRUPE_5G135100 [Prunus persica]
455	6.8e-129	gi|1220039430|ref|XP_021805452.1|60S ribosomal protein L13-3-like [Prunus avium]/gi|1220039432|ref|XP_021805454.1|60S ribosomal protein L13-3-like [Prunus avium]/gi|596006096|ref|XP_007218412.1|60S ribosomal protein L13-3 [Prunus persica]/gi|1139792421|gb|ONI25848.1|hypothetical protein PRUPE_2G323200 [Prunus persica]/gi|1139792419|gb|ONI25846.1|hypothetical protein PRUPE_2G323200 [Prunus persica…	structural constituent of ribosome;ribosome;translation	Molecular Function;Cellular Component;Biological Process	GO:0003735;GO:0005840;GO:0006412	3
456	1.5e-116	gi|1220053381|ref|XP_021812742.1|tRNA:m(4)X modification enzyme TRM13 homolog [Prunus avium]	tRNA processing;methyltransferase activity;methylation	Biological Process;Molecular Function;Biological Process	GO:0008033;GO:0008168;GO:0032259	3
457	0	gi|596299993|ref|XP_007227725.1|3-isopropylmalate dehydratase large subunit, chloroplastic [Prunus persica]/gi|1139794220|gb|ONI26838.1|hypothetical protein PRUPE_1G049300 [Prunus persica]	3-isopropylmalate dehydratase activity;cellular amino acid biosynthetic process;4 iron, 4 sulfur cluster binding	Molecular Function;Biological Process;Molecular Function	GO:0003861;GO:0008652;GO:0051539	3
458	2.7e-19	gi|1139798664|gb|ONI31282.1|hypothetical protein PRUPE_1G303800 [Prunus persica]
459	2e-18	gi|1139783655|gb|ONI17482.1|hypothetical protein PRUPE_3G161500 [Prunus persica]/gi|595930066|ref|XP_007215190.1|protein RSI-1 [Prunus persica]	plasmodesma;response to salicylic acid;heat acclimation	Cellular Component;Biological Process;Biological Process	GO:0009506;GO:0009751;GO:0010286	3
460	8e-41	gi|645222312|ref|XP_008246530.1|PREDICTED: uncharacterized protein LOC103344691 [Prunus mume]
461	0	gi|1139763805|gb|ONH98902.1|hypothetical protein PRUPE_7G271500 [Prunus persica]/gi|595820017|ref|XP_007204589.1|methylenetetrahydrofolate reductase 2 [Prunus persica]	methylenetetrahydrofolate reductase (NAD(P)H) activity;methionine metabolic process;tetrahydrofolate interconversion;oxidation-reduction process	Molecular Function;Biological Process;Biological Process;Biological Process	GO:0004489;GO:0006555;GO:0035999;GO:0055114	4
462
463	0	gi|1162514649|ref|XP_020422942.1|protein decapping 5 isoform X2 [Prunus persica]/gi|1139798663|gb|ONI31281.1|hypothetical protein PRUPE_1G303800 [Prunus persica]
464	2.7e-131	gi|1139802573|gb|ONI35191.1|hypothetical protein PRUPE_1G521400 [Prunus persica]/gi|596298788|ref|XP_007227550.1|40S ribosomal protein S6 [Prunus persica]/gi|1139802572|gb|ONI35190.1|hypothetical protein PRUPE_1G521400 [Prunus persica]/gi|1220044649|ref|XP_021808203.1|40S ribosomal protein S6-like [Prunus avium]/gi|645224905|ref|XP_008219332.1|PREDICTED: 40S ribosomal protein S6-like [Prunus mume]	structural constituent of ribosome;ribosome;translation	Molecular Function;Cellular Component;Biological Process	GO:0003735;GO:0005840;GO:0006412	3
465	0	gi|1162571031|ref|XP_020423999.1|uncharacterized protein LOC18771398 isoform X3 [Prunus persica]
466	0	gi|596298151|ref|XP_007227445.1|ADP-ribosylation factor GTPase-activating protein AGD2 [Prunus persica]/gi|1139799393|gb|ONI32011.1|hypothetical protein PRUPE_1G344300 [Prunus persica]	GTPase activator activity;protein binding;cytoplasm;positive regulation of GTPase activity;metal ion binding	Molecular Function;Molecular Function;Cellular Component;Biological Process;Molecular Function	GO:0005096;GO:0005515;GO:0005737;GO:0043547;GO:0046872	5
467	0	gi|1139764163|gb|ONH98925.1|hypothetical protein PRUPE_6G000100 [Prunus persica]/gi|1162567669|ref|XP_020422833.1|TATA-binding protein-associated factor BTAF1 isoform X1 [Prunus persica]	ATP binding	Molecular Function	GO:0005524	1
468	0	gi|1139789135|gb|ONI22562.1|hypothetical protein PRUPE_2G136900 [Prunus persica]/gi|1139789134|gb|ONI22561.1|hypothetical protein PRUPE_2G136900 [Prunus persica]/gi|1162524693|ref|XP_020412373.1|protein transport protein SEC16B homolog [Prunus persica]	Golgi membrane;endoplasmic reticulum;protein transport;COPII vesicle coating	Cellular Component;Cellular Component;Biological Process;Biological Process	GO:0000139;GO:0005783;GO:0015031;GO:0048208	4
469	0	gi|1139756183|gb|ONH91640.1|hypothetical protein PRUPE_8G127000 [Prunus persica]/gi|595793085|ref|XP_007200291.1|uncharacterized protein LOC18768707 [Prunus persica]/gi|1139756184|gb|ONH91641.1|hypothetical protein PRUPE_8G127000 [Prunus persica]/gi|1162575879|ref|XP_020425614.1|uncharacterized protein LOC18768707 [Prunus persica]/gi|1139756185|gb|ONH91642.1|hypothetical protein PRUPE_8G127000 [P…	peroxisome;regulation of gene expression	Cellular Component;Biological Process	GO:0005777;GO:0010468	2
470	2.2e-74	gi|1139796123|gb|ONI28741.1|hypothetical protein PRUPE_1G158700 [Prunus persica]	protein binding;integral component of membrane	Molecular Function;Cellular Component	GO:0005515;GO:0016021	2
471	0	gi|596130874|ref|XP_007222163.1|protein ALTERED XYLOGLUCAN 4 [Prunus persica]/gi|1139797940|gb|ONI30558.1|hypothetical protein PRUPE_1G258400 [Prunus persica]	Golgi apparatus;xyloglucan metabolic process;integral component of membrane;O-acetyltransferase activity	Cellular Component;Biological Process;Cellular Component;Molecular Function	GO:0005794;GO:0010411;GO:0016021;GO:0016413	4
472	0	gi|1162533273|ref|XP_020415341.1|CSC1-like protein HYP1 isoform X2 [Prunus persica]/gi|1139785349|gb|ONI19176.1|hypothetical protein PRUPE_3G263100 [Prunus persica]	integral component of membrane	Cellular Component	GO:0016021	1
473	9.3e-50	gi|1162556453|ref|XP_020419132.1|transcription factor GTE10 isoform X2 [Prunus persica]
474	2.1e-116	gi|1162515730|ref|XP_020426328.1|uncharacterized protein LOC18788863 [Prunus persica]/gi|1139795909|gb|ONI28527.1|hypothetical protein PRUPE_1G145900 [Prunus persica]
475	0	gi|596295137|ref|XP_007226954.1|phosphatidylinositol 4-kinase gamma 7 [Prunus persica]/gi|1139798518|gb|ONI31136.1|hypothetical protein PRUPE_1G295100 [Prunus persica]	kinase activity	Molecular Function	GO:0016301	1
476
477	0	gi|645247562|ref|XP_008229894.1|PREDICTED: calcium-transporting ATPase 12, plasma membrane-type-like [Prunus mume]	nucleotide binding;integral component of membrane	Molecular Function;Cellular Component	GO:0000166;GO:0016021	2
478	0	gi|596051236|ref|XP_007220619.1|uncharacterized protein ycf45 isoform X2 [Prunus persica]/gi|1139790341|gb|ONI23768.1|hypothetical protein PRUPE_2G206900 [Prunus persica]	ATP binding;chloroplast	Molecular Function;Cellular Component	GO:0005524;GO:0009507	2
479	4.3e-41	gi|1139771530|gb|ONI06002.1|hypothetical protein PRUPE_5G033400 [Prunus persica]
480	0	gi|1162553595|ref|XP_007211403.2|scarecrow-like protein 3 [Prunus persica]
481	8.4e-11	gi|1193765596|ref|XP_020997728.1|uncharacterized protein LOC107487520 [Arachis duranensis]
482	9.8e-97	gi|1162558717|ref|XP_020419900.1|uncharacterized protein LOC18776673 [Prunus persica]/gi|1139771872|gb|ONI06344.1|hypothetical protein PRUPE_5G054800 [Prunus persica]	protein peptidyl-prolyl isomerization;peptidyl-prolyl cis-trans isomerase activity	Biological Process;Molecular Function	GO:0000413;GO:0003755	2
483	1.3e-116	gi|1162569042|ref|XP_020423303.1|ethylene-responsive transcription factor TINY [Prunus persica]	DNA binding;DNA binding transcription factor activity;nucleus;regulation of transcription, DNA-templated	Molecular Function;Molecular Function;Cellular Component;Biological Process	GO:0003677;GO:0003700;GO:0005634;GO:0006355	4
484	3.4e-27	gi|779752353|gb|AJY78066.1|1a protein [Cucumber mosaic virus]/gi|779752355|gb|AJY78068.1|1a protein [Glycine max]	RNA binding;RNA processing;mRNA methyltransferase activity;mRNA methylation	Molecular Function;Biological Process;Molecular Function;Biological Process	GO:0003723;GO:0006396;GO:0008174;GO:0080009	4
485	3.1e-23	gi|779752353|gb|AJY78066.1|1a protein [Cucumber mosaic virus]/gi|779752355|gb|AJY78068.1|1a protein [Glycine max]	catalytic activity;ATP binding;RNA metabolic process	Molecular Function;Molecular Function;Biological Process	GO:0003824;GO:0005524;GO:0016070	3
486	0	gi|1139785221|gb|ONI19048.1|hypothetical protein PRUPE_3G255600 [Prunus persica]/gi|1162530270|ref|XP_020414302.1|uncharacterized protein LOC18783712 isoform X2 [Prunus persica]/gi|1162530272|ref|XP_020414303.1|uncharacterized protein LOC18783712 isoform X2 [Prunus persica]/gi|1139785220|gb|ONI19047.1|hypothetical protein PRUPE_3G255600 [Prunus persica]
487	0	gi|1139791061|gb|ONI24488.1|hypothetical protein PRUPE_2G243000 [Prunus persica]/gi|1162528902|ref|XP_007219051.2|rop guanine nucleotide exchange factor 5 [Prunus persica]	Rho guanyl-nucleotide exchange factor activity;regulation of molecular function	Molecular Function;Biological Process	GO:0005089;GO:0065009	2
488	0	gi|1162515343|ref|XP_020425063.1|delta(24)-sterol reductase isoform X2 [Prunus persica]	integral component of membrane;oxidoreductase activity, acting on CH-OH group of donors;flavin adenine dinucleotide binding;oxidation-reduction process	Cellular Component;Molecular Function;Molecular Function;Biological Process	GO:0016021;GO:0016614;GO:0050660;GO:0055114	4
489	5.3e-27	gi|1162562759|ref|XP_020421175.1|probable calcium-binding protein CML48 [Prunus persica]/gi|1139766493|gb|ONI01256.1|hypothetical protein PRUPE_6G130400 [Prunus persica]	calcium ion binding	Molecular Function	GO:0005509	1
490	3.5e-103	gi|1139796369|gb|ONI28987.1|hypothetical protein PRUPE_1G173900 [Prunus persica]/gi|645232099|ref|XP_008222707.1|PREDICTED: 60S acidic ribosomal protein P0 [Prunus mume]/gi|596158720|ref|XP_007222847.1|60S acidic ribosomal protein P0 [Prunus persica]	ribosome;ribosome biogenesis	Cellular Component;Biological Process	GO:0005840;GO:0042254	2
491
492	0	gi|1139773386|gb|ONI07858.1|hypothetical protein PRUPE_5G143100 [Prunus persica]/gi|1139773384|gb|ONI07856.1|hypothetical protein PRUPE_5G143100 [Prunus persica]/gi|1139773385|gb|ONI07857.1|hypothetical protein PRUPE_5G143100 [Prunus persica]/gi|595859192|ref|XP_007210901.1|auxin response factor 2 [Prunus persica]/gi|1162556952|ref|XP_020419304.1|auxin response factor 2 [Prunus persica]	DNA binding;protein binding;nucleus;regulation of transcription, DNA-templated;auxin-activated signaling pathway	Molecular Function;Molecular Function;Cellular Component;Biological Process;Biological Process	GO:0003677;GO:0005515;GO:0005634;GO:0006355;GO:0009734	5
493	5.7e-79	gi|595926597|ref|XP_007215043.1|uncharacterized protein LOC18783600 [Prunus persica]	nucleic acid binding;RNA-DNA hybrid ribonuclease activity;metal ion transport;metal ion binding;RNA phosphodiester bond hydrolysis, endonucleolytic	Molecular Function;Molecular Function;Biological Process;Molecular Function;Biological Process	GO:0003676;GO:0004523;GO:0030001;GO:0046872;GO:0090502	5
494	0	gi|1139770078|gb|ONI04841.1|hypothetical protein PRUPE_6G342800 [Prunus persica]/gi|218117843|dbj|BAH03299.1|GDP-D-mannose-3',5'-epimerase [Prunus persica]/gi|595825207|ref|XP_007205370.1|GDP-mannose 3,5-epimerase 2 [Prunus persica]	RNA polymerase II transcription cofactor activity;regulation of transcription by RNA polymerase II;mediator complex;GDP-mannose 3,5-epimerase activity;NAD binding	Molecular Function;Biological Process;Cellular Component;Molecular Function;Molecular Function	GO:0001104;GO:0006357;GO:0016592;GO:0047918;GO:0051287	5
495	0	gi|1139770525|gb|ONI05288.1|hypothetical protein PRUPE_6G365900 [Prunus persica]/gi|595835427|ref|XP_007207051.1|2-alkenal reductase (NADP(+)-dependent) [Prunus persica]	oxidoreductase activity;oxidation-reduction process	Molecular Function;Biological Process	GO:0016491;GO:0055114	2
496	0	gi|1162516064|ref|XP_020409583.1|uncharacterized protein LOC18793237 isoform X2 [Prunus persica]/gi|1139799440|gb|ONI32058.1|hypothetical protein PRUPE_1G346700 [Prunus persica]/gi|1139799441|gb|ONI32059.1|hypothetical protein PRUPE_1G346700 [Prunus persica]/gi|1139799442|gb|ONI32060.1|hypothetical protein PRUPE_1G346700 [Prunus persica]	ATP binding	Molecular Function	GO:0005524	1
497	0	gi|1139791943|gb|ONI25370.1|hypothetical protein PRUPE_2G298500 [Prunus persica]/gi|1139791942|gb|ONI25369.1|hypothetical protein PRUPE_2G298500 [Prunus persica]/gi|596018134|ref|XP_007218897.1|methyltransferase-like protein 1 [Prunus persica]	nucleic acid binding;cytosol;methyltransferase activity;mRNA methylation	Molecular Function;Cellular Component;Molecular Function;Biological Process	GO:0003676;GO:0005829;GO:0008168;GO:0080009	4
498	7.9e-32	gi|595824055|ref|XP_007205175.1|omega-3 fatty acid desaturase, chloroplastic [Prunus persica]/gi|1139768974|gb|ONI03737.1|hypothetical protein PRUPE_6G278800 [Prunus persica]	lipid metabolic process;integral component of membrane;oxidoreductase activity, acting on paired donors, with oxidation of a pair of donors resulting in the reduction of molecular oxygen to two molecules of water;oxidation-reduction process	Biological Process;Cellular Component;Molecular Function;Biological Process	GO:0006629;GO:0016021;GO:0016717;GO:0055114	4
499	2.7e-175	gi|1139798412|gb|ONI31030.1|hypothetical protein PRUPE_1G288300 [Prunus persica]	asparagine synthase (glutamine-hydrolyzing) activity;asparagine biosynthetic process;integral component of membrane	Molecular Function;Biological Process;Cellular Component	GO:0004066;GO:0006529;GO:0016021	3
500	0	gi|595791993|ref|XP_007199745.1|putative laccase-9 [Prunus persica]/gi|1139754888|gb|ONH90345.1|hypothetical protein PRUPE_8G048100 [Prunus persica]	copper ion binding;lignin catabolic process;apoplast;hydroquinone:oxygen oxidoreductase activity;oxidation-reduction process	Molecular Function;Biological Process;Cellular Component;Molecular Function;Biological Process	GO:0005507;GO:0046274;GO:0048046;GO:0052716;GO:0055114	5
501	0	gi|1139802428|gb|ONI35046.1|hypothetical protein PRUPE_1G512000 [Prunus persica]/gi|596126168|ref|XP_007221936.1|acetyl-CoA carboxylase 1 [Prunus persica]/gi|1139802429|gb|ONI35047.1|hypothetical protein PRUPE_1G512000 [Prunus persica]/gi|1162518728|ref|XP_020410424.1|acetyl-CoA carboxylase 1 [Prunus persica]/gi|1139802430|gb|ONI35048.1|hypothetical protein PRUPE_1G512000 [Prunus persica]/gi|1162…	acetyl-CoA carboxylase activity;biotin carboxylase activity;ATP binding;fatty acid biosynthetic process;metal ion binding	Molecular Function;Molecular Function;Molecular Function;Biological Process;Molecular Function	GO:0003989;GO:0004075;GO:0005524;GO:0006633;GO:0046872	5
502	1e-83	gi|802672590|ref|XP_012081549.1|40S ribosomal protein S15a-1 [Jatropha curcas]	structural constituent of ribosome;translation;cytosolic small ribosomal subunit	Molecular Function;Biological Process;Cellular Component	GO:0003735;GO:0006412;GO:0022627	3
503	1.9e-12	gi|1139798411|gb|ONI31029.1|hypothetical protein PRUPE_1G288300 [Prunus persica]	asparagine synthase (glutamine-hydrolyzing) activity;asparagine biosynthetic process	Molecular Function;Biological Process	GO:0004066;GO:0006529	2
504	8.8e-88	gi|674911997|emb|CDY21179.1|BnaA01g34100D [Brassica napus]	structural constituent of ribosome;translation;chloroplast;large ribosomal subunit;small ribosomal subunit;transferase activity;rRNA binding	Molecular Function;Biological Process;Cellular Component;Cellular Component;Cellular Component;Molecular Function;Molecular Function	GO:0003735;GO:0006412;GO:0009507;GO:0015934;GO:0015935;GO:0016740;GO:0019843	7
505	4.8e-126	gi|1139789244|gb|ONI22671.1|hypothetical protein PRUPE_2G143700 [Prunus persica]/gi|596021414|ref|XP_007219002.1|3-phosphoshikimate 1-carboxyvinyltransferase 2 [Prunus persica]	3-phosphoshikimate 1-carboxyvinyltransferase activity;aromatic amino acid family biosynthetic process;chorismate biosynthetic process	Molecular Function;Biological Process;Biological Process	GO:0003866;GO:0009073;GO:0009423	3
506	3.2e-98	gi|1139760606|gb|ONH95703.1|hypothetical protein PRUPE_7G086300 [Prunus persica]/gi|595808086|ref|XP_007202716.1|ubiquitin-NEDD8-like protein RUB2 [Prunus persica]/gi|1220038186|ref|XP_021804799.1|ubiquitin-NEDD8-like protein RUB2 [Prunus avium]/gi|645271921|ref|XP_008241145.1|PREDICTED: ubiquitin-NEDD8-like protein RUB2 [Prunus mume]	protein binding	Molecular Function	GO:0005515	1
507	2e-60	gi|1139771931|gb|ONI06403.1|hypothetical protein PRUPE_5G058500 [Prunus persica]/gi|595848387|ref|XP_007209516.1|bax inhibitor 1 [Prunus persica]	integral component of membrane	Cellular Component	GO:0016021	1
508	1.8e-36	gi|63191983|gb|AAY34904.1|2-phospho-D-glycerate hydrolase, partial [Prunus armeniaca]/gi|72529062|gb|AAZ73010.1|2-phospho-D-glycerate hydrolase, partial [Prunus armeniaca]	phosphopyruvate hydratase complex;magnesium ion binding;phosphopyruvate hydratase activity;glycolytic process;hydrolase activity	Cellular Component;Molecular Function;Molecular Function;Biological Process;Molecular Function	GO:0000015;GO:0000287;GO:0004634;GO:0006096;GO:0016787	5
509	0	gi|645215678|ref|XP_008243460.1|PREDICTED: CBL-interacting serine/threonine-protein kinase 11 [Prunus mume]	protein serine/threonine kinase activity;ATP binding;protein phosphorylation;signal transduction	Molecular Function;Molecular Function;Biological Process;Biological Process	GO:0004674;GO:0005524;GO:0006468;GO:0007165	4
510	2.8e-66	gi|1027105893|ref|XP_016650251.1|PREDICTED: 40S ribosomal protein S2-4 [Prunus mume]	RNA binding;structural constituent of ribosome;translation;small ribosomal subunit	Molecular Function;Molecular Function;Biological Process;Cellular Component	GO:0003723;GO:0003735;GO:0006412;GO:0015935	4
511	6.5e-111	gi|1139787122|gb|ONI20549.1|hypothetical protein PRUPE_2G021900 [Prunus persica]/gi|1139787123|gb|ONI20550.1|hypothetical protein PRUPE_2G021900 [Prunus persica]/gi|1139787124|gb|ONI20551.1|hypothetical protein PRUPE_2G021900 [Prunus persica]/gi|1139787125|gb|ONI20552.1|hypothetical protein PRUPE_2G021900 [Prunus persica]	DNA binding;DNA binding transcription factor activity;bacterial sigma factor activity;regulation of DNA-templated transcription, initiation	Molecular Function;Molecular Function;Molecular Function;Biological Process	GO:0003677;GO:0003700;GO:0016987;GO:2000142	4
512	0	gi|1139802360|gb|ONI34978.1|hypothetical protein PRUPE_1G508500 [Prunus persica]/gi|596287015|ref|XP_007225709.1|uncharacterized protein LOC18791151 [Prunus persica]/gi|596287022|ref|XP_007225710.1|uncharacterized protein LOC18791151 [Prunus persica]/gi|1139802359|gb|ONI34977.1|hypothetical protein PRUPE_1G508500 [Prunus persica]	positive regulation of autophagy	Biological Process	GO:0010508	1
513	1.1e-79	gi|1162567595|ref|XP_020422810.1|trafficking protein particle complex subunit 6B [Prunus persica]/gi|1220062603|ref|XP_021817566.1|trafficking protein particle complex subunit 6B [Prunus avium]	regulation of GTPase activity;Golgi vesicle transport	Biological Process;Biological Process	GO:0043087;GO:0048193	2
514	0	gi|1162534545|ref|XP_020415843.1|V-type proton ATPase subunit d2 [Prunus persica]/gi|645249398|ref|XP_008230735.1|PREDICTED: V-type proton ATPase subunit d2 [Prunus mume]/gi|1139785482|gb|ONI19309.1|hypothetical protein PRUPE_3G271000 [Prunus persica]/gi|1220045724|ref|XP_021808771.1|V-type proton ATPase subunit d2 [Prunus avium]/gi|1139785483|gb|ONI19310.1|hypothetical protein PRUPE_3G271000 [Pr…	hydrogen ion transmembrane transporter activity;ATP hydrolysis coupled proton transport;proton-transporting V-type ATPase, V0 domain	Molecular Function;Biological Process;Cellular Component	GO:0015078;GO:0015991;GO:0033179	3
515	0	gi|1139800321|gb|ONI32939.1|hypothetical protein PRUPE_1G395100 [Prunus persica]/gi|1162515874|ref|XP_020409254.1|eukaryotic translation initiation factor [Prunus persica]	RNA binding;protein binding	Molecular Function;Molecular Function	GO:0003723;GO:0005515	2
516	0	gi|1139762513|gb|ONH97610.1|hypothetical protein PRUPE_7G200800 [Prunus persica]/gi|595818613|ref|XP_007204383.1|12-oxophytodienoate reductase 3 [Prunus persica]	hydrolase activity, hydrolyzing O-glycosyl compounds;peroxisome;carbohydrate metabolic process;jasmonic acid biosynthetic process;FMN binding;12-oxophytodienoate reductase activity;oxylipin biosynthetic process;oxidation-reduction process	Molecular Function;Cellular Component;Biological Process;Biological Process;Molecular Function;Molecular Function;Biological Process;Biological Process	GO:0004553;GO:0005777;GO:0005975;GO:0009695;GO:0010181;GO:0016629;GO:0031408;GO:0055114	8
517
518	0	gi|1162562423|ref|XP_020421076.1|pentatricopeptide repeat-containing protein At4g38150 [Prunus persica]/gi|1139769325|gb|ONI04088.1|hypothetical protein PRUPE_6G301800 [Prunus persica]
519	7e-105	gi|1162518492|ref|XP_020410359.1|ankyrin repeat-containing protein NPR4 isoform X1 [Prunus persica]/gi|1162518490|ref|XP_020410358.1|ankyrin repeat-containing protein NPR4 isoform X1 [Prunus persica]/gi|1162518488|ref|XP_020410357.1|ankyrin repeat-containing protein NPR4 isoform X1 [Prunus persica]	protein binding;integral component of membrane	Molecular Function;Cellular Component	GO:0005515;GO:0016021	2
520	0	gi|595895576|ref|XP_007213727.1|trafficking protein particle complex II-specific subunit 130 homolog [Prunus persica]/gi|1139778669|gb|ONI12856.1|hypothetical protein PRUPE_4G187500 [Prunus persica]/gi|1139778670|gb|ONI12857.1|hypothetical protein PRUPE_4G187500 [Prunus persica]	protein binding	Molecular Function	GO:0005515	1
521	7.8e-124	gi|1139791026|gb|ONI24453.1|hypothetical protein PRUPE_2G241200 [Prunus persica]	protein binding	Molecular Function	GO:0005515	1
522	1.2e-54	gi|1139759292|gb|ONH94389.1|hypothetical protein PRUPE_7G013500 [Prunus persica]/gi|595808749|ref|XP_007202806.1|zinc finger CCCH domain-containing protein 37 [Prunus persica]	metal ion binding	Molecular Function	GO:0046872	1
523	2.1e-55	gi|1139755199|gb|ONH90656.1|hypothetical protein PRUPE_8G067200 [Prunus persica]	phosphoprotein phosphatase activity;protein dephosphorylation	Molecular Function;Biological Process	GO:0004721;GO:0006470	2
524
525	0	gi|1162511449|ref|XP_020412234.1|putative E3 ubiquitin-protein ligase LIN-1 isoform X1 [Prunus persica]/gi|1139795637|gb|ONI28255.1|hypothetical protein PRUPE_1G134400 [Prunus persica]/gi|1139795636|gb|ONI28254.1|hypothetical protein PRUPE_1G134400 [Prunus persica]/gi|1162511451|ref|XP_020412240.1|putative E3 ubiquitin-protein ligase LIN-1 isoform X2 [Prunus persica]	binding;signal transduction	Molecular Function;Biological Process	GO:0005488;GO:0007165	2
526	2.2e-20	gi|1220076872|ref|XP_021825026.1|zinc finger CCCH domain-containing protein 37-like [Prunus avium]	phosphoprotein phosphatase activity;protein dephosphorylation	Molecular Function;Biological Process	GO:0004721;GO:0006470	2
527	0	gi|645233728|ref|XP_008223483.1|PREDICTED: S-adenosylmethionine synthase 5 [Prunus mume]	mRNA binding;methionine adenosyltransferase activity;ATP binding;cell wall;nucleolus;plasma membrane;methionine metabolic process;S-adenosylmethionine biosynthetic process;one-carbon metabolic process;response to cold;plasmodesma;lignin biosynthetic process;metal ion binding	Molecular Function;Molecular Function;Molecular Function;Cellular Component;Cellular Component;Cellular Component;Biological Process;Biological Process;Biological Process;Biological Process;Cellular Component;Biological Process;Molecular Function	GO:0003729;GO:0004478;GO:0005524;GO:0005618;GO:0005730;GO:0005886;GO:0006555;GO:0006556;GO:0006730;GO:0009409;GO:0009506;GO:0009809;GO:0046872	13
528	2.8e-127	gi|1027107513|ref|XP_016650661.1|PREDICTED: uncharacterized protein LOC103334034 [Prunus mume]
529	0	gi|1162534992|ref|XP_007216032.2|probable polygalacturonase At1g80170 [Prunus persica]/gi|1139782337|gb|ONI16164.1|hypothetical protein PRUPE_3G081700 [Prunus persica]	polygalacturonase activity;carbohydrate metabolic process	Molecular Function;Biological Process	GO:0004650;GO:0005975	2
530	0	gi|1139763173|gb|ONH98270.1|hypothetical protein PRUPE_7G239100 [Prunus persica]/gi|595803153|ref|XP_007201967.1|protein kinase PINOID 2 [Prunus persica]	protein kinase activity;ATP binding;protein phosphorylation	Molecular Function;Molecular Function;Biological Process	GO:0004672;GO:0005524;GO:0006468	3
531	0	gi|1220030211|ref|XP_021822920.1|GPI ethanolamine phosphate transferase 1 [Prunus avium]	endoplasmic reticulum membrane;GPI anchor biosynthetic process;sulfuric ester hydrolase activity;integral component of membrane;mannose-ethanolamine phosphotransferase activity	Cellular Component;Biological Process;Molecular Function;Cellular Component;Molecular Function	GO:0005789;GO:0006506;GO:0008484;GO:0016021;GO:0051377	5
532	2.2e-153	gi|1027095835|ref|XP_016647911.1|PREDICTED: nucleolin 2 isoform X3 [Prunus mume]	RNA binding	Molecular Function	GO:0003723	1
533	0	gi|1162567474|ref|XP_007206317.2|F-box/LRR-repeat protein 3 [Prunus persica]/gi|1139764972|gb|ONH99734.1|hypothetical protein PRUPE_6G046600 [Prunus persica]	protein binding	Molecular Function	GO:0005515	1
534	0	gi|645252244|ref|XP_008232033.1|PREDICTED: pyruvate kinase 1, cytosolic-like [Prunus mume]	magnesium ion binding;pyruvate kinase activity;glycolytic process;potassium ion binding	Molecular Function;Molecular Function;Biological Process;Molecular Function	GO:0000287;GO:0004743;GO:0006096;GO:0030955	4
535
536	0	gi|1139776899|gb|ONI11086.1|hypothetical protein PRUPE_4G086500 [Prunus persica]/gi|1162552470|ref|XP_007212825.2|phospholipase A1-Igamma1, chloroplastic [Prunus persica]	lipid metabolic process;hydrolase activity	Biological Process;Molecular Function	GO:0006629;GO:0016787	2
537	0	gi|1220077849|ref|XP_021804399.1|probable histone-arginine methyltransferase 1.3 [Prunus avium]	protein methylation;methyltransferase activity	Biological Process;Molecular Function	GO:0006479;GO:0008168	2
538	0	gi|645263032|ref|XP_008237042.1|PREDICTED: shikimate O-hydroxycinnamoyltransferase-like [Prunus mume]	transferase activity, transferring acyl groups other than amino-acyl groups	Molecular Function	GO:0016747	1
539	0	gi|595933007|ref|XP_007215401.1|shikimate O-hydroxycinnamoyltransferase [Prunus persica]/gi|1139782665|gb|ONI16492.1|hypothetical protein PRUPE_3G101900 [Prunus persica]	transferase activity, transferring acyl groups other than amino-acyl groups	Molecular Function	GO:0016747	1
540	0	gi|596128572|ref|XP_007222117.1|protein disulfide-isomerase [Prunus persica]/gi|1139802088|gb|ONI34706.1|hypothetical protein PRUPE_1G494100 [Prunus persica]	protein disulfide isomerase activity;endoplasmic reticulum;cell redox homeostasis	Molecular Function;Cellular Component;Biological Process	GO:0003756;GO:0005783;GO:0045454	3
541	1.5e-126	gi|1139760225|gb|ONH95322.1|hypothetical protein PRUPE_7G064000 [Prunus persica]/gi|1162569212|ref|XP_020423352.1|probable galactinol--sucrose galactosyltransferase 2 [Prunus persica]/gi|595817828|ref|XP_007204267.1|probable galactinol--sucrose galactosyltransferase 2 [Prunus persica]/gi|1139760226|gb|ONH95323.1|hypothetical protein PRUPE_7G064000 [Prunus persica]	catalytic activity	Molecular Function	GO:0003824	1
542	4.7e-139	gi|595798253|ref|XP_007201368.1|translocon-associated protein subunit alpha [Prunus persica]/gi|1139756726|gb|ONH92183.1|hypothetical protein PRUPE_8G160800 [Prunus persica]	endoplasmic reticulum membrane;integral component of membrane	Cellular Component;Cellular Component	GO:0005789;GO:0016021	2
543	0	gi|1139795781|gb|ONI28399.1|hypothetical protein PRUPE_1G140300 [Prunus persica]/gi|1139795780|gb|ONI28398.1|hypothetical protein PRUPE_1G140300 [Prunus persica]/gi|1162515467|ref|XP_007222490.2|acyl-CoA-binding domain-containing protein 4 [Prunus persica]	protein binding	Molecular Function	GO:0005515	1
544
545	3.4e-85	gi|1139766650|gb|ONI01413.1|hypothetical protein PRUPE_6G138200 [Prunus persica]/gi|1162564070|ref|XP_020421680.1|bifunctional riboflavin kinase/FMN phosphatase isoform X2 [Prunus persica]	riboflavin kinase activity;riboflavin biosynthetic process;phosphorylation;hydrolase activity	Molecular Function;Biological Process;Biological Process;Molecular Function	GO:0008531;GO:0009231;GO:0016310;GO:0016787	4
546	0	gi|1174548605|gb|OQU76939.1|hypothetical protein SORBI_3010G239500 [Sorghum bicolor]/gi|1205986059|ref|XP_002438904.2|polyubiquitin [Sorghum bicolor]	protein binding;nucleus;cytoplasm	Molecular Function;Cellular Component;Cellular Component	GO:0005515;GO:0005634;GO:0005737	3
547
548	0	gi|595790665|ref|XP_007199081.1|putative pentatricopeptide repeat-containing protein At3g25060, mitochondrial [Prunus persica]	protein binding;zinc ion binding	Molecular Function;Molecular Function	GO:0005515;GO:0008270	2
549	0	gi|1139759467|gb|ONH94564.1|hypothetical protein PRUPE_7G022600 [Prunus persica]/gi|1162569887|ref|XP_007203017.2|probable protein S-acyltransferase 4 [Prunus persica]	integral component of membrane;protein-cysteine S-palmitoyltransferase activity	Cellular Component;Molecular Function	GO:0016021;GO:0019706	2
550	0	gi|1139763562|gb|ONH98659.1|hypothetical protein PRUPE_7G260700 [Prunus persica]	oxidoreductase activity, acting on the aldehyde or oxo group of donors, NAD or NADP as acceptor;oxidation-reduction process	Molecular Function;Biological Process	GO:0016620;GO:0055114	2
551	0	gi|595935670|ref|XP_007215511.1|glycerophosphodiester phosphodiesterase GDPD1, chloroplastic [Prunus persica]/gi|1139786194|gb|ONI20021.1|hypothetical protein PRUPE_3G310500 [Prunus persica]	lipid metabolic process;phosphoric diester hydrolase activity	Biological Process;Molecular Function	GO:0006629;GO:0008081	2
552	0	gi|1162517966|ref|XP_020410203.1|probable inactive DNA (cytosine-5)-methyltransferase DRM3 isoform X2 [Prunus persica]/gi|1139795274|gb|ONI27892.1|hypothetical protein PRUPE_1G109800 [Prunus persica]/gi|1162517964|ref|XP_007221658.2|probable inactive DNA (cytosine-5)-methyltransferase DRM3 isoform X2 [Prunus persica]	DNA methylation	Biological Process	GO:0006306	1
553	9.2e-138	gi|1220040354|ref|XP_021805947.1|coatomer subunit beta'-3-like, partial [Prunus avium]	protein binding	Molecular Function	GO:0005515	1
554	1.1e-142	gi|1139782155|gb|ONI15982.1|hypothetical protein PRUPE_3G072200 [Prunus persica]/gi|595939088|ref|XP_007215720.1|coatomer subunit beta'-2 [Prunus persica]	protein binding	Molecular Function	GO:0005515	1
555	0	gi|1139790419|gb|ONI23846.1|hypothetical protein PRUPE_2G211700 [Prunus persica]/gi|596003580|ref|XP_007218265.1|adenosine kinase 2 [Prunus persica]	adenosine kinase activity;purine ribonucleoside salvage;AMP biosynthetic process	Molecular Function;Biological Process;Biological Process	GO:0004001;GO:0006166;GO:0006167	3
556	1e-94	gi|595915223|ref|XP_007214795.1|inactive poly [ADP-ribose] polymerase RCD1 [Prunus persica]/gi|1139788085|gb|ONI21512.1|hypothetical protein PRUPE_2G071200 [Prunus persica]/gi|1162528993|ref|XP_020413897.1|inactive poly [ADP-ribose] polymerase RCD1 [Prunus persica]/gi|1139788087|gb|ONI21514.1|hypothetical protein PRUPE_2G071200 [Prunus persica]/gi|1139788088|gb|ONI21515.1|hypothetical protein PRU…	NAD+ ADP-ribosyltransferase activity	Molecular Function	GO:0003950	1
557	6e-43	gi|596010838|ref|XP_007218588.1|heavy metal-associated isoprenylated plant protein 39 [Prunus persica]/gi|1139791986|gb|ONI25413.1|hypothetical protein PRUPE_2G301600 [Prunus persica]
558	0	gi|976924565|gb|KVI08516.1|Actin/actin-like conserved site-containing protein [Cynara cardunculus var. scolymus]	ATP binding	Molecular Function	GO:0005524	1
559	0	gi|1139791360|gb|ONI24787.1|hypothetical protein PRUPE_2G262400 [Prunus persica]	superoxide dismutase activity;removal of superoxide radicals;metal ion binding;oxidation-reduction process	Molecular Function;Biological Process;Molecular Function;Biological Process	GO:0004784;GO:0019430;GO:0046872;GO:0055114	4
560	0	gi|1139765755|gb|ONI00518.1|hypothetical protein PRUPE_6G092800 [Prunus persica]/gi|1139765754|gb|ONI00517.1|hypothetical protein PRUPE_6G092800 [Prunus persica]/gi|1139765756|gb|ONI00519.1|hypothetical protein PRUPE_6G092800 [Prunus persica]
561	0	gi|1139790285|gb|ONI23712.1|hypothetical protein PRUPE_2G203600 [Prunus persica]/gi|1162524929|ref|XP_020412467.1|pentatricopeptide repeat-containing protein At4g01570 [Prunus persica]
562	6.4e-13	gi|645226434|ref|XP_008220037.1|PREDICTED: coiled-coil domain-containing protein 25 isoform X2 [Prunus mume]/gi|1220066053|ref|XP_021819394.1|coiled-coil domain-containing protein 25 isoform X2 [Prunus avium]/gi|1139801284|gb|ONI33902.1|hypothetical protein PRUPE_1G452200 [Prunus persica]/gi|596187554|ref|XP_007223419.1|coiled-coil domain-containing protein 25 isoform X2 [Prunus persica]
563	2.5e-14	gi|116268411|gb|ABJ96368.1|dam1 [Prunus persica]	RNA polymerase II regulatory region sequence-specific DNA binding;DNA binding transcription factor activity;nucleus;positive regulation of transcription by RNA polymerase II;protein dimerization activity	Molecular Function;Molecular Function;Cellular Component;Biological Process;Molecular Function	GO:0000977;GO:0003700;GO:0005634;GO:0045944;GO:0046983	5
564	0	gi|645274725|ref|XP_008242476.1|PREDICTED: arginine--tRNA ligase, cytoplasmic-like isoform X1 [Prunus mume]	arginine-tRNA ligase activity;ATP binding;cytoplasm;arginyl-tRNA aminoacylation	Molecular Function;Molecular Function;Cellular Component;Biological Process	GO:0004814;GO:0005524;GO:0005737;GO:0006420	4
565	0	gi|1139802366|gb|ONI34984.1|hypothetical protein PRUPE_1G508800 [Prunus persica]/gi|596279473|ref|XP_007225242.1|uncharacterized protein LOC18788555 [Prunus persica]	intracellular;electron transfer activity;protein disulfide oxidoreductase activity;electron transport chain;intracellular signal transduction;cell redox homeostasis	Cellular Component;Molecular Function;Molecular Function;Biological Process;Biological Process;Biological Process	GO:0005622;GO:0009055;GO:0015035;GO:0022900;GO:0035556;GO:0045454	6
566	4.9e-12	gi|596010838|ref|XP_007218588.1|heavy metal-associated isoprenylated plant protein 39 [Prunus persica]/gi|1139791986|gb|ONI25413.1|hypothetical protein PRUPE_2G301600 [Prunus persica]
567
568	0	gi|645227446|ref|XP_008220521.1|PREDICTED: probable protein phosphatase 2C 6 [Prunus mume]/gi|645227444|ref|XP_008220519.1|PREDICTED: probable protein phosphatase 2C 6 [Prunus mume]/gi|645227440|ref|XP_008220517.1|PREDICTED: probable protein phosphatase 2C 6 [Prunus mume]/gi|645227442|ref|XP_008220518.1|PREDICTED: probable protein phosphatase 2C 6 [Prunus mume]	protein serine/threonine phosphatase activity;protein dephosphorylation;metal ion binding	Molecular Function;Biological Process;Molecular Function	GO:0004722;GO:0006470;GO:0046872	3
569	1.3e-125	gi|116268413|gb|ABJ96370.1|dam2 [Prunus persica]	DNA binding;DNA binding transcription factor activity;nucleus;regulation of transcription, DNA-templated;protein dimerization activity	Molecular Function;Molecular Function;Cellular Component;Biological Process;Molecular Function	GO:0003677;GO:0003700;GO:0005634;GO:0006355;GO:0046983	5
570
571	1.3e-35	gi|953065614|gb|ALO50700.1|dehydrin 1, partial [Prunus dulcis]	response to stress;response to water	Biological Process;Biological Process	GO:0006950;GO:0009415	2
572	1.1e-85	gi|645236086|ref|XP_008224570.1|PREDICTED: chloroplast envelope membrane protein [Prunus mume]	integral component of membrane	Cellular Component	GO:0016021	1
573	4.5e-53	gi|1162523872|ref|XP_020412080.1|tetraketide alpha-pyrone reductase 1 isoform X2 [Prunus persica]	catalytic activity;coenzyme binding	Molecular Function;Molecular Function	GO:0003824;GO:0050662	2
574	0	gi|645227434|ref|XP_008220514.1|PREDICTED: serine/threonine-protein kinase tricorner [Prunus mume]	protein serine/threonine kinase activity;ATP binding;protein phosphorylation	Molecular Function;Molecular Function;Biological Process	GO:0004674;GO:0005524;GO:0006468	3
575
576	0	gi|1162517241|ref|XP_020409973.1|uncharacterized protein LOC18789073 [Prunus persica]/gi|1139801371|gb|ONI33989.1|hypothetical protein PRUPE_1G457500 [Prunus persica]	DNA binding;DNA topoisomerase type I activity;chromosome;DNA topological change	Molecular Function;Molecular Function;Cellular Component;Biological Process	GO:0003677;GO:0003917;GO:0005694;GO:0006265	4
577
578	0	gi|1139755022|gb|ONH90479.1|hypothetical protein PRUPE_8G056400 [Prunus persica]/gi|1162577514|ref|XP_020426161.1|uncharacterized protein LOC18768813 isoform X1 [Prunus persica]/gi|1162577516|ref|XP_020426162.1|uncharacterized protein LOC18768813 isoform X1 [Prunus persica]
579	0	gi|1162526993|ref|XP_020413254.1|putative disease resistance protein RGA3 [Prunus persica]/gi|1162526999|ref|XP_020413257.1|putative disease resistance protein RGA3 [Prunus persica]/gi|1139788741|gb|ONI22168.1|hypothetical protein PRUPE_2G111700 [Prunus persica]/gi|1162527001|ref|XP_020413258.1|putative disease resistance protein RGA3 [Prunus persica]/gi|1162526995|ref|XP_020413255.1|putative dis…	defense response;ADP binding	Biological Process;Molecular Function	GO:0006952;GO:0043531	2
580	2.9e-171	gi|1162526993|ref|XP_020413254.1|putative disease resistance protein RGA3 [Prunus persica]/gi|1162526999|ref|XP_020413257.1|putative disease resistance protein RGA3 [Prunus persica]/gi|1139788741|gb|ONI22168.1|hypothetical protein PRUPE_2G111700 [Prunus persica]/gi|1162527001|ref|XP_020413258.1|putative disease resistance protein RGA3 [Prunus persica]/gi|1162526995|ref|XP_020413255.1|putative dis…	defense response;ADP binding	Biological Process;Molecular Function	GO:0006952;GO:0043531	2
581	0	gi|1162523766|ref|XP_020412043.1|CLP protease regulatory subunit CLPX1, mitochondrial [Prunus persica]	ATP binding;protein folding;unfolded protein binding	Molecular Function;Biological Process;Molecular Function	GO:0005524;GO:0006457;GO:0051082	3
582	0	gi|1139792191|gb|ONI25618.1|hypothetical protein PRUPE_2G311700 [Prunus persica]/gi|596050530|ref|XP_007220571.1|glutamate synthase [NADH], amyloplastic isoform X1 [Prunus persica]	iron ion binding;glutamate biosynthetic process;FMN binding;glutamate synthase (NADH) activity;flavin adenine dinucleotide binding;iron-sulfur cluster binding;oxidation-reduction process	Molecular Function;Biological Process;Molecular Function;Molecular Function;Molecular Function;Molecular Function;Biological Process	GO:0005506;GO:0006537;GO:0010181;GO:0016040;GO:0050660;GO:0051536;GO:0055114	7
583	0	gi|1220064194|ref|XP_021818404.1|basic leucine zipper and W2 domain-containing protein 2-like [Prunus avium]/gi|645223067|ref|XP_008218452.1|PREDICTED: basic leucine zipper and W2 domain-containing protein 2 [Prunus mume]	protein binding	Molecular Function	GO:0005515	1
584	0	gi|1139755046|gb|ONH90503.1|hypothetical protein PRUPE_8G057600 [Prunus persica]/gi|595792101|ref|XP_007199799.1|calcium-dependent protein kinase 11 [Prunus persica]	protein serine/threonine kinase activity;calcium ion binding;ATP binding;protein phosphorylation	Molecular Function;Molecular Function;Molecular Function;Biological Process	GO:0004674;GO:0005509;GO:0005524;GO:0006468	4
585	0	gi|595793549|ref|XP_007200523.1|protein EXORDIUM-like 2 [Prunus persica]/gi|1139755157|gb|ONH90614.1|hypothetical protein PRUPE_8G064100 [Prunus persica]
586	0	gi|595914044|ref|XP_007214645.1|glycerophosphodiester phosphodiesterase GDPDL3 [Prunus persica]/gi|1139779349|gb|ONI13536.1|hypothetical protein PRUPE_4G228400 [Prunus persica]	lipid metabolic process;phosphoric diester hydrolase activity	Biological Process;Molecular Function	GO:0006629;GO:0008081	2
587	0	gi|645275091|ref|XP_008242645.1|PREDICTED: uncharacterized protein LOC103340955 [Prunus mume]
588	0	gi|1139761952|gb|ONH97049.1|hypothetical protein PRUPE_7G166700 [Prunus persica]/gi|595818568|ref|XP_007204374.1|GDP-mannose 4,6 dehydratase 1 [Prunus persica]	GDP-mannose 4,6-dehydratase activity;GDP-mannose metabolic process	Molecular Function;Biological Process	GO:0008446;GO:0019673	2
589	5.4e-93	gi|1027091906|ref|XP_016647023.1|PREDICTED: uncharacterized protein LOC103321477 [Prunus mume]	microtubule;microtubule binding	Cellular Component;Molecular Function	GO:0005874;GO:0008017	2
590	7e-58	gi|1162518975|ref|XP_020410499.1|stromal cell-derived factor 2-like protein [Prunus persica]/gi|1139800277|gb|ONI32895.1|hypothetical protein PRUPE_1G392400 [Prunus persica]	membrane	Cellular Component	GO:0016020	1
591	0	gi|1220086379|ref|XP_021829924.1|ABSCISIC ACID-INSENSITIVE 5-like protein 2 isoform X1 [Prunus avium]	DNA binding transcription factor activity;regulation of transcription, DNA-templated	Molecular Function;Biological Process	GO:0003700;GO:0006355	2
592	3.4e-120	gi|1162527122|ref|XP_007220642.2|WEB family protein At3g02930, chloroplastic [Prunus persica]/gi|1139792518|gb|ONI25945.1|hypothetical protein PRUPE_2G328200 [Prunus persica]
593
594	9.8e-174	gi|1139779595|gb|ONI13782.1|hypothetical protein PRUPE_4G244600 [Prunus persica]/gi|1139779596|gb|ONI13783.1|hypothetical protein PRUPE_4G244600 [Prunus persica]/gi|595899715|ref|XP_007213834.1|E3 ubiquitin ligase BIG BROTHER [Prunus persica]/gi|1139779594|gb|ONI13781.1|hypothetical protein PRUPE_4G244600 [Prunus persica]
595	1.8e-164	gi|1139772220|gb|ONI06692.1|hypothetical protein PRUPE_5G074800 [Prunus persica]/gi|1162556285|ref|XP_020419080.1|flavin-containing monooxygenase FMO GS-OX-like 4 [Prunus persica]	N,N-dimethylaniline monooxygenase activity;flavin adenine dinucleotide binding;NADP binding;oxidation-reduction process	Molecular Function;Molecular Function;Molecular Function;Biological Process	GO:0004499;GO:0050660;GO:0050661;GO:0055114	4
596	1e-156	gi|1139790964|gb|ONI24391.1|hypothetical protein PRUPE_2G238100 [Prunus persica]/gi|1139790965|gb|ONI24392.1|hypothetical protein PRUPE_2G238100 [Prunus persica]/gi|596015394|ref|XP_007218797.1|E3 ubiquitin-protein ligase SDIR1 isoform X2 [Prunus persica]	integral component of membrane	Cellular Component	GO:0016021	1
597	1e-64	gi|1162550626|ref|XP_020417134.1|uncharacterized protein LOC18780669 isoform X2 [Prunus persica]	mRNA binding	Molecular Function	GO:0003729	1
598	0	gi|596134191|ref|XP_007222252.1|F-box protein SKIP14 [Prunus persica]/gi|1139797557|gb|ONI30175.1|hypothetical protein PRUPE_1G234900 [Prunus persica]	protein binding	Molecular Function	GO:0005515	1
599	0	gi|1139777860|gb|ONI12047.1|hypothetical protein PRUPE_4G141000 [Prunus persica]/gi|1162551707|ref|XP_020417503.1|T-complex protein 1 subunit gamma [Prunus persica]	ATP binding;cytoplasm;protein folding;unfolded protein binding	Molecular Function;Cellular Component;Biological Process;Molecular Function	GO:0005524;GO:0005737;GO:0006457;GO:0051082	4
600	0	gi|1162516871|ref|XP_007225572.2|leucine-rich repeat extensin-like protein 2, partial [Prunus persica]
601	0	gi|595820199|ref|XP_007204625.1|wall-associated receptor kinase-like 14 [Prunus persica]/gi|1139761576|gb|ONH96673.1|hypothetical protein PRUPE_7G145100 [Prunus persica]/gi|1139761577|gb|ONH96674.1|hypothetical protein PRUPE_7G145100 [Prunus persica]/gi|1139761578|gb|ONH96675.1|hypothetical protein PRUPE_7G145100 [Prunus persica]	protein kinase activity;ATP binding;protein phosphorylation	Molecular Function;Molecular Function;Biological Process	GO:0004672;GO:0005524;GO:0006468	3
602	0	gi|1162565296|ref|XP_007206592.2|apoptosis-inducing factor homolog B [Prunus persica]/gi|1139766750|gb|ONI01513.1|hypothetical protein PRUPE_6G143400 [Prunus persica]	oxidoreductase activity;oxidation-reduction process	Molecular Function;Biological Process	GO:0016491;GO:0055114	2
603	9.3e-44	gi|1139795219|gb|ONI27837.1|hypothetical protein PRUPE_1G107100 [Prunus persica]/gi|1139795218|gb|ONI27836.1|hypothetical protein PRUPE_1G107100 [Prunus persica]	autophagy	Biological Process	GO:0006914	1
604
605	2.2e-32	gi|1162535383|ref|XP_020416143.1|uncharacterized protein LOC18783485 [Prunus persica]	integral component of membrane	Cellular Component	GO:0016021	1
606	4.3e-93	gi|1220086456|ref|XP_021829964.1|G-type lectin S-receptor-like serine/threonine-protein kinase At2g19130 isoform X1 [Prunus avium]/gi|1220086458|ref|XP_021829965.1|G-type lectin S-receptor-like serine/threonine-protein kinase At2g19130 isoform X2 [Prunus avium]	protein serine/threonine kinase activity;ATP binding;protein phosphorylation;integral component of membrane;recognition of pollen	Molecular Function;Molecular Function;Biological Process;Cellular Component;Biological Process	GO:0004674;GO:0005524;GO:0006468;GO:0016021;GO:0048544	5
607	3.8e-81	gi|595820223|ref|XP_007204629.1|transmembrane and coiled-coil domain-containing protein 4 [Prunus persica]/gi|1139761923|gb|ONH97020.1|hypothetical protein PRUPE_7G164900 [Prunus persica]	integral component of membrane	Cellular Component	GO:0016021	1
608
609	0	gi|595962518|ref|XP_007216982.1|transmembrane 9 superfamily member 7 [Prunus persica]/gi|1139781742|gb|ONI15569.1|hypothetical protein PRUPE_3G050000 [Prunus persica]	integral component of membrane	Cellular Component	GO:0016021	1
610	1.8e-98	gi|596015259|ref|XP_007218786.1|F-box protein PP2-A13 [Prunus persica]/gi|1139789452|gb|ONI22879.1|hypothetical protein PRUPE_2G156400 [Prunus persica]	response to wounding	Biological Process	GO:0009611	1
611
612	2.8e-135	gi|1162534738|ref|XP_020415926.1|glutathione S-transferase F9-like [Prunus persica]/gi|1139783943|gb|ONI17770.1|hypothetical protein PRUPE_3G178200 [Prunus persica]	protein binding	Molecular Function	GO:0005515	1
613	5.9e-95	gi|1139761859|gb|ONH96956.1|hypothetical protein PRUPE_7G162100 [Prunus persica]
614	0	gi|1139769592|gb|ONI04355.1|hypothetical protein PRUPE_6G317100 [Prunus persica]/gi|1139769591|gb|ONI04354.1|hypothetical protein PRUPE_6G317100 [Prunus persica]/gi|595835885|ref|XP_007207149.1|eukaryotic translation initiation factor 3 subunit A [Prunus persica]	formation of translation preinitiation complex;mRNA binding;translation initiation factor activity;protein binding;cytosol;eukaryotic translation initiation factor 3 complex;plasma membrane;regulation of translational initiation;eukaryotic 43S preinitiation complex;eukaryotic 48S preinitiation complex	Biological Process;Molecular Function;Molecular Function;Molecular Function;Cellular Component;Cellular Component;Cellular Component;Biological Process;Cellular Component;Cellular Component	GO:0001731;GO:0003729;GO:0003743;GO:0005515;GO:0005829;GO:0005852;GO:0005886;GO:0006446;GO:0016282;GO:0033290	10
615	0	gi|1139790920|gb|ONI24347.1|hypothetical protein PRUPE_2G235400 [Prunus persica]/gi|1162525312|ref|XP_007220315.2|glucan endo-1,3-beta-glucosidase [Prunus persica]	hydrolase activity, hydrolyzing O-glycosyl compounds;carbohydrate metabolic process	Molecular Function;Biological Process	GO:0004553;GO:0005975	2
616	0	gi|1162519487|ref|XP_020410656.1|putative disease resistance protein At1g50180 [Prunus persica]/gi|1139794141|gb|ONI26759.1|hypothetical protein PRUPE_1G043700 [Prunus persica]/gi|1139794142|gb|ONI26760.1|hypothetical protein PRUPE_1G043700 [Prunus persica]/gi|1139794143|gb|ONI26761.1|hypothetical protein PRUPE_1G043700 [Prunus persica]/gi|596294140|ref|XP_007226786.1|putative disease resistance …	defense response;ADP binding	Biological Process;Molecular Function	GO:0006952;GO:0043531	2
617	0	gi|1139760281|gb|ONH95378.1|hypothetical protein PRUPE_7G067100 [Prunus persica]/gi|1162574046|ref|XP_007204199.2|peroxisomal acyl-coenzyme A oxidase 1 [Prunus persica]	acyl-CoA oxidase activity;peroxisome;fatty acid beta-oxidation;FAD binding	Molecular Function;Cellular Component;Biological Process;Molecular Function	GO:0003997;GO:0005777;GO:0006635;GO:0071949	4
618	0	gi|1162570078|ref|XP_020423647.1|formin-like protein 2, partial [Prunus persica]
619	0	gi|645247638|ref|XP_008229929.1|PREDICTED: nitrile-specifier protein 5 [Prunus mume]	protein binding	Molecular Function	GO:0005515	1
620	1.8e-121	gi|1139781421|gb|ONI15248.1|hypothetical protein PRUPE_3G032500 [Prunus persica]	integral component of membrane	Cellular Component	GO:0016021	1
621	0	gi|596284694|ref|XP_007225340.1|eukaryotic translation initiation factor 3 subunit C [Prunus persica]/gi|1139802704|gb|ONI35322.1|hypothetical protein PRUPE_1G530000 [Prunus persica]	formation of translation preinitiation complex;translation initiation factor activity;eukaryotic translation initiation factor 3 complex;regulation of translational initiation;eukaryotic 43S preinitiation complex;translation initiation factor binding;eukaryotic 48S preinitiation complex	Biological Process;Molecular Function;Cellular Component;Biological Process;Cellular Component;Molecular Function;Cellular Component	GO:0001731;GO:0003743;GO:0005852;GO:0006446;GO:0016282;GO:0031369;GO:0033290	7
622	0	gi|1162516488|ref|XP_020409732.1|ATP synthase subunit beta, mitochondrial [Prunus persica]/gi|1139798963|gb|ONI31581.1|hypothetical protein PRUPE_1G320700 [Prunus persica]	ATP binding;ATP synthesis coupled proton transport;proton-transporting ATP synthase complex, catalytic core F(1);proton-transporting ATP synthase activity, rotational mechanism;ATP hydrolysis coupled cation transmembrane transport	Molecular Function;Biological Process;Cellular Component;Molecular Function;Biological Process	GO:0005524;GO:0015986;GO:0045261;GO:0046933;GO:0099132	5
623	0	gi|1139781417|gb|ONI15244.1|hypothetical protein PRUPE_3G032300 [Prunus persica]/gi|1139781419|gb|ONI15246.1|hypothetical protein PRUPE_3G032300 [Prunus persica]/gi|1139781418|gb|ONI15245.1|hypothetical protein PRUPE_3G032300 [Prunus persica]/gi|316986190|gb|ADU76351.1|ethylene responsive factor, partial [Prunus persica]/gi|595934356|ref|XP_007215452.1|ethylene-responsive transcription factor RAP…	DNA binding;DNA binding transcription factor activity;nucleus;regulation of transcription, DNA-templated	Molecular Function;Molecular Function;Cellular Component;Biological Process	GO:0003677;GO:0003700;GO:0005634;GO:0006355	4
624	8.5e-108	gi|596198155|ref|XP_007223637.1|eukaryotic translation initiation factor 5A-2 [Prunus persica]/gi|1139798291|gb|ONI30909.1|hypothetical protein PRUPE_1G280900 [Prunus persica]/gi|645229637|ref|XP_008221553.1|PREDICTED: eukaryotic translation initiation factor 5A-2 [Prunus mume]/gi|1220043131|ref|XP_021807398.1|eukaryotic translation initiation factor 5A-2 [Prunus avium]	translation initiation factor activity;translation elongation factor activity;translational initiation;translational frameshifting;ribosome binding;positive regulation of translational elongation;positive regulation of translational termination	Molecular Function;Molecular Function;Biological Process;Biological Process;Molecular Function;Biological Process;Biological Process	GO:0003743;GO:0003746;GO:0006413;GO:0006452;GO:0043022;GO:0045901;GO:0045905	7
625
626	1.8e-89	gi|1220053459|ref|XP_021812784.1|60S ribosomal protein L27a-3 [Prunus avium]/gi|1139797696|gb|ONI30314.1|hypothetical protein PRUPE_1G243800 [Prunus persica]/gi|596201701|ref|XP_007223704.1|60S ribosomal protein L27a-3 [Prunus persica]	structural constituent of ribosome;translation;large ribosomal subunit	Molecular Function;Biological Process;Cellular Component	GO:0003735;GO:0006412;GO:0015934	3
627	0	gi|595837296|ref|XP_007207428.1|uncharacterized protein LOC18772131 [Prunus persica]/gi|1139767960|gb|ONI02723.1|hypothetical protein PRUPE_6G217900 [Prunus persica]
628	0	gi|1162514742|ref|XP_020423210.1|protein OBERON 3 [Prunus persica]/gi|1139799267|gb|ONI31885.1|hypothetical protein PRUPE_1G336600 [Prunus persica]
629	2.3e-37	gi|1027104970|ref|XP_016650076.1|PREDICTED: plastidial pyruvate kinase 2 isoform X2 [Prunus mume]
630	8e-121	gi|1162557524|ref|XP_020419497.1|probable S-adenosylmethionine-dependent methyltransferase At5g38100 [Prunus persica]/gi|1139774804|gb|ONI09276.1|hypothetical protein PRUPE_5G228400 [Prunus persica]	methyltransferase activity;methylation	Molecular Function;Biological Process	GO:0008168;GO:0032259	2
631	0	gi|596287427|ref|XP_007225773.1|mitogen-activated protein kinase homolog NTF3 [Prunus persica]/gi|1139799967|gb|ONI32585.1|hypothetical protein PRUPE_1G374600 [Prunus persica]	MAPK cascade;MAP kinase activity;ATP binding;intracellular	Biological Process;Molecular Function;Molecular Function;Cellular Component	GO:0000165;GO:0004707;GO:0005524;GO:0005622	4
632	0	gi|1139762277|gb|ONH97374.1|hypothetical protein PRUPE_7G186400 [Prunus persica]/gi|595816632|ref|XP_007204094.1|RNA polymerase I-specific transcription initiation factor RRN3 isoform X2 [Prunus persica]
633	0	gi|595846757|ref|XP_007209189.1|BTB/POZ and TAZ domain-containing protein 1 [Prunus persica]	transcription cofactor activity;histone acetyltransferase activity;protein binding;nucleus;regulation of transcription, DNA-templated;zinc ion binding;histone acetylation	Molecular Function;Molecular Function;Molecular Function;Cellular Component;Biological Process;Molecular Function;Biological Process	GO:0003712;GO:0004402;GO:0005515;GO:0005634;GO:0006355;GO:0008270;GO:0016573	7
634	4.2e-32	gi|1162569586|ref|XP_020423471.1|LOW QUALITY PROTEIN: RNA polymerase I-specific transcription initiation factor RRN3 [Prunus persica]
635	0	gi|595825341|ref|XP_007205394.1|developmentally-regulated G-protein 3 [Prunus persica]/gi|645218831|ref|XP_008232659.1|PREDICTED: developmentally-regulated G-protein 3 [Prunus mume]/gi|1139767242|gb|ONI02005.1|hypothetical protein PRUPE_6G172300 [Prunus persica]	GTPase activity;GTP binding;cytosol;GDP binding	Molecular Function;Molecular Function;Cellular Component;Molecular Function	GO:0003924;GO:0005525;GO:0005829;GO:0019003	4
636	8.1e-127	gi|84574832|dbj|BAE48657.1|hypothetical salt-inducible protein, partial [Prunus mume]	nucleic acid binding	Molecular Function	GO:0003676	1
637	7e-111	gi|1162514146|ref|XP_020421391.1|uncharacterized protein LOC18787821 [Prunus persica]/gi|1162514142|ref|XP_020421383.1|uncharacterized protein LOC18787821 [Prunus persica]/gi|1139796322|gb|ONI28940.1|hypothetical protein PRUPE_1G170500 [Prunus persica]/gi|1139796323|gb|ONI28941.1|hypothetical protein PRUPE_1G170500 [Prunus persica]/gi|1162514144|ref|XP_020421386.1|uncharacterized protein LOC18787…	nucleic acid binding	Molecular Function	GO:0003676	1
638	0	gi|1139760800|gb|ONH95897.1|hypothetical protein PRUPE_7G094600 [Prunus persica]/gi|595806518|ref|XP_007202460.1|uncharacterized protein LOC18771290 [Prunus persica]
639	7.5e-89	gi|595830594|ref|XP_007206105.1|outer envelope pore protein 16, chloroplastic [Prunus persica]/gi|1139765474|gb|ONI00237.1|hypothetical protein PRUPE_6G077600 [Prunus persica]	amino acid transmembrane transport;vacuole;response to cold;response to wounding;chloroplast outer membrane;response to sucrose;response to glucose;response to jasmonic acid;amino acid transmembrane transporter activity;integral component of membrane;protein domain specific binding;protein import into chloroplast stroma	Biological Process;Cellular Component;Biological Process;Biological Process;Cellular Component;Biological Process;Biological Process;Biological Process;Molecular Function;Cellular Component;Molecular Function;Biological Process	GO:0003333;GO:0005773;GO:0009409;GO:0009611;GO:0009707;GO:0009744;GO:0009749;GO:0009753;GO:0015171;GO:0016021;GO:0019904;GO:0045037	12
640	0	gi|1139770881|gb|ONI05353.1|hypothetical protein PRUPE_5G003400 [Prunus persica]/gi|1162556480|ref|XP_020419140.1|pyrophosphate--fructose 6-phosphate 1-phosphotransferase subunit alpha [Prunus persica]/gi|1162556482|ref|XP_020419141.1|pyrophosphate--fructose 6-phosphate 1-phosphotransferase subunit alpha [Prunus persica]	6-phosphofructokinase activity;ATP binding;cytoplasm;carbohydrate phosphorylation;metal ion binding;diphosphate-fructose-6-phosphate 1-phosphotransferase activity;glycolytic process through fructose-6-phosphate	Molecular Function;Molecular Function;Cellular Component;Biological Process;Molecular Function;Molecular Function;Biological Process	GO:0003872;GO:0005524;GO:0005737;GO:0046835;GO:0046872;GO:0047334;GO:0061615	7
641	0	gi|1139781672|gb|ONI15499.1|hypothetical protein PRUPE_3G046100 [Prunus persica]/gi|1162532140|ref|XP_020414949.1|probable phospholipid-transporting ATPase 4 isoform X2 [Prunus persica]	magnesium ion binding;phospholipid-translocating ATPase activity;ATP binding;integral component of membrane;phospholipid translocation	Molecular Function;Molecular Function;Molecular Function;Cellular Component;Biological Process	GO:0000287;GO:0004012;GO:0005524;GO:0016021;GO:0045332	5
642	4e-96	gi|645247894|ref|XP_008230052.1|PREDICTED: PXMP2/4 family protein 4-like [Prunus mume]	integral component of membrane	Cellular Component	GO:0016021	1
643	0	gi|1139785380|gb|ONI19207.1|hypothetical protein PRUPE_3G264300 [Prunus persica]/gi|595944125|ref|XP_007216002.1|cystathionine gamma-synthase 1, chloroplastic [Prunus persica]	catalytic activity;pyridoxal phosphate binding	Molecular Function;Molecular Function	GO:0003824;GO:0030170	2
644	0	gi|645259513|ref|XP_008235397.1|PREDICTED: uncharacterized protein LOC103334227 isoform X1 [Prunus mume]
645	4.1e-127	gi|1139774868|gb|ONI09340.1|hypothetical protein PRUPE_5G233300 [Prunus persica]/gi|1139774869|gb|ONI09341.1|hypothetical protein PRUPE_5G233300 [Prunus persica]/gi|595849121|ref|XP_007209665.1|protein C2-DOMAIN ABA-RELATED 4 [Prunus persica]/gi|595849115|ref|XP_007209664.1|protein C2-DOMAIN ABA-RELATED 4 [Prunus persica]/gi|1139774870|gb|ONI09342.1|hypothetical protein PRUPE_5G233300 [Prunus per…
646	5e-17	gi|645220242|ref|XP_008239342.1|PREDICTED: DNA-binding protein S1FA-like [Prunus mume]/gi|1139768349|gb|ONI03112.1|hypothetical protein PRUPE_6G239600 [Prunus persica]/gi|595837824|ref|XP_007207530.1|DNA-binding protein S1FA [Prunus persica]/gi|1220041963|ref|XP_021806782.1|DNA-binding protein S1FA-like [Prunus avium]	DNA binding;nucleus;regulation of transcription, DNA-templated;integral component of membrane	Molecular Function;Cellular Component;Biological Process;Cellular Component	GO:0003677;GO:0005634;GO:0006355;GO:0016021	4
647	0	gi|1139773136|gb|ONI07608.1|hypothetical protein PRUPE_5G130200 [Prunus persica]/gi|1162558776|ref|XP_020419920.1|aldehyde oxidase GLOX1 [Prunus persica]
648	0	gi|1139802657|gb|ONI35275.1|hypothetical protein PRUPE_1G526900 [Prunus persica]/gi|1162513846|ref|XP_020420473.1|transport inhibitor response 1-like protein [Prunus persica]	protein binding	Molecular Function	GO:0005515	1
649	0	gi|1162550947|ref|XP_020417239.1|protein transport protein Sec61 subunit alpha [Prunus persica]	protein transport;membrane	Biological Process;Cellular Component	GO:0015031;GO:0016020	2
650	0	gi|1139784962|gb|ONI18789.1|hypothetical protein PRUPE_3G239200 [Prunus persica]/gi|595935453|ref|XP_007215499.1|ultraviolet-B receptor UVR8 [Prunus persica]
651	8.7e-167	gi|1139803878|gb|ONI36496.1|hypothetical protein PRUPE_1G587300 [Prunus persica]/gi|1162514180|ref|XP_020421480.1|small GTPase LIP1 isoform X1 [Prunus persica]/gi|1139803879|gb|ONI36497.1|hypothetical protein PRUPE_1G587300 [Prunus persica]/gi|1139803877|gb|ONI36495.1|hypothetical protein PRUPE_1G587300 [Prunus persica]	GTPase activity;GTP binding	Molecular Function;Molecular Function	GO:0003924;GO:0005525	2
652	0	gi|1162565188|ref|XP_007208063.2|nucleolar complex protein 2 homolog [Prunus persica]/gi|1139764393|gb|ONH99155.1|hypothetical protein PRUPE_6G014700 [Prunus persica]
653	4.7e-161	gi|595850541|ref|XP_007209939.1|protein ASPARTIC PROTEASE IN GUARD CELL 1 [Prunus persica]/gi|1139774640|gb|ONI09112.1|hypothetical protein PRUPE_5G218800 [Prunus persica]	aspartic-type endopeptidase activity;endoplasmic reticulum;proteolysis;response to water deprivation;systemic acquired resistance;response to abscisic acid	Molecular Function;Cellular Component;Biological Process;Biological Process;Biological Process;Biological Process	GO:0004190;GO:0005783;GO:0006508;GO:0009414;GO:0009627;GO:0009737	6
654	8.9e-82	gi|1139783555|gb|ONI17382.1|hypothetical protein PRUPE_3G155600 [Prunus persica]/gi|595940290|ref|XP_007215818.1|expansin-B3 [Prunus persica]	extracellular region;sexual reproduction	Cellular Component;Biological Process	GO:0005576;GO:0019953	2
655	2.1e-111	gi|645243998|ref|XP_008228235.1|PREDICTED: PHD finger protein ALFIN-LIKE 4-like isoform X2 [Prunus mume]/gi|595974101|ref|XP_007217750.1|PHD finger protein ALFIN-LIKE 4 isoform X2 [Prunus persica]/gi|1139781631|gb|ONI15458.1|hypothetical protein PRUPE_3G044000 [Prunus persica]/gi|1220061868|ref|XP_021817187.1|PHD finger protein ALFIN-LIKE 4-like isoform X2 [Prunus avium]	regulation of transcription, DNA-templated;histone binding;metal ion binding	Biological Process;Molecular Function;Molecular Function	GO:0006355;GO:0042393;GO:0046872	3
656	0	gi|1162519353|ref|XP_020410608.1|DUF21 domain-containing protein At1g47330 [Prunus persica]/gi|1139800060|gb|ONI32678.1|hypothetical protein PRUPE_1G379300 [Prunus persica]	integral component of membrane	Cellular Component	GO:0016021	1
657	3.5e-41	gi|1139798572|gb|ONI31190.1|hypothetical protein PRUPE_1G297500 [Prunus persica]
658	0	gi|595791973|ref|XP_007199735.1|U-box domain-containing protein 15 [Prunus persica]/gi|1139757020|gb|ONH92477.1|hypothetical protein PRUPE_8G178000 [Prunus persica]	ubiquitin-protein transferase activity;protein binding;protein ubiquitination	Molecular Function;Molecular Function;Biological Process	GO:0004842;GO:0005515;GO:0016567	3
659	0	gi|1139778460|gb|ONI12647.1|hypothetical protein PRUPE_4G176900 [Prunus persica]/gi|1162554583|ref|XP_020418532.1|transcription factor EMB1444 isoform X1 [Prunus persica]
660	0	gi|1139790348|gb|ONI23775.1|hypothetical protein PRUPE_2G207300 [Prunus persica]
661	2.2e-126	gi|1162551731|ref|XP_020417511.1|65-kDa microtubule-associated protein 1 [Prunus persica]	microtubule cytoskeleton organization;cytokinesis;microtubule binding	Biological Process;Biological Process;Molecular Function	GO:0000226;GO:0000910;GO:0008017	3
662	4.9e-142	gi|1162550665|ref|XP_020417147.1|proton pump-interactor 1 [Prunus persica]/gi|1162550667|ref|XP_020417148.1|proton pump-interactor 1 [Prunus persica]	endoplasmic reticulum;plasma membrane;regulation of proton transport;integral component of membrane	Cellular Component;Cellular Component;Biological Process;Cellular Component	GO:0005783;GO:0005886;GO:0010155;GO:0016021	4
663	4.9e-88	gi|1139774693|gb|ONI09165.1|hypothetical protein PRUPE_5G221400 [Prunus persica]/gi|595849414|ref|XP_007209719.1|uncharacterized protein LOC18777846 [Prunus persica]/gi|1139774694|gb|ONI09166.1|hypothetical protein PRUPE_5G221400 [Prunus persica]/gi|1139774692|gb|ONI09164.1|hypothetical protein PRUPE_5G221400 [Prunus persica]/gi|595849409|ref|XP_007209718.1|uncharacterized protein LOC18777846 [Pr…
664	0	gi|1139766757|gb|ONI01520.1|hypothetical protein PRUPE_6G143800 [Prunus persica]/gi|1139766754|gb|ONI01517.1|hypothetical protein PRUPE_6G143800 [Prunus persica]/gi|1139766756|gb|ONI01519.1|hypothetical protein PRUPE_6G143800 [Prunus persica]/gi|1139766755|gb|ONI01518.1|hypothetical protein PRUPE_6G143800 [Prunus persica]/gi|1162564900|ref|XP_020421954.1|receptor-like kinase TMK3 [Prunus persica]…	protein serine/threonine kinase activity;protein binding;ATP binding;protein phosphorylation;integral component of membrane	Molecular Function;Molecular Function;Molecular Function;Biological Process;Cellular Component	GO:0004674;GO:0005515;GO:0005524;GO:0006468;GO:0016021	5
665	0	gi|1162527256|ref|XP_020413345.1|protein trichome birefringence-like 18 [Prunus persica]/gi|1139791699|gb|ONI25126.1|hypothetical protein PRUPE_2G282500 [Prunus persica]	integral component of membrane	Cellular Component	GO:0016021	1
666
667	1.2e-147	gi|595899705|ref|XP_007213832.1|60S ribosomal protein L8-3 [Prunus persica]/gi|1220074283|ref|XP_021823669.1|60S ribosomal protein L8-3-like [Prunus avium]/gi|645238466|ref|XP_008225691.1|PREDICTED: 60S ribosomal protein L8-3-like [Prunus mume]/gi|1139777135|gb|ONI11322.1|hypothetical protein PRUPE_4G101600 [Prunus persica]	RNA binding;structural constituent of ribosome;translation;large ribosomal subunit	Molecular Function;Molecular Function;Biological Process;Cellular Component	GO:0003723;GO:0003735;GO:0006412;GO:0015934	4
668	0	gi|1139757976|gb|ONH93433.1|hypothetical protein PRUPE_8G231900 [Prunus persica]/gi|1162574579|ref|XP_007201554.2|phospholipase A1-Igamma1, chloroplastic [Prunus persica]	lipid metabolic process;hydrolase activity	Biological Process;Molecular Function	GO:0006629;GO:0016787	2
669	0	gi|1162560748|ref|XP_020420585.1|uncharacterized protein At5g02240 [Prunus persica]/gi|1139768683|gb|ONI03446.1|hypothetical protein PRUPE_6G257200 [Prunus persica]
670	0	gi|1162515543|ref|XP_020425733.1|pentatricopeptide repeat-containing protein At5g13270, chloroplastic [Prunus persica]	protein binding;zinc ion binding	Molecular Function;Molecular Function	GO:0005515;GO:0008270	2
671	2.8e-63	gi|1220095656|ref|XP_021834704.1|28 kDa heat- and acid-stable phosphoprotein-like [Prunus avium]
672	0	gi|595817822|ref|XP_007204266.1|5-methyltetrahydropteroyltriglutamate--homocysteine methyltransferase [Prunus persica]/gi|1139759201|gb|ONH94298.1|hypothetical protein PRUPE_7G009200 [Prunus persica]/gi|1139759200|gb|ONH94297.1|hypothetical protein PRUPE_7G009200 [Prunus persica]	5-methyltetrahydropteroyltriglutamate-homocysteine S-methyltransferase activity;zinc ion binding;methionine biosynthetic process;methylation	Molecular Function;Molecular Function;Biological Process;Biological Process	GO:0003871;GO:0008270;GO:0009086;GO:0032259	4
673	3.4e-73	gi|1220052672|ref|XP_021812375.1|protein-lysine methyltransferase METTL21D [Prunus avium]/gi|1220052670|ref|XP_021812374.1|protein-lysine methyltransferase METTL21D [Prunus avium]/gi|1220052668|ref|XP_021812372.1|protein-lysine methyltransferase METTL21D [Prunus avium]
674	0	gi|1139754238|gb|ONH89695.1|hypothetical protein PRUPE_8G010300 [Prunus persica]/gi|1162575885|ref|XP_020425616.1|probable methyltransferase PMT24 [Prunus persica]	methyltransferase activity;integral component of membrane;methylation	Molecular Function;Cellular Component;Biological Process	GO:0008168;GO:0016021;GO:0032259	3
675	0	gi|1139789265|gb|ONI22692.1|hypothetical protein PRUPE_2G145100 [Prunus persica]/gi|596022036|ref|XP_007219067.1|methylsterol monooxygenase 1-1 [Prunus persica]	iron ion binding;lipid biosynthetic process;integral component of membrane;oxidoreductase activity;oxidation-reduction process	Molecular Function;Biological Process;Cellular Component;Molecular Function;Biological Process	GO:0005506;GO:0008610;GO:0016021;GO:0016491;GO:0055114	5
676	7.7e-94	gi|1220094184|ref|XP_021833965.1|transducin beta-like protein 2 [Prunus avium]	protein binding;integral component of membrane	Molecular Function;Cellular Component	GO:0005515;GO:0016021	2
677	0	gi|1139774391|gb|ONI08863.1|hypothetical protein PRUPE_5G204800 [Prunus persica]/gi|595847595|ref|XP_007209357.1|ATP synthase subunit gamma, mitochondrial [Prunus persica]	ATP synthesis coupled proton transport;proton-transporting ATP synthase complex, catalytic core F(1);proton-transporting ATP synthase activity, rotational mechanism;ATP hydrolysis coupled cation transmembrane transport	Biological Process;Cellular Component;Molecular Function;Biological Process	GO:0015986;GO:0045261;GO:0046933;GO:0099132	4
678	0	gi|596014974|ref|XP_007218768.1|probable aquaporin PIP1-4 [Prunus persica]/gi|403234152|gb|AFR31804.1|aquaporin PIP1-1 [Prunus persica]/gi|1139791135|gb|ONI24562.1|hypothetical protein PRUPE_2G247300 [Prunus persica]	channel activity;integral component of membrane;transmembrane transport	Molecular Function;Cellular Component;Biological Process	GO:0015267;GO:0016021;GO:0055085	3
679	0	gi|1162524390|ref|XP_007220262.2|LOW QUALITY PROTEIN: U-box domain-containing protein 33 [Prunus persica]	protein kinase activity;ubiquitin-protein transferase activity;ATP binding;protein phosphorylation;protein ubiquitination	Molecular Function;Molecular Function;Molecular Function;Biological Process;Biological Process	GO:0004672;GO:0004842;GO:0005524;GO:0006468;GO:0016567	5
680	3.3e-91	gi|1139799944|gb|ONI32562.1|hypothetical protein PRUPE_1G373500 [Prunus persica]/gi|596198056|ref|XP_007223625.1|probable ubiquitin-conjugating enzyme E2 18 [Prunus persica]	ATP binding;seed trichome elongation	Molecular Function;Biological Process	GO:0005524;GO:0090378	2
681	0	gi|1139795654|gb|ONI28272.1|hypothetical protein PRUPE_1G135100 [Prunus persica]/gi|1162522031|ref|XP_020411469.1|kinesin-like protein KIN-13A [Prunus persica]/gi|596280142|ref|XP_007225267.1|kinesin-like protein KIN-13A [Prunus persica]/gi|1139795652|gb|ONI28270.1|hypothetical protein PRUPE_1G135100 [Prunus persica]/gi|1139795653|gb|ONI28271.1|hypothetical protein PRUPE_1G135100 [Prunus persica]	microtubule motor activity;ATP binding;microtubule;microtubule-based movement;microtubule binding	Molecular Function;Molecular Function;Cellular Component;Biological Process;Molecular Function	GO:0003777;GO:0005524;GO:0005874;GO:0007018;GO:0008017	5
682	3.9e-141	gi|1139776897|gb|ONI11084.1|hypothetical protein PRUPE_4G086300 [Prunus persica]/gi|595862243|ref|XP_007211358.1|CSC1-like protein ERD4 [Prunus persica]	integral component of membrane	Cellular Component	GO:0016021	1
683	0	gi|1162566205|ref|XP_020422369.1|cytochrome P450 81E8 [Prunus persica]/gi|1139768125|gb|ONI02888.1|hypothetical protein PRUPE_6G226600 [Prunus persica]	monooxygenase activity;iron ion binding;integral component of membrane;oxidoreductase activity, acting on paired donors, with incorporation or reduction of molecular oxygen;heme binding;oxidation-reduction process	Molecular Function;Molecular Function;Cellular Component;Molecular Function;Molecular Function;Biological Process	GO:0004497;GO:0005506;GO:0016021;GO:0016705;GO:0020037;GO:0055114	6
684	0	gi|1162530182|ref|XP_007218734.2|probable sugar phosphate/phosphate translocator At3g11320 [Prunus persica]/gi|1139791091|gb|ONI24518.1|hypothetical protein PRUPE_2G244900 [Prunus persica]	integral component of membrane	Cellular Component	GO:0016021	1
685	5.6e-26	gi|1027110386|ref|XP_016651279.1|PREDICTED: uncharacterized protein At1g04910-like [Prunus mume]/gi|645269599|ref|XP_008240072.1|PREDICTED: uncharacterized protein At1g04910-like [Prunus mume]	fucose metabolic process;integral component of membrane;transferase activity, transferring glycosyl groups	Biological Process;Cellular Component;Molecular Function	GO:0006004;GO:0016021;GO:0016757	3
686	2.5e-62	gi|1162530182|ref|XP_007218734.2|probable sugar phosphate/phosphate translocator At3g11320 [Prunus persica]/gi|1139791091|gb|ONI24518.1|hypothetical protein PRUPE_2G244900 [Prunus persica]	integral component of membrane	Cellular Component	GO:0016021	1
687	3.3e-73	gi|1162549354|ref|XP_007217461.2|protodermal factor 1 [Prunus persica]/gi|1139783816|gb|ONI17643.1|hypothetical protein PRUPE_3G171000 [Prunus persica]
688	0	gi|1139756193|gb|ONH91650.1|hypothetical protein PRUPE_8G127400 [Prunus persica]	protein kinase activity;ATP binding;protein phosphorylation;integral component of membrane	Molecular Function;Molecular Function;Biological Process;Cellular Component	GO:0004672;GO:0005524;GO:0006468;GO:0016021	4
689	0	gi|1139756674|gb|ONH92131.1|hypothetical protein PRUPE_8G157100 [Prunus persica]/gi|595792255|ref|XP_007199876.1|proline iminopeptidase [Prunus persica]	aminopeptidase activity;cytosol;proteolysis;chloroplast	Molecular Function;Cellular Component;Biological Process;Cellular Component	GO:0004177;GO:0005829;GO:0006508;GO:0009507	4
690	3.7e-136	gi|1139764396|gb|ONH99158.1|hypothetical protein PRUPE_6G014800 [Prunus persica]/gi|595826806|ref|XP_007205631.1|zinc finger CCCH domain-containing protein 14 [Prunus persica]	RNA binding;metal ion binding	Molecular Function;Molecular Function	GO:0003723;GO:0046872	2
691	1.1e-107	gi|595863179|ref|XP_007211532.1|clathrin light chain 1 [Prunus persica]/gi|1139776178|gb|ONI10365.1|hypothetical protein PRUPE_4G043600 [Prunus persica]	structural molecule activity;intracellular protein transport;vesicle-mediated transport;clathrin coat of trans-Golgi network vesicle;clathrin coat of coated pit	Molecular Function;Biological Process;Biological Process;Cellular Component;Cellular Component	GO:0005198;GO:0006886;GO:0016192;GO:0030130;GO:0030132	5
692	1.2e-81	gi|1139762429|gb|ONH97526.1|hypothetical protein PRUPE_7G194800 [Prunus persica]
693	4.1e-121	gi|1139772924|gb|ONI07396.1|hypothetical protein PRUPE_5G117200 [Prunus persica]/gi|595848514|ref|XP_007209543.1|KAT8 regulatory NSL complex subunit 3 [Prunus persica]
694
695	0	gi|1220068442|ref|XP_021820635.1|chlorophyll a-b binding protein P4, chloroplastic [Prunus avium]	photosystem I;photosystem II;chloroplast thylakoid membrane;photosynthesis, light harvesting;integral component of membrane;chlorophyll binding;protein-chromophore linkage	Cellular Component;Cellular Component;Cellular Component;Biological Process;Cellular Component;Molecular Function;Biological Process	GO:0009522;GO:0009523;GO:0009535;GO:0009765;GO:0016021;GO:0016168;GO:0018298	7
696	2.3e-156	gi|645259929|ref|XP_008235595.1|PREDICTED: uncharacterized protein LOC103334411 [Prunus mume]	protein binding;RNA processing	Molecular Function;Biological Process	GO:0005515;GO:0006396	2
697	1.5e-80	gi|645254035|ref|XP_008232851.1|PREDICTED: RING-box protein 1a-like [Prunus mume]/gi|1139789383|gb|ONI22810.1|hypothetical protein PRUPE_2G152700 [Prunus persica]/gi|645254037|ref|XP_008232852.1|PREDICTED: RING-box protein 1a-like [Prunus mume]/gi|596011505|ref|XP_007218617.1|RING-box protein 1a [Prunus persica]	zinc ion binding	Molecular Function	GO:0008270	1
698	0	gi|1139796246|gb|ONI28864.1|hypothetical protein PRUPE_1G165000 [Prunus persica]	telomere maintenance;DNA repair;ATPase activity;Mre11 complex	Biological Process;Biological Process;Molecular Function;Cellular Component	GO:0000723;GO:0006281;GO:0016887;GO:0030870	4
699	0	gi|595820554|ref|XP_007204672.1|protein PLASTID MOVEMENT IMPAIRED 1-RELATED 1 [Prunus persica]/gi|1139762557|gb|ONH97654.1|hypothetical protein PRUPE_7G203900 [Prunus persica]
700	3.7e-64	gi|595864093|ref|XP_007211709.1|endonuclease 4 [Prunus persica]/gi|1139776101|gb|ONI10288.1|hypothetical protein PRUPE_4G038800 [Prunus persica]	nucleic acid binding;endonuclease activity;DNA catabolic process	Molecular Function;Molecular Function;Biological Process	GO:0003676;GO:0004519;GO:0006308	3
701	0	gi|595842118|ref|XP_007208350.1|acetyl-coenzyme A carboxylase carboxyl transferase subunit alpha, chloroplastic [Prunus persica]/gi|1139768865|gb|ONI03628.1|hypothetical protein PRUPE_6G270200 [Prunus persica]/gi|1162561763|ref|XP_020420853.1|acetyl-coenzyme A carboxylase carboxyl transferase subunit alpha, chloroplastic [Prunus persica]	acetyl-CoA carboxylase activity;fatty acid biosynthetic process;acetyl-CoA carboxylase complex	Molecular Function;Biological Process;Cellular Component	GO:0003989;GO:0006633;GO:0009317	3
702	2.5e-157	gi|1139786171|gb|ONI19998.1|hypothetical protein PRUPE_3G309200 [Prunus persica]/gi|1162532598|ref|XP_007216915.2|60S ribosomal protein L7a-1 [Prunus persica]/gi|645250161|ref|XP_008231080.1|PREDICTED: 60S ribosomal protein L7a isoform X2 [Prunus mume]/gi|1220073273|ref|XP_021823133.1|60S ribosomal protein L7a-1 [Prunus avium]	intracellular ribonucleoprotein complex;ribosome biogenesis	Cellular Component;Biological Process	GO:0030529;GO:0042254	2
703
704
705	1.1e-55	gi|1104504389|ref|XP_019073768.1|PREDICTED: uncharacterized protein LOC109122063 [Vitis vinifera]	mitochondrion	Cellular Component	GO:0005739	1
706	0	gi|1139768726|gb|ONI03489.1|hypothetical protein PRUPE_6G260000 [Prunus persica]/gi|1139768727|gb|ONI03490.1|hypothetical protein PRUPE_6G260000 [Prunus persica]/gi|1139768728|gb|ONI03491.1|hypothetical protein PRUPE_6G260000 [Prunus persica]/gi|595840597|ref|XP_007208048.1|L-type lectin-domain containing receptor kinase IV.1 [Prunus persica]	protein kinase activity;ATP binding;protein phosphorylation;integral component of membrane;carbohydrate binding	Molecular Function;Molecular Function;Biological Process;Cellular Component;Molecular Function	GO:0004672;GO:0005524;GO:0006468;GO:0016021;GO:0030246	5
707	0	gi|595832731|ref|XP_007206532.1|L-type lectin-domain containing receptor kinase IV.1 [Prunus persica]	protein kinase activity;ATP binding;protein phosphorylation;integral component of membrane;carbohydrate binding	Molecular Function;Molecular Function;Biological Process;Cellular Component;Molecular Function	GO:0004672;GO:0005524;GO:0006468;GO:0016021;GO:0030246	5
708
709	0	gi|1139787238|gb|ONI20665.1|hypothetical protein PRUPE_2G028400 [Prunus persica]/gi|596021717|ref|XP_007219034.1|pentatricopeptide repeat-containing protein At1g05600 [Prunus persica]/gi|1162528887|ref|XP_020413863.1|pentatricopeptide repeat-containing protein At1g05600 [Prunus persica]/gi|1139787237|gb|ONI20664.1|hypothetical protein PRUPE_2G028400 [Prunus persica]	protein binding	Molecular Function	GO:0005515	1
710	4.1e-120	gi|223519108|gb|EEF25773.1|conserved hypothetical protein [Ricinus communis]	mitochondrion	Cellular Component	GO:0005739	1
711	4.6e-73	gi|1139803556|gb|ONI36174.1|hypothetical protein PRUPE_1G573300 [Prunus persica]	protein serine/threonine kinase activity;ATP binding;protein phosphorylation	Molecular Function;Molecular Function;Biological Process	GO:0004674;GO:0005524;GO:0006468	3
712	0	gi|1162576356|ref|XP_007200961.2|sucrose synthase 3 [Prunus persica]/gi|1139758516|gb|ONH93973.1|hypothetical protein PRUPE_8G264300 [Prunus persica]	starch metabolic process;sucrose metabolic process;response to water deprivation;seed maturation;response to mannitol;sucrose synthase activity	Biological Process;Biological Process;Biological Process;Biological Process;Biological Process;Molecular Function	GO:0005982;GO:0005985;GO:0009414;GO:0010431;GO:0010555;GO:0016157	6
713	0	gi|1139771211|gb|ONI05683.1|hypothetical protein PRUPE_5G018900 [Prunus persica]/gi|1162556816|ref|XP_020419252.1|uncharacterized protein LOC18777514 [Prunus persica]/gi|1139771210|gb|ONI05682.1|hypothetical protein PRUPE_5G018900 [Prunus persica]/gi|1162556818|ref|XP_020419253.1|uncharacterized protein LOC18777514 [Prunus persica]	hydrolase activity, hydrolyzing O-glycosyl compounds;carbohydrate metabolic process;carbohydrate binding	Molecular Function;Biological Process;Molecular Function	GO:0004553;GO:0005975;GO:0030246	3
714	2e-90	gi|1139798684|gb|ONI31302.1|hypothetical protein PRUPE_1G305100 [Prunus persica]/gi|596134705|ref|XP_007222274.1|leucoanthocyanidin reductase [Prunus persica]
715	6.4e-102	gi|1162568614|ref|XP_020423172.1|uncharacterized protein LOC18775352 [Prunus persica]/gi|1139768973|gb|ONI03736.1|hypothetical protein PRUPE_6G278700 [Prunus persica]
716	0	gi|1162570696|ref|XP_007202994.2|flavonoid 3'-monooxygenase [Prunus persica]	monooxygenase activity;iron ion binding;oxidoreductase activity, acting on paired donors, with incorporation or reduction of molecular oxygen;heme binding;oxidation-reduction process	Molecular Function;Molecular Function;Molecular Function;Molecular Function;Biological Process	GO:0004497;GO:0005506;GO:0016705;GO:0020037;GO:0055114	5
717	0	gi|595816933|ref|XP_007204134.1|flavonoid 3'-monooxygenase [Prunus persica]/gi|1139762478|gb|ONH97575.1|hypothetical protein PRUPE_7G197900 [Prunus persica]	monooxygenase activity;iron ion binding;oxidoreductase activity, acting on paired donors, with incorporation or reduction of molecular oxygen;heme binding;oxidation-reduction process	Molecular Function;Molecular Function;Molecular Function;Molecular Function;Biological Process	GO:0004497;GO:0005506;GO:0016705;GO:0020037;GO:0055114	5
718	2.6e-62	gi|1139799288|gb|ONI31906.1|hypothetical protein PRUPE_1G338200 [Prunus persica]/gi|596148267|ref|XP_007222741.1|IAA-alanine resistance protein 1 [Prunus persica]	integral component of membrane;metal ion transport;metal ion transmembrane transporter activity;transmembrane transport	Cellular Component;Biological Process;Molecular Function;Biological Process	GO:0016021;GO:0030001;GO:0046873;GO:0055085	4
719	0	gi|645276206|ref|XP_008243177.1|PREDICTED: allene oxide cyclase 3, chloroplastic [Prunus mume]	circadian rhythm;chloroplast;response to wounding;response to insect;response to blue light;response to absence of light;response to salt stress;jasmonic acid biosynthetic process;response to ethylene;auxin-activated signaling pathway;response to abscisic acid;response to salicylic acid;induced systemic resistance, jasmonic acid mediated signaling pathway;flower development;response to metal ion;…	Biological Process;Cellular Component;Biological Process;Biological Process;Biological Process;Biological Process;Biological Process;Biological Process;Biological Process;Biological Process;Biological Process;Biological Process;Biological Process;Biological Process;Biological Process;Biological Process;Biological Process;Biological Process;Biological Process;Molecular Function;Biological Process;…	GO:0007623;GO:0009507;GO:0009611;GO:0009625;GO:0009637;GO:0009646;GO:0009651;GO:0009695;GO:0009723;GO:0009734;GO:0009737;GO:0009751;GO:0009864;GO:0009908;GO:0010038;GO:0010114;GO:0010218;GO:0033274;GO:0042542;GO:0046423;GO:0048573;GO:0050832;GO:0080186;GO:1900367	24
720	0	gi|1162579326|ref|XP_020409288.1|probable methyltransferase PMT3 [Prunus persica]/gi|1139757795|gb|ONH93252.1|hypothetical protein PRUPE_8G221700 [Prunus persica]/gi|1139757794|gb|ONH93251.1|hypothetical protein PRUPE_8G221700 [Prunus persica]/gi|1162579330|ref|XP_020409290.1|probable methyltransferase PMT3 [Prunus persica]/gi|595793109|ref|XP_007200303.1|probable methyltransferase PMT3 [Prunus p…	methyltransferase activity;integral component of membrane;methylation	Molecular Function;Cellular Component;Biological Process	GO:0008168;GO:0016021;GO:0032259	3
721	3.1e-176	gi|1162515122|ref|XP_020424378.1|5'-3' exoribonuclease 3 isoform X5 [Prunus persica]	nucleic acid binding;5'-3' exoribonuclease activity;nucleus;mRNA processing;zinc ion binding;RNA phosphodiester bond hydrolysis, exonucleolytic	Molecular Function;Molecular Function;Cellular Component;Biological Process;Molecular Function;Biological Process	GO:0003676;GO:0004534;GO:0005634;GO:0006397;GO:0008270;GO:0090503	6
722	0	gi|645257421|ref|XP_008234406.1|PREDICTED: conserved oligomeric Golgi complex subunit 7 [Prunus mume]	cytosol;intracellular protein transport;Golgi organization;embryo development ending in seed dormancy;unidimensional cell growth;meristem structural organization;shoot system morphogenesis;Golgi transport complex;protein retention in Golgi apparatus	Cellular Component;Biological Process;Biological Process;Biological Process;Biological Process;Biological Process;Biological Process;Cellular Component;Biological Process	GO:0005829;GO:0006886;GO:0007030;GO:0009793;GO:0009826;GO:0009933;GO:0010016;GO:0017119;GO:0045053	9
723	0	gi|645268185|ref|XP_008239412.1|PREDICTED: elongator complex protein 3 [Prunus mume]/gi|1220045135|ref|XP_021808462.1|elongator complex protein 3 [Prunus avium]	tRNA wobble uridine modification;histone acetyltransferase activity;nuclear euchromatin;cytosol;regulation of transcription, DNA-templated;cell proliferation;DNA mediated transformation;regulation of auxin mediated signaling pathway;histone acetylation;Elongator holoenzyme complex;organ growth;metal ion binding;iron-sulfur cluster binding;specification of plant organ axis polarity;regulation of l…	Biological Process;Molecular Function;Cellular Component;Cellular Component;Biological Process;Biological Process;Biological Process;Biological Process;Biological Process;Cellular Component;Biological Process;Molecular Function;Molecular Function;Biological Process;Biological Process	GO:0002098;GO:0004402;GO:0005719;GO:0005829;GO:0006355;GO:0008283;GO:0009294;GO:0010928;GO:0016573;GO:0033588;GO:0035265;GO:0046872;GO:0051536;GO:0090708;GO:2000025	15
724	2.7e-88	gi|1220031142|ref|XP_021807625.1|uncharacterized protein LOC110751457 [Prunus avium]	integral component of membrane	Cellular Component	GO:0016021	1
725	1.5e-61	gi|1139789448|gb|ONI22875.1|hypothetical protein PRUPE_2G156200 [Prunus persica]/gi|1220061652|ref|XP_021817081.1|peroxisomal membrane protein 11D [Prunus avium]/gi|1139789446|gb|ONI22873.1|hypothetical protein PRUPE_2G156200 [Prunus persica]/gi|596004308|ref|XP_007218302.1|peroxisomal membrane protein 11D [Prunus persica]/gi|1162528790|ref|XP_020413821.1|peroxisomal membrane protein 11D [Prunus …	integral component of peroxisomal membrane;peroxisome fission	Cellular Component;Biological Process	GO:0005779;GO:0016559	2
726	9e-26	gi|645270473|ref|XP_008240471.1|PREDICTED: chromatin-remodeling complex subunit ies6 [Prunus mume]/gi|1139759101|gb|ONH94198.1|hypothetical protein PRUPE_7G004000 [Prunus persica]/gi|645270475|ref|XP_008240472.1|PREDICTED: chromatin-remodeling complex subunit ies6 [Prunus mume]/gi|1162571578|ref|XP_007203162.2|chromatin-remodeling complex subunit ies6 [Prunus persica]/gi|1139759102|gb|ONH94199.1|…	chromatin remodeling;Ino80 complex	Biological Process;Cellular Component	GO:0006338;GO:0031011	2
727
728	4.7e-17	gi|1139789387|gb|ONI22814.1|hypothetical protein PRUPE_2G152800 [Prunus persica]	integral component of membrane	Cellular Component	GO:0016021	1
729	7e-180	gi|645275280|ref|XP_008242736.1|PREDICTED: nudix hydrolase 19, chloroplastic [Prunus mume]	cytosol;chloroplast;hydrolase activity;metal ion binding	Cellular Component;Cellular Component;Molecular Function;Molecular Function	GO:0005829;GO:0009507;GO:0016787;GO:0046872	4
730	1.4e-65	gi|1139769832|gb|ONI04595.1|hypothetical protein PRUPE_6G329100 [Prunus persica]/gi|595843779|ref|XP_007208682.1|heavy metal-associated isoprenylated plant protein 34 [Prunus persica]	metal ion transport;metal ion binding	Biological Process;Molecular Function	GO:0030001;GO:0046872	2
731	3.7e-136	gi|694322721|ref|XP_009352469.1|PREDICTED: polyadenylate-binding protein RBP45C-like [Pyrus x bretschneideri]	RNA binding	Molecular Function	GO:0003723	1
732	1.1e-88	gi|1139798444|gb|ONI31062.1|hypothetical protein PRUPE_1G289800 [Prunus persica]	intramolecular transferase activity;plant-type cell wall organization or biogenesis	Molecular Function;Biological Process	GO:0016866;GO:0071669	2
733	0	gi|645248519|ref|XP_008230334.1|PREDICTED: 6-phosphogluconate dehydrogenase, decarboxylating 3 [Prunus mume]/gi|645248517|ref|XP_008230333.1|PREDICTED: 6-phosphogluconate dehydrogenase, decarboxylating 3 [Prunus mume]/gi|1027101817|ref|XP_016649362.1|PREDICTED: 6-phosphogluconate dehydrogenase, decarboxylating 3 [Prunus mume]/gi|1220033042|ref|XP_021817392.1|6-phosphogluconate dehydrogenase, deca…	phosphogluconate dehydrogenase (decarboxylating) activity;pentose-phosphate shunt;D-gluconate metabolic process;oxidation-reduction process	Molecular Function;Biological Process;Biological Process;Biological Process	GO:0004616;GO:0006098;GO:0019521;GO:0055114	4
734	0	gi|1162551825|ref|XP_020417545.1|uncharacterized protein LOC109948556 isoform X1 [Prunus persica]	nucleic acid binding	Molecular Function	GO:0003676	1
735	0	gi|1139770377|gb|ONI05140.1|hypothetical protein PRUPE_6G358100 [Prunus persica]/gi|1139770376|gb|ONI05139.1|hypothetical protein PRUPE_6G358100 [Prunus persica]/gi|1162565629|ref|XP_020422187.1|DExH-box ATP-dependent RNA helicase DExH12 [Prunus persica]/gi|595842393|ref|XP_007208410.1|DExH-box ATP-dependent RNA helicase DExH12 [Prunus persica]	nucleic acid binding;ATP binding	Molecular Function;Molecular Function	GO:0003676;GO:0005524	2
736
737	0	gi|645232966|ref|XP_008223115.1|PREDICTED: ISWI chromatin-remodeling complex ATPase CHR11 [Prunus mume]	DNA binding;helicase activity;ATP binding;covalent chromatin modification;NURF complex;ATPase activity;nucleosome binding;ATP-dependent chromatin remodeling	Molecular Function;Molecular Function;Molecular Function;Biological Process;Cellular Component;Molecular Function;Molecular Function;Biological Process	GO:0003677;GO:0004386;GO:0005524;GO:0016569;GO:0016589;GO:0016887;GO:0031491;GO:0043044	8
738	4.3e-26	gi|1162578671|ref|XP_020426542.1|uncharacterized protein LOC109950819 [Prunus persica]
739	0	gi|1139802454|gb|ONI35072.1|hypothetical protein PRUPE_1G513700 [Prunus persica]/gi|596298409|ref|XP_007227487.1|endoplasmic reticulum-Golgi intermediate compartment protein 3 [Prunus persica]	integral component of membrane	Cellular Component	GO:0016021	1
740	2.9e-120	gi|595807057|ref|XP_007202543.1|vacuolar protein sorting-associated protein 2 homolog 1 [Prunus persica]/gi|1139762545|gb|ONH97642.1|hypothetical protein PRUPE_7G203100 [Prunus persica]	vacuolar transport	Biological Process	GO:0007034	1
741	0	gi|1139782674|gb|ONI16501.1|hypothetical protein PRUPE_3G102300 [Prunus persica]/gi|595962605|ref|XP_007216987.1|heat shock 70 kDa protein [Prunus persica]	ATP binding	Molecular Function	GO:0005524	1
742	0	gi|1139778640|gb|ONI12827.1|hypothetical protein PRUPE_4G185700 [Prunus persica]/gi|1162551172|ref|XP_020417330.1|protochlorophyllide reductase, chloroplastic [Prunus persica]/gi|1139778639|gb|ONI12826.1|hypothetical protein PRUPE_4G185700 [Prunus persica]	protochlorophyllide reductase activity;oxidation-reduction process	Molecular Function;Biological Process	GO:0016630;GO:0055114	2
743	0	gi|1162557798|ref|XP_020419606.1|protein IWS1 homolog 1 [Prunus persica]/gi|1139771381|gb|ONI05853.1|hypothetical protein PRUPE_5G026700 [Prunus persica]/gi|1139771382|gb|ONI05854.1|hypothetical protein PRUPE_5G026700 [Prunus persica]/gi|595850684|ref|XP_007209968.1|protein IWS1 homolog 1 [Prunus persica]	nucleus	Cellular Component	GO:0005634	1
744	0	gi|1139767361|gb|ONI02124.1|hypothetical protein PRUPE_6G178400 [Prunus persica]/gi|1162567127|ref|XP_020422666.1|apoptotic chromatin condensation inducer in the nucleus [Prunus persica]	nucleic acid binding	Molecular Function	GO:0003676	1
745	5.6e-128	gi|1139772294|gb|ONI06766.1|hypothetical protein PRUPE_5G079800 [Prunus persica]/gi|595847123|ref|XP_007209262.1|dnaJ homolog subfamily B member 6 [Prunus persica]	plasma membrane	Cellular Component	GO:0005886	1
746	1.8e-71	gi|596288390|ref|XP_007225929.1|serine/arginine-rich splicing factor RSZ22 [Prunus persica]/gi|645226253|ref|XP_008219954.1|PREDICTED: serine/arginine-rich splicing factor RSZ22 [Prunus mume]/gi|1220066011|ref|XP_021819373.1|serine/arginine-rich splicing factor RSZ22-like [Prunus avium]/gi|1220066008|ref|XP_021819372.1|serine/arginine-rich splicing factor RSZ22-like [Prunus avium]/gi|1162517947|r…	RNA binding;zinc ion binding	Molecular Function;Molecular Function	GO:0003723;GO:0008270	2
747	1.9e-112	gi|645278206|ref|XP_008244128.1|PREDICTED: protein XAP5 CIRCADIAN TIMEKEEPER [Prunus mume]	nucleus	Cellular Component	GO:0005634	1
748	2.8e-81	gi|596006437|ref|XP_007218431.1|mediator of RNA polymerase II transcription subunit 31 isoform X1 [Prunus persica]/gi|1139791503|gb|ONI24930.1|hypothetical protein PRUPE_2G269700 [Prunus persica]	RNA polymerase II transcription cofactor activity;regulation of transcription by RNA polymerase II;mediator complex	Molecular Function;Biological Process;Cellular Component	GO:0001104;GO:0006357;GO:0016592	3
749	0	gi|1162575693|ref|XP_020425555.1|uncharacterized protein LOC18766871 [Prunus persica]/gi|1139758430|gb|ONH93887.1|hypothetical protein PRUPE_8G259000 [Prunus persica]	protein binding;ATP binding	Molecular Function;Molecular Function	GO:0005515;GO:0005524	2
750	1.2e-42	gi|645245194|ref|XP_008228765.1|PREDICTED: Golgi SNAP receptor complex member 1-1 [Prunus mume]/gi|1027102549|ref|XP_016649513.1|PREDICTED: Golgi SNAP receptor complex member 1-1 [Prunus mume]/gi|1220043972|ref|XP_021807848.1|Golgi SNAP receptor complex member 1-1 [Prunus avium]/gi|1220043974|ref|XP_021807849.1|Golgi SNAP receptor complex member 1-1 [Prunus avium]	Golgi membrane;cis-Golgi network;ER to Golgi vesicle-mediated transport;protein transport;integral component of membrane	Cellular Component;Cellular Component;Biological Process;Biological Process;Cellular Component	GO:0000139;GO:0005801;GO:0006888;GO:0015031;GO:0016021	5
751	1.7e-50	gi|1139755553|gb|ONH91010.1|hypothetical protein PRUPE_8G088200 [Prunus persica]
752	0	gi|645260094|ref|XP_008235671.1|PREDICTED: rho-N domain-containing protein 1, chloroplastic [Prunus mume]	DNA-templated transcription, termination	Biological Process	GO:0006353	1
753	0	gi|195976673|dbj|BAG68575.1|arginine decarboxylase [Prunus persica]/gi|1139755459|gb|ONH90916.1|hypothetical protein PRUPE_8G083100 [Prunus persica]/gi|595793117|ref|XP_007200307.1|arginine decarboxylase [Prunus persica]	arginine catabolic process;spermidine biosynthetic process;arginine decarboxylase activity	Biological Process;Biological Process;Molecular Function	GO:0006527;GO:0008295;GO:0008792	3
754	5.2e-103	gi|1220094440|ref|XP_021834095.1|zinc transporter 11-like [Prunus avium]	integral component of membrane;metal ion transport;metal ion transmembrane transporter activity;transmembrane transport	Cellular Component;Biological Process;Molecular Function;Biological Process	GO:0016021;GO:0030001;GO:0046873;GO:0055085	4
755	0	gi|1162520331|ref|XP_007225344.2|F-box/LRR-repeat protein 15 [Prunus persica]/gi|1139800460|gb|ONI33078.1|hypothetical protein PRUPE_1G404200 [Prunus persica]
756	0	gi|645230125|ref|XP_008221788.1|PREDICTED: aldehyde dehydrogenase family 2 member B7, mitochondrial [Prunus mume]	oxidoreductase activity, acting on the aldehyde or oxo group of donors, NAD or NADP as acceptor;oxidation-reduction process	Molecular Function;Biological Process	GO:0016620;GO:0055114	2
757	0	gi|1139772515|gb|ONI06987.1|hypothetical protein PRUPE_5G093300 [Prunus persica]	UDP-glucose 4-epimerase activity;galactose metabolic process	Molecular Function;Biological Process	GO:0003978;GO:0006012	2
758	0	gi|1162557858|ref|XP_020419627.1|U-box domain-containing protein 43 [Prunus persica]/gi|1139770995|gb|ONI05467.1|hypothetical protein PRUPE_5G009100 [Prunus persica]/gi|1139770996|gb|ONI05468.1|hypothetical protein PRUPE_5G009100 [Prunus persica]	ubiquitin-protein transferase activity;protein binding;protein ubiquitination	Molecular Function;Molecular Function;Biological Process	GO:0004842;GO:0005515;GO:0016567	3
759	1.2e-134	gi|595795439|ref|XP_007201012.1|serine decarboxylase [Prunus persica]/gi|1139754492|gb|ONH89949.1|hypothetical protein PRUPE_8G026000 [Prunus persica]	carboxy-lyase activity;carboxylic acid metabolic process;pyridoxal phosphate binding	Molecular Function;Biological Process;Molecular Function	GO:0016831;GO:0019752;GO:0030170	3
760	9.4e-139	gi|1139794180|gb|ONI26798.1|hypothetical protein PRUPE_1G046600 [Prunus persica]/gi|1139794179|gb|ONI26797.1|hypothetical protein PRUPE_1G046600 [Prunus persica]/gi|596298489|ref|XP_007227501.1|eukaryotic translation initiation factor [Prunus persica]	translation initiation factor activity;nucleus;cytosol;translational initiation;negative regulation of defense response to virus	Molecular Function;Cellular Component;Cellular Component;Biological Process;Biological Process	GO:0003743;GO:0005634;GO:0005829;GO:0006413;GO:0050687	5
761	1.1e-76	gi|1162568402|ref|XP_020423098.1|60S ribosomal protein L35 [Prunus persica]/gi|1139765632|gb|ONI00395.1|hypothetical protein PRUPE_6G086600 [Prunus persica]/gi|645216800|ref|XP_008222785.1|PREDICTED: 60S ribosomal protein L35-like [Prunus mume]	structural constituent of ribosome;ribosome;translation	Molecular Function;Cellular Component;Biological Process	GO:0003735;GO:0005840;GO:0006412	3
762	0	gi|1220083551|ref|XP_021828453.1|uncharacterized protein LOC110768889 [Prunus avium]
763	1.6e-78	gi|1220065526|ref|XP_021819108.1|uncharacterized protein LOC110761042 [Prunus avium]	zinc ion binding	Molecular Function	GO:0008270	1
764
765	1.2e-53	gi|596148174|ref|XP_007222731.1|4-hydroxybenzoate geranyltransferase 2 [Prunus persica]/gi|1139799435|gb|ONI32053.1|hypothetical protein PRUPE_1G346500 [Prunus persica]	4-hydroxybenzoate decaprenyltransferase activity;ubiquinone biosynthetic process;isoprenoid biosynthetic process;integral component of mitochondrial inner membrane;4-hydroxybenzoate nonaprenyltransferase activity	Molecular Function;Biological Process;Biological Process;Cellular Component;Molecular Function	GO:0002083;GO:0006744;GO:0008299;GO:0031305;GO:0047293	5
766	0	gi|645272748|ref|XP_008241546.1|PREDICTED: probable disease resistance protein At5g66900 [Prunus mume]	defense response;ADP binding	Biological Process;Molecular Function	GO:0006952;GO:0043531	2
767	0	gi|1139768840|gb|ONI03603.1|hypothetical protein PRUPE_6G268200 [Prunus persica]/gi|1162567416|ref|XP_020422762.1|L-type lectin-domain containing receptor kinase VIII.2 [Prunus persica]	integral component of membrane;carbohydrate binding	Cellular Component;Molecular Function	GO:0016021;GO:0030246	2
768	1.5e-68	gi|596288276|ref|XP_007225911.1|60S ribosomal protein L30 [Prunus persica]/gi|1139794997|gb|ONI27615.1|hypothetical protein PRUPE_1G096700 [Prunus persica]/gi|1220095308|ref|XP_021834536.1|60S ribosomal protein L30 [Prunus avium]	structural constituent of ribosome;ribosome;translation	Molecular Function;Cellular Component;Biological Process	GO:0003735;GO:0005840;GO:0006412	3
769	4.7e-175	gi|1139801945|gb|ONI34563.1|hypothetical protein PRUPE_1G487600 [Prunus persica]	metal ion binding	Molecular Function	GO:0046872	1
770	4.3e-145	gi|595848184|ref|XP_007209475.1|50S ribosomal protein L19, chloroplastic [Prunus persica]/gi|1139773739|gb|ONI08211.1|hypothetical protein PRUPE_5G164800 [Prunus persica]	structural constituent of ribosome;ribosome;translation	Molecular Function;Cellular Component;Biological Process	GO:0003735;GO:0005840;GO:0006412	3
771	1.6e-58	gi|1139794713|gb|ONI27331.1|hypothetical protein PRUPE_1G080600 [Prunus persica]/gi|595864441|ref|XP_007211771.1|endochitinase EP3 [Prunus persica]	chitinase activity;carbohydrate metabolic process;chitin catabolic process;chitin binding;cell wall macromolecule catabolic process	Molecular Function;Biological Process;Biological Process;Molecular Function;Biological Process	GO:0004568;GO:0005975;GO:0006032;GO:0008061;GO:0016998	5
772	0	gi|1139793468|gb|ONI26086.1|hypothetical protein PRUPE_1G003100 [Prunus persica]/gi|596286877|ref|XP_007225687.1|dihydroxy-acid dehydratase, chloroplastic [Prunus persica]	dihydroxy-acid dehydratase activity;copper ion binding;branched-chain amino acid biosynthetic process;embryo sac development;pollen development;chloroplast stroma;response to salt stress;root development	Molecular Function;Molecular Function;Biological Process;Biological Process;Biological Process;Cellular Component;Biological Process;Biological Process	GO:0004160;GO:0005507;GO:0009082;GO:0009553;GO:0009555;GO:0009570;GO:0009651;GO:0048364	8
773	0	gi|596148276|ref|XP_007222742.1|beta-amyrin 28-oxidase [Prunus persica]/gi|1139793451|gb|ONI26069.1|hypothetical protein PRUPE_1G002500 [Prunus persica]	monooxygenase activity;iron ion binding;integral component of membrane;oxidoreductase activity, acting on paired donors, with incorporation or reduction of molecular oxygen;heme binding;oxidation-reduction process	Molecular Function;Molecular Function;Cellular Component;Molecular Function;Molecular Function;Biological Process	GO:0004497;GO:0005506;GO:0016021;GO:0016705;GO:0020037;GO:0055114	6
774	3.4e-159	gi|595865584|ref|XP_007211971.1|universal stress protein PHOS32 [Prunus persica]/gi|1139776003|gb|ONI10190.1|hypothetical protein PRUPE_4G033700 [Prunus persica]	cytosol;plasma membrane;response to stress	Cellular Component;Cellular Component;Biological Process	GO:0005829;GO:0005886;GO:0006950	3
775	0	gi|645268288|ref|XP_008239458.1|PREDICTED: SWI/SNF complex component SNF12 homolog [Prunus mume]	protein binding	Molecular Function	GO:0005515	1
776	0	gi|1139784358|gb|ONI18185.1|hypothetical protein PRUPE_3G201500 [Prunus persica]/gi|1162532339|ref|XP_020415020.1|OBERON-like protein [Prunus persica]/gi|1139784359|gb|ONI18186.1|hypothetical protein PRUPE_3G201500 [Prunus persica]/gi|595966384|ref|XP_007217170.1|OBERON-like protein [Prunus persica]/gi|1139784360|gb|ONI18187.1|hypothetical protein PRUPE_3G201500 [Prunus persica]/gi|1139784357|gb|…
777	0	gi|595940835|ref|XP_007215843.1|acyl-protein thioesterase 2 [Prunus persica]/gi|1139782268|gb|ONI16095.1|hypothetical protein PRUPE_3G078700 [Prunus persica]/gi|1139782272|gb|ONI16099.1|hypothetical protein PRUPE_3G078700 [Prunus persica]/gi|1162530615|ref|XP_020414425.1|acyl-protein thioesterase 2 [Prunus persica]/gi|1139782266|gb|ONI16093.1|hypothetical protein PRUPE_3G078700 [Prunus persica]/g…	hydrolase activity	Molecular Function	GO:0016787	1
778	0	gi|1162521263|ref|XP_007222328.2|protein TIFY 8 [Prunus persica]/gi|1139801573|gb|ONI34191.1|hypothetical protein PRUPE_1G467500 [Prunus persica]
779	0	gi|595800824|ref|XP_007201731.1|protein KINESIN LIGHT CHAIN-RELATED 1 [Prunus persica]/gi|1139757857|gb|ONH93314.1|hypothetical protein PRUPE_8G225300 [Prunus persica]	protein binding	Molecular Function	GO:0005515	1
780	0	gi|1220073019|ref|XP_021822998.1|protein NUCLEAR FUSION DEFECTIVE 4-like [Prunus avium]	integral component of membrane	Cellular Component	GO:0016021	1
781	9.5e-136	gi|1220087592|ref|XP_021830573.1|60S ribosomal protein L13a-1-like [Prunus avium]	structural constituent of ribosome;translation;large ribosomal subunit	Molecular Function;Biological Process;Cellular Component	GO:0003735;GO:0006412;GO:0015934	3
782	0	gi|595852453|ref|XP_007210314.1|acid beta-fructofuranosidase 2, vacuolar [Prunus persica]/gi|1139772237|gb|ONI06709.1|hypothetical protein PRUPE_5G075600 [Prunus persica]	sucrose alpha-glucosidase activity;carbohydrate metabolic process;integral component of membrane	Molecular Function;Biological Process;Cellular Component	GO:0004575;GO:0005975;GO:0016021	3
783	0	gi|1139792252|gb|ONI25679.1|hypothetical protein PRUPE_2G314500 [Prunus persica]/gi|1139792253|gb|ONI25680.1|hypothetical protein PRUPE_2G314500 [Prunus persica]/gi|1162524527|ref|XP_020412302.1|WD repeat-containing protein 44 [Prunus persica]/gi|1139792254|gb|ONI25681.1|hypothetical protein PRUPE_2G314500 [Prunus persica]	protein binding	Molecular Function	GO:0005515	1
784	1.3e-97	gi|1139765530|gb|ONI00293.1|hypothetical protein PRUPE_6G080700 [Prunus persica]	ATP binding	Molecular Function	GO:0005524	1
785	2.7e-132	gi|357492397|ref|XP_003616487.1|signal anchor, putative [Medicago truncatula]/gi|355517822|gb|AES99445.1|signal anchor, putative [Medicago truncatula]
786
787
788	1.5e-86	gi|595849545|ref|XP_007209747.1|uncharacterized protein LOC18776155 [Prunus persica]/gi|1139771965|gb|ONI06437.1|hypothetical protein PRUPE_5G060300 [Prunus persica]	integral component of membrane	Cellular Component	GO:0016021	1
789	0	gi|596295497|ref|XP_007227014.1|ALG-2 interacting protein X [Prunus persica]/gi|1139798969|gb|ONI31587.1|hypothetical protein PRUPE_1G321000 [Prunus persica]/gi|1139798968|gb|ONI31586.1|hypothetical protein PRUPE_1G321000 [Prunus persica]	protein binding	Molecular Function	GO:0005515	1
790	0	gi|595842138|ref|XP_007208354.1|neutral ceramidase [Prunus persica]/gi|1139765266|gb|ONI00029.1|hypothetical protein PRUPE_6G063600 [Prunus persica]
791	1.1e-142	gi|1139789430|gb|ONI22857.1|hypothetical protein PRUPE_2G154900 [Prunus persica]/gi|1162527464|ref|XP_020413407.1|serine/arginine-rich splicing factor RS41 isoform X2 [Prunus persica]	mRNA splicing, via spliceosome;RNA binding;spliceosomal complex	Biological Process;Molecular Function;Cellular Component	GO:0000398;GO:0003723;GO:0005681	3
792	2.3e-107	gi|1139786220|gb|ONI20047.1|hypothetical protein PRUPE_3G312200 [Prunus persica]/gi|595936785|ref|XP_007215551.1|V-type proton ATPase subunit C [Prunus persica]	vacuolar proton-transporting V-type ATPase, V1 domain;plant-type vacuole;Golgi apparatus;plasma membrane;chloroplast;unidimensional cell growth;hydrogen ion transmembrane transporter activity;ATP hydrolysis coupled proton transport	Cellular Component;Cellular Component;Cellular Component;Cellular Component;Cellular Component;Biological Process;Molecular Function;Biological Process	GO:0000221;GO:0000325;GO:0005794;GO:0005886;GO:0009507;GO:0009826;GO:0015078;GO:0015991	8
793	0	gi|1139803065|gb|ONI35683.1|hypothetical protein PRUPE_1G550200 [Prunus persica]/gi|596139561|ref|XP_007222409.1|putative methylesterase 12, chloroplastic [Prunus persica]
794	0	gi|1139793681|gb|ONI26299.1|hypothetical protein PRUPE_1G015700 [Prunus persica]/gi|1162512966|ref|XP_020417868.1|uncharacterized protein LOC18788697 [Prunus persica]
795	1.5e-60	gi|645249460|ref|XP_008230761.1|PREDICTED: 60S ribosomal protein L34 [Prunus mume]/gi|595974969|ref|XP_007217809.1|60S ribosomal protein L34 [Prunus persica]/gi|1139785435|gb|ONI19262.1|hypothetical protein PRUPE_3G268200 [Prunus persica]/gi|1220065176|ref|XP_021818926.1|60S ribosomal protein L34 [Prunus avium]	structural constituent of ribosome;ribosome;translation	Molecular Function;Cellular Component;Biological Process	GO:0003735;GO:0005840;GO:0006412	3
796	0	gi|645217227|ref|XP_008224871.1|PREDICTED: V-type proton ATPase subunit a1 [Prunus mume]	vacuolar proton-transporting V-type ATPase, V0 domain;hydrogen ion transmembrane transporter activity;ATP hydrolysis coupled proton transport;integral component of membrane	Cellular Component;Molecular Function;Biological Process;Cellular Component	GO:0000220;GO:0015078;GO:0015991;GO:0016021	4
797	1.5e-66	gi|1139799981|gb|ONI32599.1|hypothetical protein PRUPE_1G375100 [Prunus persica]/gi|1139799982|gb|ONI32600.1|hypothetical protein PRUPE_1G375100 [Prunus persica]/gi|1139799980|gb|ONI32598.1|hypothetical protein PRUPE_1G375100 [Prunus persica]	nuclease activity;protein binding;nucleic acid phosphodiester bond hydrolysis	Molecular Function;Molecular Function;Biological Process	GO:0004518;GO:0005515;GO:0090305	3
798	3e-135	gi|1139786221|gb|ONI20048.1|hypothetical protein PRUPE_3G312200 [Prunus persica]	vacuolar proton-transporting V-type ATPase, V1 domain;plant-type vacuole;Golgi apparatus;plasma membrane;chloroplast;unidimensional cell growth;hydrogen ion transmembrane transporter activity;ATP hydrolysis coupled proton transport	Cellular Component;Cellular Component;Cellular Component;Cellular Component;Cellular Component;Biological Process;Molecular Function;Biological Process	GO:0000221;GO:0000325;GO:0005794;GO:0005886;GO:0009507;GO:0009826;GO:0015078;GO:0015991	8
799	4.2e-135	gi|1162520685|ref|XP_007223478.2|probable phospholipid hydroperoxide glutathione peroxidase [Prunus persica]/gi|1139796574|gb|ONI29192.1|hypothetical protein PRUPE_1G186500 [Prunus persica]/gi|1139796573|gb|ONI29191.1|hypothetical protein PRUPE_1G186500 [Prunus persica]/gi|1162520687|ref|XP_007223477.2|probable phospholipid hydroperoxide glutathione peroxidase [Prunus persica]	glutathione peroxidase activity;endosome;endoplasmic reticulum;trans-Golgi network;abscisic acid-activated signaling pathway;integral component of membrane;response to hydrogen peroxide;cellular response to water deprivation;oxidation-reduction process;cellular oxidant detoxification	Molecular Function;Cellular Component;Cellular Component;Cellular Component;Biological Process;Cellular Component;Biological Process;Biological Process;Biological Process;Biological Process	GO:0004602;GO:0005768;GO:0005783;GO:0005802;GO:0009738;GO:0016021;GO:0042542;GO:0042631;GO:0055114;GO:0098869	10
800	9.1e-46	gi|1139797002|gb|ONI29620.1|hypothetical protein PRUPE_1G206000 [Prunus persica]/gi|1162522530|ref|XP_020411622.1|uncharacterized protein LOC18793123 [Prunus persica]	protein folding;protein transport	Biological Process;Biological Process	GO:0006457;GO:0015031	2
801	2.2e-82	gi|1139797002|gb|ONI29620.1|hypothetical protein PRUPE_1G206000 [Prunus persica]/gi|1162522530|ref|XP_020411622.1|uncharacterized protein LOC18793123 [Prunus persica]	protein folding;protein transport	Biological Process;Biological Process	GO:0006457;GO:0015031	2
802
803
804	0	gi|1139771092|gb|ONI05564.1|hypothetical protein PRUPE_5G013100 [Prunus persica]/gi|595857602|ref|XP_007210577.1|abscisic acid 8'-hydroxylase 1 [Prunus persica]	monooxygenase activity;iron ion binding;integral component of membrane;oxidoreductase activity, acting on paired donors, with incorporation or reduction of molecular oxygen;heme binding;oxidation-reduction process	Molecular Function;Molecular Function;Cellular Component;Molecular Function;Molecular Function;Biological Process	GO:0004497;GO:0005506;GO:0016021;GO:0016705;GO:0020037;GO:0055114	6
805	3e-176	gi|1220034616|ref|XP_021825622.1|spastin isoform X1 [Prunus avium]	ATP binding	Molecular Function	GO:0005524	1
806	3.4e-121	gi|596049257|ref|XP_007220475.1|21 kDa protein [Prunus persica]/gi|1139791662|gb|ONI25089.1|hypothetical protein PRUPE_2G279900 [Prunus persica]	enzyme inhibitor activity;negative regulation of catalytic activity	Molecular Function;Biological Process	GO:0004857;GO:0043086	2
807	3.7e-78	gi|339715868|gb|AEJ88218.1|chalcone flavonone isomerase [Prunus persica]/gi|1139791391|gb|ONI24818.1|hypothetical protein PRUPE_2G263900 [Prunus persica]/gi|596006005|ref|XP_007218407.1|probable chalcone--flavonone isomerase 3 [Prunus persica]	intramolecular lyase activity	Molecular Function	GO:0016872	1
808	8.2e-112	gi|1139795547|gb|ONI28165.1|hypothetical protein PRUPE_1G127900 [Prunus persica]/gi|596288657|ref|XP_007225973.1|major allergen Pru ar 1 [Prunus persica]	defense response;response to biotic stimulus	Biological Process;Biological Process	GO:0006952;GO:0009607	2
809	1.5e-107	gi|1162522270|ref|XP_020411541.1|ubiquitin thioesterase otubain-like [Prunus persica]/gi|1162522272|ref|XP_020411542.1|ubiquitin thioesterase otubain-like [Prunus persica]/gi|1139797174|gb|ONI29792.1|hypothetical protein PRUPE_1G215300 [Prunus persica]	thiol-dependent ubiquitin-specific protease activity;nucleus;NEDD8-specific protease activity;ubiquitin binding;protein K48-linked deubiquitination	Molecular Function;Cellular Component;Molecular Function;Molecular Function;Biological Process	GO:0004843;GO:0005634;GO:0019784;GO:0043130;GO:0071108	5
810
811	1.6e-64	gi|1162567080|ref|XP_020422644.1|uncharacterized protein At2g27730, mitochondrial [Prunus persica]/gi|595830907|ref|XP_007206162.1|uncharacterized protein At2g27730, mitochondrial [Prunus persica]/gi|1139766550|gb|ONI01313.1|hypothetical protein PRUPE_6G131900 [Prunus persica]/gi|1139766551|gb|ONI01314.1|hypothetical protein PRUPE_6G131900 [Prunus persica]/gi|1139766552|gb|ONI01315.1|hypothetical…	integral component of membrane	Cellular Component	GO:0016021	1
812	4.1e-129	gi|595848973|ref|XP_007209637.1|uncharacterized protein LOC18777484 [Prunus persica]/gi|1139772916|gb|ONI07388.1|hypothetical protein PRUPE_5G116900 [Prunus persica]	integral component of membrane	Cellular Component	GO:0016021	1
813	2.3e-56	gi|339715868|gb|AEJ88218.1|chalcone flavonone isomerase [Prunus persica]/gi|1139791391|gb|ONI24818.1|hypothetical protein PRUPE_2G263900 [Prunus persica]/gi|596006005|ref|XP_007218407.1|probable chalcone--flavonone isomerase 3 [Prunus persica]	intramolecular lyase activity	Molecular Function	GO:0016872	1
814	0	gi|1139772298|gb|ONI06770.1|hypothetical protein PRUPE_5G080100 [Prunus persica]/gi|1162559847|ref|XP_007209999.2|IRK-interacting protein [Prunus persica]
815	5.4e-95	gi|1162513909|ref|XP_007223114.2|beta-amylase 1, chloroplastic [Prunus persica]/gi|1139794279|gb|ONI26897.1|hypothetical protein PRUPE_1G053800 [Prunus persica]	polysaccharide catabolic process;beta-amylase activity;amylopectin maltohydrolase activity	Biological Process;Molecular Function;Molecular Function	GO:0000272;GO:0016161;GO:0102229	3
816	5.2e-77	gi|1139755008|gb|ONH90465.1|hypothetical protein PRUPE_8G055400 [Prunus persica]	DNA binding;DNA-directed DNA polymerase activity;DNA-dependent DNA replication;epsilon DNA polymerase complex;DNA biosynthetic process	Molecular Function;Molecular Function;Biological Process;Cellular Component;Biological Process	GO:0003677;GO:0003887;GO:0006261;GO:0008622;GO:0071897	5
817	1.8e-151	gi|1139759947|gb|ONH95044.1|hypothetical protein PRUPE_7G048200 [Prunus persica]/gi|595939366|ref|XP_007215746.1|pre-mRNA-splicing factor ISY1 homolog [Prunus persica]/gi|1139759946|gb|ONH95043.1|hypothetical protein PRUPE_7G048200 [Prunus persica]	generation of catalytic spliceosome for second transesterification step	Biological Process	GO:0000350	1
818	5.2e-57	gi|1139759947|gb|ONH95044.1|hypothetical protein PRUPE_7G048200 [Prunus persica]/gi|595939366|ref|XP_007215746.1|pre-mRNA-splicing factor ISY1 homolog [Prunus persica]/gi|1139759946|gb|ONH95043.1|hypothetical protein PRUPE_7G048200 [Prunus persica]	generation of catalytic spliceosome for second transesterification step	Biological Process	GO:0000350	1
819	4.9e-91	gi|645306559|ref|XP_008246196.1|PREDICTED: nuclear speckle splicing regulatory protein 1-like, partial [Prunus mume]
820	0	gi|595913368|ref|XP_007214564.1|ABC transporter C family member 2 [Prunus persica]/gi|1139776928|gb|ONI11115.1|hypothetical protein PRUPE_4G088500 [Prunus persica]/gi|1162550658|ref|XP_020417144.1|ABC transporter C family member 2 [Prunus persica]/gi|1139776929|gb|ONI11116.1|hypothetical protein PRUPE_4G088500 [Prunus persica]	ATP binding;integral component of membrane;ATPase activity, coupled to transmembrane movement of substances;transmembrane transport	Molecular Function;Cellular Component;Molecular Function;Biological Process	GO:0005524;GO:0016021;GO:0042626;GO:0055085	4
821	1.1e-147	gi|596187314|ref|XP_007223394.1|14-3-3-like protein [Prunus persica]/gi|1139802582|gb|ONI35200.1|hypothetical protein PRUPE_1G521900 [Prunus persica]/gi|1220044585|ref|XP_021808170.1|14-3-3-like protein isoform X1 [Prunus avium]	protein domain specific binding	Molecular Function	GO:0019904	1
822	0	gi|595852284|ref|XP_007210279.1|dolichyl-diphosphooligosaccharide--protein glycosyltransferase subunit 1A [Prunus persica]/gi|1139770956|gb|ONI05428.1|hypothetical protein PRUPE_5G006900 [Prunus persica]	dolichyl-diphosphooligosaccharide-protein glycotransferase activity;endoplasmic reticulum membrane;protein glycosylation;integral component of membrane	Molecular Function;Cellular Component;Biological Process;Cellular Component	GO:0004579;GO:0005789;GO:0006486;GO:0016021	4
823	2e-127	gi|1220077802|ref|XP_021804373.1|putative disease resistance protein RGA3, partial [Prunus avium]	defense response;ADP binding	Biological Process;Molecular Function	GO:0006952;GO:0043531	2
824	0	gi|1139796227|gb|ONI28845.1|hypothetical protein PRUPE_1G164800 [Prunus persica]/gi|596171100|ref|XP_007223132.1|UDP-glucuronate 4-epimerase 6 [Prunus persica]	carbohydrate metabolic process;integral component of membrane;racemase and epimerase activity, acting on carbohydrates and derivatives;coenzyme binding	Biological Process;Cellular Component;Molecular Function;Molecular Function	GO:0005975;GO:0016021;GO:0016857;GO:0050662	4
825	1.9e-111	gi|1139799695|gb|ONI32313.1|hypothetical protein PRUPE_1G360500 [Prunus persica]/gi|1162514014|ref|XP_020420956.1|ribonuclease P protein subunit p25-like protein [Prunus persica]/gi|1139799696|gb|ONI32314.1|hypothetical protein PRUPE_1G360500 [Prunus persica]/gi|1162514012|ref|XP_020420952.1|ribonuclease P protein subunit p25-like protein [Prunus persica]/gi|1139799694|gb|ONI32312.1|hypothetical …	nucleic acid binding	Molecular Function	GO:0003676	1
826	1.9e-26	gi|1139795268|gb|ONI27886.1|hypothetical protein PRUPE_1G109600 [Prunus persica]/gi|596295817|ref|XP_007227068.1|DEAD-box ATP-dependent RNA helicase 46 [Prunus persica]	nucleic acid binding;ATP binding	Molecular Function;Molecular Function	GO:0003676;GO:0005524	2
827	0	gi|1139791547|gb|ONI24974.1|hypothetical protein PRUPE_2G273100 [Prunus persica]
828	0	gi|1220064863|ref|XP_021818758.1|NADP-dependent malic enzyme [Prunus avium]	malate dehydrogenase (decarboxylating) (NAD+) activity;malate dehydrogenase (decarboxylating) (NADP+) activity;malate metabolic process;zinc ion binding;chloroplast;protein homodimerization activity;cobalt ion binding;NAD binding;protein homotetramerization;oxidation-reduction process	Molecular Function;Molecular Function;Biological Process;Molecular Function;Cellular Component;Molecular Function;Molecular Function;Molecular Function;Biological Process;Biological Process	GO:0004471;GO:0004473;GO:0006108;GO:0008270;GO:0009507;GO:0042803;GO:0050897;GO:0051287;GO:0051289;GO:0055114	10
829	3.9e-67	gi|595912333|ref|XP_007214430.1|codeine O-demethylase [Prunus persica]/gi|1139779640|gb|ONI13827.1|hypothetical protein PRUPE_4G248200 [Prunus persica]	oxidoreductase activity;metal ion binding;oxidation-reduction process	Molecular Function;Molecular Function;Biological Process	GO:0016491;GO:0046872;GO:0055114	3
830	0	gi|1162551205|ref|XP_020417341.1|protein STRUBBELIG-RECEPTOR FAMILY 8 [Prunus persica]/gi|1139775691|gb|ONI09878.1|hypothetical protein PRUPE_4G015700 [Prunus persica]	protein kinase activity;protein binding;ATP binding;protein phosphorylation;integral component of membrane	Molecular Function;Molecular Function;Molecular Function;Biological Process;Cellular Component	GO:0004672;GO:0005515;GO:0005524;GO:0006468;GO:0016021	5
831	0	gi|596234768|ref|XP_007224341.1|probable trehalose-phosphate phosphatase D [Prunus persica]/gi|1139802455|gb|ONI35073.1|hypothetical protein PRUPE_1G513800 [Prunus persica]	trehalose-phosphatase activity;trehalose biosynthetic process;dephosphorylation	Molecular Function;Biological Process;Biological Process	GO:0004805;GO:0005992;GO:0016311	3
832
833	0	gi|1139801521|gb|ONI34139.1|hypothetical protein PRUPE_1G464500 [Prunus persica]	protein binding	Molecular Function	GO:0005515	1
834	1.3e-143	gi|595837558|ref|XP_007207482.1|CBS domain-containing protein CBSX3, mitochondrial [Prunus persica]/gi|1139764818|gb|ONH99580.1|hypothetical protein PRUPE_6G037200 [Prunus persica]/gi|1162566451|ref|XP_020422443.1|CBS domain-containing protein CBSX3, mitochondrial [Prunus persica]
835	0	gi|1139800472|gb|ONI33090.1|hypothetical protein PRUPE_1G405000 [Prunus persica]/gi|1162510597|ref|XP_020416331.1|trihelix transcription factor GTL2 [Prunus persica]/gi|1162510595|ref|XP_020416293.1|trihelix transcription factor GTL2 [Prunus persica]/gi|1139800474|gb|ONI33092.1|hypothetical protein PRUPE_1G405000 [Prunus persica]/gi|596224582|ref|XP_007224165.1|trihelix transcription factor GTL2 …
836	4.2e-49	gi|595807755|ref|XP_007202663.1|uncharacterized protein LOC18770799 [Prunus persica]/gi|1139763543|gb|ONH98640.1|hypothetical protein PRUPE_7G259500 [Prunus persica]
837
838	0	gi|1139770972|gb|ONI05444.1|hypothetical protein PRUPE_5G007800 [Prunus persica]/gi|595859139|ref|XP_007210893.1|vacuolar protein sorting-associated protein 51 homolog [Prunus persica]
839	0	gi|1139774291|gb|ONI08763.1|hypothetical protein PRUPE_5G199600 [Prunus persica]
840	4e-38	gi|595807755|ref|XP_007202663.1|uncharacterized protein LOC18770799 [Prunus persica]/gi|1139763543|gb|ONH98640.1|hypothetical protein PRUPE_7G259500 [Prunus persica]
841	0	gi|595861158|ref|XP_007211283.1|granule-bound starch synthase 1, chloroplastic/amyloplastic [Prunus persica]/gi|1139773170|gb|ONI07642.1|hypothetical protein PRUPE_5G132800 [Prunus persica]/gi|1162556682|ref|XP_020419205.1|granule-bound starch synthase 1, chloroplastic/amyloplastic [Prunus persica]/gi|1139773169|gb|ONI07641.1|hypothetical protein PRUPE_5G132800 [Prunus persica]	glycogen (starch) synthase activity;amyloplast;chloroplast;starch biosynthetic process	Molecular Function;Cellular Component;Cellular Component;Biological Process	GO:0004373;GO:0009501;GO:0009507;GO:0019252	4
842	0	gi|1139782134|gb|ONI15961.1|hypothetical protein PRUPE_3G071300 [Prunus persica]/gi|1139782133|gb|ONI15960.1|hypothetical protein PRUPE_3G071300 [Prunus persica]/gi|1139782132|gb|ONI15959.1|hypothetical protein PRUPE_3G071300 [Prunus persica]/gi|595964185|ref|XP_007217050.1|heat shock 70 kDa protein 15 [Prunus persica]	ATP binding	Molecular Function	GO:0005524	1
843
844	0	gi|595837248|ref|XP_007207418.1|probable serine/threonine-protein kinase BSK3 isoform X2 [Prunus persica]/gi|1139765294|gb|ONI00057.1|hypothetical protein PRUPE_6G065600 [Prunus persica]	protein kinase activity;protein binding;ATP binding;protein phosphorylation	Molecular Function;Molecular Function;Molecular Function;Biological Process	GO:0004672;GO:0005515;GO:0005524;GO:0006468	4
845	4.1e-68	gi|1139786765|gb|ONI20192.1|hypothetical protein PRUPE_2G002100 [Prunus persica]/gi|596004279|ref|XP_007218298.1|ATP-dependent Clp protease ATP-binding subunit CLPT1, chloroplastic [Prunus persica]	protein metabolic process	Biological Process	GO:0019538	1
846	0	gi|1139798939|gb|ONI31557.1|hypothetical protein PRUPE_1G319600 [Prunus persica]/gi|1162515852|ref|XP_007225431.2|DExH-box ATP-dependent RNA helicase DExH5, mitochondrial isoform X1 [Prunus persica]	RNA binding;helicase activity;ATP binding	Molecular Function;Molecular Function;Molecular Function	GO:0003723;GO:0004386;GO:0005524	3
847	5.8e-54	gi|1139785374|gb|ONI19201.1|hypothetical protein PRUPE_3G263800 [Prunus persica]/gi|595931826|ref|XP_007215367.1|uncharacterized protein At5g39570 [Prunus persica]
848	1.7e-139	gi|595846392|ref|XP_007209123.1|methionine gamma-lyase [Prunus persica]/gi|1139773130|gb|ONI07602.1|hypothetical protein PRUPE_5G129800 [Prunus persica]	catalytic activity;pyridoxal phosphate binding	Molecular Function;Molecular Function	GO:0003824;GO:0030170	2
849	6.5e-50	gi|1139794925|gb|ONI27543.1|hypothetical protein PRUPE_1G093600 [Prunus persica]	oxidoreductase activity, acting on CH-OH group of donors;flavin adenine dinucleotide binding;oxidation-reduction process	Molecular Function;Molecular Function;Biological Process	GO:0016614;GO:0050660;GO:0055114	3
850	0	gi|1162512119|ref|XP_007222935.2|ankyrin repeat-containing protein BDA1 [Prunus persica]/gi|1139800505|gb|ONI33123.1|hypothetical protein PRUPE_1G407000 [Prunus persica]	protein binding;integral component of membrane	Molecular Function;Cellular Component	GO:0005515;GO:0016021	2
851	4.8e-154	gi|645270531|ref|XP_008240499.1|PREDICTED: protein QUIRKY [Prunus mume]	endoplasmic reticulum;plasma membrane;plasmodesma;integral component of membrane	Cellular Component;Cellular Component;Cellular Component;Cellular Component	GO:0005783;GO:0005886;GO:0009506;GO:0016021	4
852	2.3e-100	gi|1139799579|gb|ONI32197.1|hypothetical protein PRUPE_1G353600 [Prunus persica]	ubiquitin-dependent protein catabolic process;protein ubiquitination	Biological Process;Biological Process	GO:0006511;GO:0016567	2
853	0	gi|1162576593|ref|XP_020425875.1|putative G3BP-like protein isoform X1 [Prunus persica]	mRNA binding	Molecular Function	GO:0003729	1
854	2.3e-86	gi|595860648|ref|XP_007211182.1|molybdate-anion transporter [Prunus persica]/gi|1139773104|gb|ONI07576.1|hypothetical protein PRUPE_5G128400 [Prunus persica]	molybdate ion transmembrane transporter activity;molybdate ion transport;integral component of membrane	Molecular Function;Biological Process;Cellular Component	GO:0015098;GO:0015689;GO:0016021	3
855	2.2e-63	gi|1139794367|gb|ONI26985.1|hypothetical protein PRUPE_1G060800 [Prunus persica]/gi|596188851|ref|XP_007223456.1|inosine triphosphate pyrophosphatase [Prunus persica]	nucleoside triphosphate catabolic process;nucleoside-triphosphate diphosphatase activity	Biological Process;Molecular Function	GO:0009143;GO:0047429	2
856	3.4e-101	gi|1220035175|ref|XP_021828468.1|CAX-interacting protein 4 [Prunus avium]	nucleic acid binding;zinc ion binding	Molecular Function;Molecular Function	GO:0003676;GO:0008270	2
857	3.4e-98	gi|595806739|ref|XP_007202493.1|tubulin-folding cofactor B isoform X2 [Prunus persica]/gi|1139763521|gb|ONH98618.1|hypothetical protein PRUPE_7G257800 [Prunus persica]
858
859
860
861	3.2e-31	gi|645276352|ref|XP_008243246.1|PREDICTED: universal stress protein YxiE-like [Prunus mume]	response to stress	Biological Process	GO:0006950	1
862	2.9e-128	gi|595793213|ref|XP_007200355.1|UDP-galactose transporter 2 [Prunus persica]/gi|1139757159|gb|ONH92616.1|hypothetical protein PRUPE_8G184100 [Prunus persica]	integral component of membrane	Cellular Component	GO:0016021	1
863	9.6e-164	gi|1139772708|gb|ONI07180.1|hypothetical protein PRUPE_5G104700 [Prunus persica]/gi|595850351|ref|XP_007209898.1|uncharacterized protein LOC18777146 [Prunus persica]	integral component of membrane	Cellular Component	GO:0016021	1
864	0	gi|1162575110|ref|XP_020425353.1|7-deoxyloganetin glucosyltransferase [Prunus persica]	metabolic process;transferase activity, transferring hexosyl groups	Biological Process;Molecular Function	GO:0008152;GO:0016758	2
865	1.6e-68	gi|645242995|ref|XP_008227783.1|PREDICTED: 60S ribosomal protein L26-1 [Prunus mume]/gi|596110848|ref|XP_007221514.1|60S ribosomal protein L26-1 [Prunus persica]/gi|1139780872|gb|ONI14699.1|hypothetical protein PRUPE_3G002900 [Prunus persica]/gi|1220053412|ref|XP_021812758.1|60S ribosomal protein L26-1 [Prunus avium]	structural constituent of ribosome;translation;large ribosomal subunit	Molecular Function;Biological Process;Cellular Component	GO:0003735;GO:0006412;GO:0015934	3
866	2.7e-144	gi|645219299|ref|XP_008235060.1|PREDICTED: 40S ribosomal protein S6 [Prunus mume]/gi|595828959|ref|XP_007205780.1|40S ribosomal protein S6 [Prunus persica]/gi|1139767577|gb|ONI02340.1|hypothetical protein PRUPE_6G192100 [Prunus persica]	structural constituent of ribosome;ribosome;translation	Molecular Function;Cellular Component;Biological Process	GO:0003735;GO:0005840;GO:0006412	3
867
868	1.3e-75	gi|596215261|ref|XP_007223914.1|LON peptidase N-terminal domain and RING finger protein 2 [Prunus persica]/gi|1139796158|gb|ONI28776.1|hypothetical protein PRUPE_1G160800 [Prunus persica]
869	0	gi|1139765890|gb|ONI00653.1|hypothetical protein PRUPE_6G100700 [Prunus persica]/gi|595823792|ref|XP_007205129.1|uncharacterized protein LOC18773350 [Prunus persica]	zinc ion binding;integral component of membrane	Molecular Function;Cellular Component	GO:0008270;GO:0016021	2
870
871	3.2e-79	gi|595793473|ref|XP_007200485.1|uncharacterized protein At4g13200, chloroplastic [Prunus persica]/gi|1139757505|gb|ONH92962.1|hypothetical protein PRUPE_8G204400 [Prunus persica]
872	2.9e-173	gi|645238379|ref|XP_008225652.1|PREDICTED: dihydroceramide fatty acyl 2-hydroxylase FAH1-like [Prunus mume]/gi|645238376|ref|XP_008225651.1|PREDICTED: dihydroceramide fatty acyl 2-hydroxylase FAH1-like [Prunus mume]	iron ion binding;lipid biosynthetic process;integral component of membrane;oxidoreductase activity;oxidation-reduction process	Molecular Function;Biological Process;Cellular Component;Molecular Function;Biological Process	GO:0005506;GO:0008610;GO:0016021;GO:0016491;GO:0055114	5
873	0	gi|1220054234|ref|XP_021813176.1|shaggy-related protein kinase eta [Prunus avium]	protein serine/threonine kinase activity;ATP binding;plasma membrane;detection of brassinosteroid stimulus;response to auxin;multidimensional cell growth;leaf morphogenesis;identical protein binding;protein autophosphorylation;positive regulation of protein export from nucleus;root hair cell differentiation;negative regulation of brassinosteroid mediated signaling pathway	Molecular Function;Molecular Function;Cellular Component;Biological Process;Biological Process;Biological Process;Biological Process;Molecular Function;Biological Process;Biological Process;Biological Process;Biological Process	GO:0004674;GO:0005524;GO:0005886;GO:0009729;GO:0009733;GO:0009825;GO:0009965;GO:0042802;GO:0046777;GO:0046827;GO:0048765;GO:1900458	12
874	0	gi|1139775464|gb|ONI09651.1|hypothetical protein PRUPE_4G002100 [Prunus persica]/gi|1162550736|ref|XP_007211994.2|glucan endo-1,3-beta-glucosidase 5 [Prunus persica]	hydrolase activity, hydrolyzing O-glycosyl compounds;carbohydrate metabolic process;integral component of membrane	Molecular Function;Biological Process;Cellular Component	GO:0004553;GO:0005975;GO:0016021	3
875	0	gi|1139761882|gb|ONH96979.1|hypothetical protein PRUPE_7G163100 [Prunus persica]/gi|1162569426|ref|XP_020423419.1|beta-galactosidase 3 [Prunus persica]/gi|1139761879|gb|ONH96976.1|hypothetical protein PRUPE_7G163100 [Prunus persica]/gi|1139761881|gb|ONH96978.1|hypothetical protein PRUPE_7G163100 [Prunus persica]/gi|1139761880|gb|ONH96977.1|hypothetical protein PRUPE_7G163100 [Prunus persica]	beta-galactosidase activity;carbohydrate metabolic process;carbohydrate binding	Molecular Function;Biological Process;Molecular Function	GO:0004565;GO:0005975;GO:0030246	3
876	0	gi|1162562449|ref|XP_007207288.2|cell division control protein 48 homolog D [Prunus persica]/gi|1139768254|gb|ONI03017.1|hypothetical protein PRUPE_6G233700 [Prunus persica]	ATP binding;hydrolase activity	Molecular Function;Molecular Function	GO:0005524;GO:0016787	2
877	0	gi|1139775588|gb|ONI09775.1|hypothetical protein PRUPE_4G008600 [Prunus persica]/gi|595880888|ref|XP_007212313.1|cytochrome b561 and DOMON domain-containing protein At5g47530 [Prunus persica]	integral component of membrane;oxidation-reduction process	Cellular Component;Biological Process	GO:0016021;GO:0055114	2
878	0	gi|596139752|ref|XP_007222412.1|probable aldo-keto reductase 2 [Prunus persica]/gi|1139796398|gb|ONI29016.1|hypothetical protein PRUPE_1G175800 [Prunus persica]
879	1.7e-35	gi|1139797935|gb|ONI30553.1|hypothetical protein PRUPE_1G258100 [Prunus persica]/gi|596298706|ref|XP_007227537.1|MLP-like protein 423 [Prunus persica]	defense response;response to biotic stimulus	Biological Process;Biological Process	GO:0006952;GO:0009607	2
880	0	gi|1162557829|ref|XP_020419615.1|protein EDS1L [Prunus persica]/gi|1139774014|gb|ONI08486.1|hypothetical protein PRUPE_5G180900 [Prunus persica]	lipid metabolic process;hydrolase activity	Biological Process;Molecular Function	GO:0006629;GO:0016787	2
881	0	gi|1139774015|gb|ONI08487.1|hypothetical protein PRUPE_5G181000 [Prunus persica]	lipid metabolic process;hydrolase activity	Biological Process;Molecular Function	GO:0006629;GO:0016787	2
882	0	gi|1162576262|ref|XP_020425747.1|uncharacterized protein LOC18766849 [Prunus persica]/gi|1139758192|gb|ONH93649.1|hypothetical protein PRUPE_8G244100 [Prunus persica]/gi|595790489|ref|XP_007198993.1|uncharacterized protein LOC18766849 [Prunus persica]/gi|1139758191|gb|ONH93648.1|hypothetical protein PRUPE_8G244100 [Prunus persica]
883	1.4e-83	gi|1139796397|gb|ONI29015.1|hypothetical protein PRUPE_1G175700 [Prunus persica]
884	6.2e-101	gi|596139752|ref|XP_007222412.1|probable aldo-keto reductase 2 [Prunus persica]/gi|1139796398|gb|ONI29016.1|hypothetical protein PRUPE_1G175800 [Prunus persica]
885	0	gi|596186983|ref|XP_007223355.1|uncharacterized protein LOC18792197 [Prunus persica]/gi|1139801664|gb|ONI34282.1|hypothetical protein PRUPE_1G472800 [Prunus persica]
886	0	gi|1139778805|gb|ONI12992.1|hypothetical protein PRUPE_4G196200 [Prunus persica]/gi|1162550515|ref|XP_020417100.1|G-type lectin S-receptor-like serine/threonine-protein kinase At4g27290 [Prunus persica]/gi|1162550517|ref|XP_020417101.1|G-type lectin S-receptor-like serine/threonine-protein kinase At4g27290 [Prunus persica]/gi|1139778803|gb|ONI12990.1|hypothetical protein PRUPE_4G196200 [Prunus pe…	protein serine/threonine kinase activity;ATP binding;protein phosphorylation;integral component of membrane;recognition of pollen	Molecular Function;Molecular Function;Biological Process;Cellular Component;Biological Process	GO:0004674;GO:0005524;GO:0006468;GO:0016021;GO:0048544	5
887	0	gi|1139785024|gb|ONI18851.1|hypothetical protein PRUPE_3G243600 [Prunus persica]/gi|595972279|ref|XP_007217632.1|probable inactive ATP-dependent zinc metalloprotease FTSHI 3, chloroplastic [Prunus persica]/gi|1162531564|ref|XP_020414743.1|probable inactive ATP-dependent zinc metalloprotease FTSHI 3, chloroplastic [Prunus persica]/gi|1139785025|gb|ONI18852.1|hypothetical protein PRUPE_3G243600 [Pr…	metalloendopeptidase activity;ATP binding;proteolysis;zinc ion binding;integral component of membrane	Molecular Function;Molecular Function;Biological Process;Molecular Function;Cellular Component	GO:0004222;GO:0005524;GO:0006508;GO:0008270;GO:0016021	5
888	9.3e-136	gi|1162574738|ref|XP_020425231.1|angio-associated migratory cell protein [Prunus persica]/gi|595795962|ref|XP_007201083.1|angio-associated migratory cell protein [Prunus persica]/gi|1162574740|ref|XP_020425232.1|angio-associated migratory cell protein [Prunus persica]/gi|1162574742|ref|XP_020425233.1|angio-associated migratory cell protein [Prunus persica]/gi|1139754898|gb|ONH90355.1|hypothetical…	protein binding	Molecular Function	GO:0005515	1
889	4.8e-48	gi|1220076927|ref|XP_021825053.1|probable disease resistance protein At5g66890 [Prunus avium]	defense response;ADP binding	Biological Process;Molecular Function	GO:0006952;GO:0043531	2
890	0	gi|1162514030|ref|XP_020421022.1|uncharacterized protein LOC18788866 [Prunus persica]/gi|1162514034|ref|XP_020421034.1|uncharacterized protein LOC18788866 [Prunus persica]/gi|1162514032|ref|XP_020421030.1|uncharacterized protein LOC18788866 [Prunus persica]/gi|1162514028|ref|XP_020421019.1|uncharacterized protein LOC18788866 [Prunus persica]/gi|1162514036|ref|XP_020421039.1|uncharacterized protei…
891	1.7e-175	gi|645234189|ref|XP_008223698.1|PREDICTED: (DL)-glycerol-3-phosphatase 2 [Prunus mume]	metabolic process;hydrolase activity	Biological Process;Molecular Function	GO:0008152;GO:0016787	2
892	9.4e-20	gi|297736008|emb|CBI24046.3|unnamed protein product, partial [Vitis vinifera]	protein kinase activity;ATP binding;protein phosphorylation	Molecular Function;Molecular Function;Biological Process	GO:0004672;GO:0005524;GO:0006468	3
893	4.9e-13	gi|1039828343|ref|XP_017189701.1|PREDICTED: uncharacterized protein LOC103441907 [Malus domestica]
894	0	gi|1139765492|gb|ONI00255.1|hypothetical protein PRUPE_6G078700 [Prunus persica]/gi|595843955|ref|XP_007208713.1|U-box domain-containing protein 33 [Prunus persica]	protein kinase activity;ubiquitin-protein transferase activity;ATP binding;protein phosphorylation;protein ubiquitination	Molecular Function;Molecular Function;Molecular Function;Biological Process;Biological Process	GO:0004672;GO:0004842;GO:0005524;GO:0006468;GO:0016567	5
895	0	gi|595820095|ref|XP_007204604.1|uncharacterized protein At1g04910 [Prunus persica]/gi|1139762504|gb|ONH97601.1|hypothetical protein PRUPE_7G199900 [Prunus persica]	Golgi apparatus;fucose metabolic process;chloroplast;integral component of membrane;transferase activity, transferring glycosyl groups	Cellular Component;Biological Process;Cellular Component;Cellular Component;Molecular Function	GO:0005794;GO:0006004;GO:0009507;GO:0016021;GO:0016757	5
896	9.2e-78	gi|1220096277|ref|XP_021800010.1|uncharacterized protein LOC110744346 [Prunus avium]
897	8.8e-122	gi|1220044677|ref|XP_021808218.1|F-box protein At1g78280 [Prunus avium]
898	1.9e-67	gi|1162524725|ref|XP_020412387.1|TMV resistance protein N isoform X5 [Prunus persica]	protein binding;signal transduction;ADP binding	Molecular Function;Biological Process;Molecular Function	GO:0005515;GO:0007165;GO:0043531	3
899
900	3.1e-51	gi|595864991|ref|XP_007211870.1|syntaxin-51 [Prunus persica]/gi|1139779295|gb|ONI13482.1|hypothetical protein PRUPE_4G224800 [Prunus persica]	integral component of membrane	Cellular Component	GO:0016021	1
901
902	0	gi|1162569882|ref|XP_020423576.1|homeobox protein knotted-1-like 4 isoform X1 [Prunus persica]/gi|1139763466|gb|ONH98563.1|hypothetical protein PRUPE_7G254700 [Prunus persica]	DNA binding;nucleus;regulation of transcription, DNA-templated	Molecular Function;Cellular Component;Biological Process	GO:0003677;GO:0005634;GO:0006355	3
903	5.8e-166	gi|1139761676|gb|ONH96773.1|hypothetical protein PRUPE_7G151100 [Prunus persica]/gi|595803808|ref|XP_007202065.1|probable protein phosphatase 2C 80 [Prunus persica]	catalytic activity;chloroplast stroma	Molecular Function;Cellular Component	GO:0003824;GO:0009570	2
904	5e-114	gi|1220032907|ref|XP_021816662.1|3-ketoacyl-CoA thiolase 2, peroxisomal [Prunus avium]	metabolic process;transferase activity, transferring acyl groups other than amino-acyl groups	Biological Process;Molecular Function	GO:0008152;GO:0016747	2
905	0	gi|645259761|ref|XP_008235516.1|PREDICTED: 3-ketoacyl-CoA thiolase 2, peroxisomal [Prunus mume]	metabolic process;transferase activity, transferring acyl groups other than amino-acyl groups	Biological Process;Molecular Function	GO:0008152;GO:0016747	2
906	2.4e-116	gi|674913486|emb|CDY19671.1|BnaC09g29270D [Brassica napus]
907	9e-115	gi|596000660|ref|XP_007218096.1|uncharacterized protein LOC18785216 [Prunus persica]	catalytic activity	Molecular Function	GO:0003824	1
908	3.5e-72	gi|1162555652|ref|XP_020418882.1|protein ABIL2 isoform X2 [Prunus persica]/gi|1139773037|gb|ONI07509.1|hypothetical protein PRUPE_5G124400 [Prunus persica]
909	2.7e-129	gi|1139773753|gb|ONI08225.1|hypothetical protein PRUPE_5G165800 [Prunus persica]/gi|1162558276|ref|XP_020419755.1|protein NBR1 homolog isoform X4 [Prunus persica]	vacuole;zinc ion binding;macroautophagy;ubiquitin binding;protein polymerization	Cellular Component;Molecular Function;Biological Process;Molecular Function;Biological Process	GO:0005773;GO:0008270;GO:0016236;GO:0043130;GO:0051258	5
910	1.1e-41	gi|1139776824|gb|ONI11011.1|hypothetical protein PRUPE_4G082500 [Prunus persica]/gi|595877322|ref|XP_007212237.1|protein TIFY 5A [Prunus persica]
911	0	gi|1162518155|ref|XP_020410250.1|protein starmaker [Prunus persica]/gi|1139801494|gb|ONI34112.1|hypothetical protein PRUPE_1G463200 [Prunus persica]/gi|1162518159|ref|XP_020410252.1|protein starmaker [Prunus persica]/gi|1139801492|gb|ONI34110.1|hypothetical protein PRUPE_1G463200 [Prunus persica]/gi|1139801493|gb|ONI34111.1|hypothetical protein PRUPE_1G463200 [Prunus persica]/gi|1139801491|gb|ONI…
912	0	gi|452090908|gb|AGF95124.1|1-aminocyclopropane-1-carboxylate oxidase, partial [Prunus persica]	1-aminocyclopropane-1-carboxylate oxidase activity;metal ion binding;oxidation-reduction process	Molecular Function;Molecular Function;Biological Process	GO:0009815;GO:0046872;GO:0055114	3
913
914	0	gi|1139763770|gb|ONH98867.1|hypothetical protein PRUPE_7G269900 [Prunus persica]/gi|595803444|ref|XP_007202011.1|la-related protein 6B [Prunus persica]	mRNA binding;nucleus;RNA processing;intracellular ribonucleoprotein complex	Molecular Function;Cellular Component;Biological Process;Cellular Component	GO:0003729;GO:0005634;GO:0006396;GO:0030529	4
915	0	gi|1139793652|gb|ONI26270.1|hypothetical protein PRUPE_1G014100 [Prunus persica]/gi|596285693|ref|XP_007225496.1|SART-1 family protein DOT2 [Prunus persica]/gi|1139793653|gb|ONI26271.1|hypothetical protein PRUPE_1G014100 [Prunus persica]/gi|1139793654|gb|ONI26272.1|hypothetical protein PRUPE_1G014100 [Prunus persica]	mRNA splicing, via spliceosome	Biological Process	GO:0000398	1
916	4.4e-60	gi|1162523847|ref|XP_020412070.1|uncharacterized protein LOC109947078 [Prunus persica]
917	9.9e-78	gi|595807875|ref|XP_007202683.1|60S ribosomal protein L24 [Prunus persica]/gi|1139761234|gb|ONH96331.1|hypothetical protein PRUPE_7G121200 [Prunus persica]	ribosome	Cellular Component	GO:0005840	1
918
919	6.2e-42	gi|595806704|ref|XP_007202488.1|glucan endo-1,3-beta-glucosidase [Prunus persica]/gi|1139759992|gb|ONH95089.1|hypothetical protein PRUPE_7G051200 [Prunus persica]
920	0	gi|1162578140|ref|XP_007200277.2|rho GTPase-activating protein 2 [Prunus persica]/gi|1139758307|gb|ONH93764.1|hypothetical protein PRUPE_8G251200 [Prunus persica]	signal transduction	Biological Process	GO:0007165	1
921	0	gi|1139759053|gb|ONH94150.1|hypothetical protein PRUPE_7G001000 [Prunus persica]/gi|595803525|ref|XP_007202024.1|apyrase 2 [Prunus persica]	integral component of membrane;hydrolase activity	Cellular Component;Molecular Function	GO:0016021;GO:0016787	2
922	0	gi|1162563725|ref|XP_007208077.2|U-box domain-containing protein 44 [Prunus persica]/gi|1139765123|gb|ONH99885.1|hypothetical protein PRUPE_6G055800 [Prunus persica]	ubiquitin-protein transferase activity;protein ubiquitination	Molecular Function;Biological Process	GO:0004842;GO:0016567	2
923	0	gi|1220056271|ref|XP_021814250.1|putative ER lumen protein-retaining receptor C28H8.4 [Prunus avium]	endoplasmic reticulum;protein retention in ER lumen;integral component of membrane;ER retention sequence binding	Cellular Component;Biological Process;Cellular Component;Molecular Function	GO:0005783;GO:0006621;GO:0016021;GO:0046923	4
924	0	gi|1139797100|gb|ONI29718.1|hypothetical protein PRUPE_1G210500 [Prunus persica]/gi|596146109|ref|XP_007222652.1|histone-lysine N-methyltransferase ASHR2 [Prunus persica]	protein binding	Molecular Function	GO:0005515	1
925	5.2e-162	gi|1139754084|gb|ONH89541.1|hypothetical protein PRUPE_8G001200 [Prunus persica]/gi|595801650|ref|XP_007201856.1|chlorophyll a-b binding protein CP26, chloroplastic [Prunus persica]	photosynthesis, light harvesting;membrane	Biological Process;Cellular Component	GO:0009765;GO:0016020	2
926
927	0	gi|645236245|ref|XP_008224644.1|PREDICTED: farnesyl pyrophosphate synthase 2 [Prunus mume]/gi|1139775485|gb|ONI09672.1|hypothetical protein PRUPE_4G002700 [Prunus persica]/gi|595863150|ref|XP_007211529.1|farnesyl pyrophosphate synthase 2 [Prunus persica]	isoprenoid biosynthetic process;transferase activity	Biological Process;Molecular Function	GO:0008299;GO:0016740	2
928	7e-116	gi|645306182|ref|XP_008246024.1|PREDICTED: UPF0301 protein Cag_1601-like [Prunus mume]
929	0	gi|1139778076|gb|ONI12263.1|hypothetical protein PRUPE_4G154500 [Prunus persica]/gi|1162551290|ref|XP_020417367.1|asparagine--tRNA ligase, cytoplasmic 1 [Prunus persica]/gi|1139778077|gb|ONI12264.1|hypothetical protein PRUPE_4G154500 [Prunus persica]/gi|1162551288|ref|XP_020417366.1|asparagine--tRNA ligase, cytoplasmic 1 [Prunus persica]	nucleic acid binding;asparagine-tRNA ligase activity;ATP binding;cytoplasm;asparaginyl-tRNA aminoacylation	Molecular Function;Molecular Function;Molecular Function;Cellular Component;Biological Process	GO:0003676;GO:0004816;GO:0005524;GO:0005737;GO:0006421	5
930	1.3e-62	gi|1139761095|gb|ONH96192.1|hypothetical protein PRUPE_7G112400 [Prunus persica]/gi|595818514|ref|XP_007204364.1|uncharacterized protein LOC18769603 [Prunus persica]
931	0	gi|1139796740|gb|ONI29358.1|hypothetical protein PRUPE_1G195000 [Prunus persica]/gi|1139796741|gb|ONI29359.1|hypothetical protein PRUPE_1G195000 [Prunus persica]/gi|1162517035|ref|XP_020409906.1|putative disease resistance protein At1g50180 [Prunus persica]/gi|1139796739|gb|ONI29357.1|hypothetical protein PRUPE_1G195000 [Prunus persica]/gi|1139796738|gb|ONI29356.1|hypothetical protein PRUPE_1G195…	defense response;ADP binding	Biological Process;Molecular Function	GO:0006952;GO:0043531	2
932	0	gi|595913898|ref|XP_007214624.1|beta-galactosidase 10 [Prunus persica]/gi|1139780200|gb|ONI14387.1|hypothetical protein PRUPE_4G278500 [Prunus persica]	beta-galactosidase activity;carbohydrate metabolic process;carbohydrate binding	Molecular Function;Biological Process;Molecular Function	GO:0004565;GO:0005975;GO:0030246	3
933	1.1e-54	gi|1139795899|gb|ONI28517.1|hypothetical protein PRUPE_1G145500 [Prunus persica]/gi|596176422|ref|XP_007223204.1|probable prolyl 4-hydroxylase 4 [Prunus persica]	iron ion binding;oxidoreductase activity, acting on paired donors, with incorporation or reduction of molecular oxygen;L-ascorbic acid binding;oxidation-reduction process	Molecular Function;Molecular Function;Molecular Function;Biological Process	GO:0005506;GO:0016705;GO:0031418;GO:0055114	4
934	0	gi|1162520927|ref|XP_020411124.1|protein CHUP1, chloroplastic [Prunus persica]/gi|1139795139|gb|ONI27757.1|hypothetical protein PRUPE_1G103700 [Prunus persica]/gi|1139795136|gb|ONI27754.1|hypothetical protein PRUPE_1G103700 [Prunus persica]/gi|1139795135|gb|ONI27753.1|hypothetical protein PRUPE_1G103700 [Prunus persica]/gi|1162520929|ref|XP_020411125.1|protein CHUP1, chloroplastic [Prunus persica…
935	0	gi|595966378|ref|XP_007217169.1|pectinesterase [Prunus persica]	enzyme inhibitor activity;extracellular region;cell wall;pectinesterase activity;cell wall modification;negative regulation of catalytic activity;aspartyl esterase activity;pectin catabolic process	Molecular Function;Cellular Component;Cellular Component;Molecular Function;Biological Process;Biological Process;Molecular Function;Biological Process	GO:0004857;GO:0005576;GO:0005618;GO:0030599;GO:0042545;GO:0043086;GO:0045330;GO:0045490	8
936	0	gi|1139760229|gb|ONH95326.1|hypothetical protein PRUPE_7G064300 [Prunus persica]/gi|595816718|ref|XP_007204103.1|calcium-dependent protein kinase 8 [Prunus persica]	protein kinase activity;calcium ion binding;ATP binding;protein phosphorylation	Molecular Function;Molecular Function;Molecular Function;Biological Process	GO:0004672;GO:0005509;GO:0005524;GO:0006468	4
937	5e-34	gi|1139783362|gb|ONI17189.1|hypothetical protein PRUPE_3G143700 [Prunus persica]	aminoacyl-tRNA hydrolase activity	Molecular Function	GO:0004045	1
938	0	gi|1139761095|gb|ONH96192.1|hypothetical protein PRUPE_7G112400 [Prunus persica]/gi|595818514|ref|XP_007204364.1|uncharacterized protein LOC18769603 [Prunus persica]
939	1.4e-152	gi|1184802424|gb|ARJ61969.1|ribosomal protein S3 (plastid) [Prunus dulcis]/gi|1198020430|ref|YP_009366380.1|ribosomal protein S3 (plastid) [Prunus dulcis]	structural constituent of ribosome;translation;chloroplast;small ribosomal subunit;rRNA binding	Molecular Function;Biological Process;Cellular Component;Cellular Component;Molecular Function	GO:0003735;GO:0006412;GO:0009507;GO:0015935;GO:0019843	5
940	0	gi|1162555672|ref|XP_020418887.1|probable methyltransferase PMT21 [Prunus persica]/gi|595852221|ref|XP_007210268.1|probable methyltransferase PMT21 [Prunus persica]/gi|1139771248|gb|ONI05720.1|hypothetical protein PRUPE_5G021100 [Prunus persica]	methyltransferase activity;integral component of membrane;methylation	Molecular Function;Cellular Component;Biological Process	GO:0008168;GO:0016021;GO:0032259	3
941	0	gi|595792009|ref|XP_007199753.1|xyloglucan galactosyltransferase MUR3 [Prunus persica]	protein glycosylation;integral component of membrane;transferase activity, transferring glycosyl groups	Biological Process;Cellular Component;Molecular Function	GO:0006486;GO:0016021;GO:0016757	3
942
943	0	gi|595938574|ref|XP_007215679.1|T-complex protein 1 subunit zeta 1 [Prunus persica]/gi|1139784956|gb|ONI18783.1|hypothetical protein PRUPE_3G238800 [Prunus persica]	ATP binding;cytoplasm;protein folding;unfolded protein binding	Molecular Function;Cellular Component;Biological Process;Molecular Function	GO:0005524;GO:0005737;GO:0006457;GO:0051082	4
944	0	gi|595850168|ref|XP_007209870.1|indole-3-acetate beta-glucosyltransferase [Prunus persica]/gi|1139771278|gb|ONI05750.1|hypothetical protein PRUPE_5G022600 [Prunus persica]	metabolic process;transferase activity, transferring hexosyl groups	Biological Process;Molecular Function	GO:0008152;GO:0016758	2
945	1.2e-15	gi|645264038|ref|XP_008237506.1|PREDICTED: protein LIKE COV 2 [Prunus mume]	integral component of membrane	Cellular Component	GO:0016021	1
946	4.3e-41	gi|596191087|ref|XP_007223492.1|photosystem II core complex proteins psbY, chloroplastic [Prunus persica]/gi|1139797622|gb|ONI30240.1|hypothetical protein PRUPE_1G239600 [Prunus persica]	photosystem II;photosynthesis;integral component of membrane;manganese ion binding	Cellular Component;Biological Process;Cellular Component;Molecular Function	GO:0009523;GO:0015979;GO:0016021;GO:0030145	4
947	0	gi|595863454|ref|XP_007211587.1|cinnamoyl-CoA reductase 1 [Prunus persica]/gi|1139779712|gb|ONI13899.1|hypothetical protein PRUPE_4G253700 [Prunus persica]	3-beta-hydroxy-delta5-steroid dehydrogenase activity;steroid biosynthetic process;coenzyme binding;oxidation-reduction process	Molecular Function;Biological Process;Molecular Function;Biological Process	GO:0003854;GO:0006694;GO:0050662;GO:0055114	4
948	1.6e-46	gi|645262104|ref|XP_008236613.1|PREDICTED: TMV resistance protein N-like [Prunus mume]	protein binding;signal transduction;ADP binding	Molecular Function;Biological Process;Molecular Function	GO:0005515;GO:0007165;GO:0043531	3
949	1.5e-115	gi|595805320|ref|XP_007202279.1|aspartate, glycine, lysine and serine-rich protein [Prunus persica]/gi|1139763246|gb|ONH98343.1|hypothetical protein PRUPE_7G244700 [Prunus persica]	protein binding	Molecular Function	GO:0005515	1
950	3.7e-107	gi|595826432|ref|XP_007205573.1|peroxisomal adenine nucleotide carrier 1 [Prunus persica]/gi|1139769772|gb|ONI04535.1|hypothetical protein PRUPE_6G326700 [Prunus persica]	integral component of membrane;transmembrane transport	Cellular Component;Biological Process	GO:0016021;GO:0055085	2
951	2e-137	gi|1139774863|gb|ONI09335.1|hypothetical protein PRUPE_5G233000 [Prunus persica]/gi|595850564|ref|XP_007209942.1|phosphoethanolamine N-methyltransferase 1 [Prunus persica]	phosphoethanolamine N-methyltransferase activity;phosphatidylcholine biosynthetic process;methylation	Molecular Function;Biological Process;Biological Process	GO:0000234;GO:0006656;GO:0032259	3
952	5.8e-72	gi|596216519|ref|XP_007223927.1|gamma-glutamylcyclotransferase 2-1 [Prunus persica]/gi|1139801353|gb|ONI33971.1|hypothetical protein PRUPE_1G456300 [Prunus persica]	gamma-glutamylcyclotransferase activity;glutathione catabolic process	Molecular Function;Biological Process	GO:0003839;GO:0006751	2
953	2.8e-121	gi|785739919|gb|AKA09715.1|Ran [Prunus salicina]/gi|1139801665|gb|ONI34283.1|hypothetical protein PRUPE_1G472900 [Prunus persica]/gi|785739947|gb|AKA09716.1|Ran [Prunus salicina]/gi|1162513877|ref|XP_020420553.1|GTP-binding nuclear protein Ran-3 [Prunus persica]/gi|645226130|ref|XP_008219897.1|PREDICTED: GTP-binding nuclear protein Ran-3 [Prunus mume]/gi|563322839|gb|AHB38745.1|GTP-binding nuclea…	ribosomal subunit export from nucleus;GTPase activity;GTP binding;nucleus;cytoplasm;protein import into nucleus	Biological Process;Molecular Function;Molecular Function;Cellular Component;Cellular Component;Biological Process	GO:0000054;GO:0003924;GO:0005525;GO:0005634;GO:0005737;GO:0006606	6
954	1.2e-129	gi|1139755978|gb|ONH91435.1|hypothetical protein PRUPE_8G114200 [Prunus persica]/gi|595793715|ref|XP_007200606.1|probable 2-oxoglutarate-dependent dioxygenase At5g05600 [Prunus persica]	oxidoreductase activity;metal ion binding;oxidation-reduction process	Molecular Function;Molecular Function;Biological Process	GO:0016491;GO:0046872;GO:0055114	3
955	0	gi|1139765889|gb|ONI00652.1|hypothetical protein PRUPE_6G100600 [Prunus persica]/gi|595832226|ref|XP_007206435.1|zinc finger CCCH domain-containing protein 24 [Prunus persica]	RNA methylation;RNA binding;RNA processing;RNA methyltransferase activity;metal ion binding	Biological Process;Molecular Function;Biological Process;Molecular Function;Molecular Function	GO:0001510;GO:0003723;GO:0006396;GO:0008173;GO:0046872	5
956	1e-25	gi|1139765889|gb|ONI00652.1|hypothetical protein PRUPE_6G100600 [Prunus persica]/gi|595832226|ref|XP_007206435.1|zinc finger CCCH domain-containing protein 24 [Prunus persica]	RNA methylation;RNA binding;RNA processing;RNA methyltransferase activity;metal ion binding	Biological Process;Molecular Function;Biological Process;Molecular Function;Molecular Function	GO:0001510;GO:0003723;GO:0006396;GO:0008173;GO:0046872	5
957	0	gi|1162576846|ref|XP_020425959.1|TMV resistance protein N [Prunus persica]/gi|1139754172|gb|ONH89629.1|hypothetical protein PRUPE_8G005500 [Prunus persica]	protein binding;signal transduction;ADP binding	Molecular Function;Biological Process;Molecular Function	GO:0005515;GO:0007165;GO:0043531	3
958	2.7e-97	gi|1162576848|ref|XP_020425960.1|TMV resistance protein N [Prunus persica]/gi|1139754174|gb|ONH89631.1|hypothetical protein PRUPE_8G005600 [Prunus persica]	signal transduction;ADP binding	Biological Process;Molecular Function	GO:0007165;GO:0043531	2
959	2.7e-139	gi|1162575365|ref|XP_020425443.1|probable 2-oxoglutarate-dependent dioxygenase At5g05600 [Prunus persica]/gi|1139755979|gb|ONH91436.1|hypothetical protein PRUPE_8G114300 [Prunus persica]	oxidoreductase activity;metal ion binding;oxidation-reduction process	Molecular Function;Molecular Function;Biological Process	GO:0016491;GO:0046872;GO:0055114	3
960	6.5e-172	gi|595798301|ref|XP_007201373.1|probable 2-oxoglutarate-dependent dioxygenase At5g05600 [Prunus persica]	oxidoreductase activity;metal ion binding;oxidation-reduction process	Molecular Function;Molecular Function;Biological Process	GO:0016491;GO:0046872;GO:0055114	3
961	2.4e-82	gi|645228085|ref|XP_008220828.1|PREDICTED: uncharacterized sugar kinase slr0537 [Prunus mume]
962	1.9e-100	gi|1220076574|ref|XP_021824881.1|3-hydroxyisobutyryl-CoA hydrolase-like protein 5 [Prunus avium]	3-hydroxyisobutyryl-CoA hydrolase activity	Molecular Function	GO:0003860	1
963	0	gi|1139769879|gb|ONI04642.1|hypothetical protein PRUPE_6G332200 [Prunus persica]	protein kinase activity;ATP binding;protein phosphorylation;integral component of membrane	Molecular Function;Molecular Function;Biological Process;Cellular Component	GO:0004672;GO:0005524;GO:0006468;GO:0016021	4
964	0	gi|1139770497|gb|ONI05260.1|hypothetical protein PRUPE_6G364600 [Prunus persica]/gi|595843924|ref|XP_007208709.1|probable E3 ubiquitin-protein ligase ARI8 [Prunus persica]	ubiquitin-protein transferase activity;protein ubiquitination;metal ion binding	Molecular Function;Biological Process;Molecular Function	GO:0004842;GO:0016567;GO:0046872	3
965	0	gi|595811449|ref|XP_007203240.1|aconitate hydratase 1 [Prunus persica]/gi|1220066275|ref|XP_021819508.1|aconitate hydratase 1 [Prunus avium]/gi|1139762095|gb|ONH97192.1|hypothetical protein PRUPE_7G174800 [Prunus persica]	aconitate hydratase activity;metabolic process;4 iron, 4 sulfur cluster binding	Molecular Function;Biological Process;Molecular Function	GO:0003994;GO:0008152;GO:0051539	3
966
967	0	gi|1139797892|gb|ONI30510.1|hypothetical protein PRUPE_1G254700 [Prunus persica]	RNA binding;mRNA processing	Molecular Function;Biological Process	GO:0003723;GO:0006397	2
968	8.8e-34	gi|1220048888|ref|XP_021810425.1|E3 ubiquitin-protein ligase UPL3 [Prunus avium]	ubiquitin-protein transferase activity;plasma membrane;trichome branching;protein ubiquitination;DNA endoreduplication	Molecular Function;Cellular Component;Biological Process;Biological Process;Biological Process	GO:0004842;GO:0005886;GO:0010091;GO:0016567;GO:0042023	5
969	0	gi|1162571742|ref|XP_020424230.1|EIN3-binding F-box protein 1 [Prunus persica]/gi|1139763242|gb|ONH98339.1|hypothetical protein PRUPE_7G244300 [Prunus persica]	protein binding	Molecular Function	GO:0005515	1
970	2.2e-101	gi|1139798120|gb|ONI30738.1|hypothetical protein PRUPE_1G270700 [Prunus persica]/gi|1162514766|ref|XP_020423268.1|probable serine/threonine-protein kinase PBL3 isoform X2 [Prunus persica]	protein serine/threonine kinase activity;ATP binding;protein phosphorylation	Molecular Function;Molecular Function;Biological Process	GO:0004674;GO:0005524;GO:0006468	3
971	0	gi|596138638|ref|XP_007222388.1|probable protein phosphatase 2C 12 [Prunus persica]/gi|1139801021|gb|ONI33639.1|hypothetical protein PRUPE_1G437600 [Prunus persica]	protein serine/threonine phosphatase activity;cytosol;protein dephosphorylation	Molecular Function;Cellular Component;Biological Process	GO:0004722;GO:0005829;GO:0006470	3
972	1.8e-13	gi|1139786914|gb|ONI20341.1|hypothetical protein PRUPE_2G010200 [Prunus persica]
973	5e-131	gi|596145900|ref|XP_007222647.1|50S ribosomal protein L3-2, chloroplastic [Prunus persica]/gi|1139795181|gb|ONI27799.1|hypothetical protein PRUPE_1G105200 [Prunus persica]	structural constituent of ribosome;ribosome;translation	Molecular Function;Cellular Component;Biological Process	GO:0003735;GO:0005840;GO:0006412	3
974	1e-58	gi|1139778702|gb|ONI12889.1|hypothetical protein PRUPE_4G189800 [Prunus persica]/gi|595862990|ref|XP_007211501.1|uncharacterized protein LOC18778790 [Prunus persica]
975	4.7e-93	gi|1139759414|gb|ONH94511.1|hypothetical protein PRUPE_7G020000 [Prunus persica]/gi|595807397|ref|XP_007202600.1|nascent polypeptide-associated complex subunit alpha-like protein 1 [Prunus persica]	nascent polypeptide-associated complex	Cellular Component	GO:0005854	1
976
977	3.7e-58	gi|1321915|emb|CAA65477.1|lipid transfer protein [Prunus dulcis]/gi|190613925|gb|ACE80966.1|putative allergen Pru du 3.02 [Prunus dulcis x Prunus persica]/gi|190613927|gb|ACE80967.1|putative allergen Pru p 3.02 [Prunus dulcis x Prunus persica]/gi|595830840|ref|XP_007206148.1|non-specific lipid-transfer protein 3 [Prunus persica]/gi|2497753|sp|Q43019.1|NLTP3_PRUDURecName: Full=Non-specific lipid-t…	lipid transport;lipid binding	Biological Process;Molecular Function	GO:0006869;GO:0008289	2
978	3.9e-38	gi|596010197|ref|XP_007218564.1|desiccation protectant protein Lea14 homolog [Prunus persica]/gi|1139789832|gb|ONI23259.1|hypothetical protein PRUPE_2G178100 [Prunus persica]	response to desiccation	Biological Process	GO:0009269	1
979	0	gi|645276883|ref|XP_008243501.1|PREDICTED: mRNA-decapping enzyme-like protein [Prunus mume]	deadenylation-dependent decapping of nuclear-transcribed mRNA;enzyme activator activity;positive regulation of catalytic activity	Biological Process;Molecular Function;Biological Process	GO:0000290;GO:0008047;GO:0043085	3
980	0	gi|595913917|ref|XP_007214627.1|filament-like plant protein [Prunus persica]/gi|1162554001|ref|XP_020418347.1|filament-like plant protein [Prunus persica]/gi|1139780280|gb|ONI14467.1|hypothetical protein PRUPE_4G281900 [Prunus persica]/gi|1139780281|gb|ONI14468.1|hypothetical protein PRUPE_4G281900 [Prunus persica]/gi|1139780279|gb|ONI14466.1|hypothetical protein PRUPE_4G281900 [Prunus persica]/g…
981	0	gi|645220851|ref|XP_008242143.1|PREDICTED: 60S ribosomal protein L4 [Prunus mume]	structural constituent of ribosome;ribosome;translation	Molecular Function;Cellular Component;Biological Process	GO:0003735;GO:0005840;GO:0006412	3
982	0	gi|1162515487|ref|XP_020425549.1|uncharacterized protein LOC18793085 [Prunus persica]/gi|1139799149|gb|ONI31767.1|hypothetical protein PRUPE_1G329900 [Prunus persica]
983	0	gi|1162515678|ref|XP_007222845.2|uncharacterized protein LOC18790547 [Prunus persica]/gi|1139800966|gb|ONI33584.1|hypothetical protein PRUPE_1G434200 [Prunus persica]/gi|1139800967|gb|ONI33585.1|hypothetical protein PRUPE_1G434200 [Prunus persica]
984	0	gi|595847088|ref|XP_007209255.1|mitogen-activated protein kinase 4 [Prunus persica]/gi|1139772724|gb|ONI07196.1|hypothetical protein PRUPE_5G105500 [Prunus persica]	MAPK cascade;MAP kinase activity;ATP binding;intracellular	Biological Process;Molecular Function;Molecular Function;Cellular Component	GO:0000165;GO:0004707;GO:0005524;GO:0005622	4
985	0	gi|595861321|ref|XP_007211312.1|RNA-dependent RNA polymerase 2 [Prunus persica]/gi|1139773940|gb|ONI08412.1|hypothetical protein PRUPE_5G176700 [Prunus persica]	transcription, RNA-templated;RNA binding;RNA-directed 5'-3' RNA polymerase activity;gene silencing by RNA	Biological Process;Molecular Function;Molecular Function;Biological Process	GO:0001172;GO:0003723;GO:0003968;GO:0031047	4
986	1.3e-13	gi|1139771502|gb|ONI05974.1|hypothetical protein PRUPE_5G032300 [Prunus persica]/gi|595850129|ref|XP_007209862.1|RNA-binding protein 34 [Prunus persica]	RNA binding	Molecular Function	GO:0003723	1
987	0	gi|595924301|ref|XP_007214917.1|probable alpha-mannosidase At5g13980 [Prunus persica]/gi|440546588|gb|AGC10269.1|alpha-mannosidase [Prunus persica]/gi|1139786240|gb|ONI20067.1|hypothetical protein PRUPE_3G313300 [Prunus persica]/gi|1139786241|gb|ONI20068.1|hypothetical protein PRUPE_3G313300 [Prunus persica]	alpha-mannosidase activity;vacuolar membrane;mannose metabolic process;plant-type cell wall;carbohydrate binding;metal ion binding;apoplast	Molecular Function;Cellular Component;Biological Process;Cellular Component;Molecular Function;Molecular Function;Cellular Component	GO:0004559;GO:0005774;GO:0006013;GO:0009505;GO:0030246;GO:0046872;GO:0048046	7
988	8.1e-63	gi|595949729|ref|XP_007216316.1|CASP-like protein 3A1 [Prunus persica]/gi|1139781956|gb|ONI15783.1|hypothetical protein PRUPE_3G061300 [Prunus persica]	plasma membrane;integral component of membrane	Cellular Component;Cellular Component	GO:0005886;GO:0016021	2
989	2.3e-104	gi|1139782562|gb|ONI16389.1|hypothetical protein PRUPE_3G095600 [Prunus persica]/gi|1162530544|ref|XP_020414403.1|probable receptor-like protein kinase At1g80640 [Prunus persica]	protein kinase activity;ATP binding;protein phosphorylation;integral component of membrane	Molecular Function;Molecular Function;Biological Process;Cellular Component	GO:0004672;GO:0005524;GO:0006468;GO:0016021	4
990	0	gi|595934413|ref|XP_007215457.1|probable serine incorporator [Prunus persica]/gi|1139782721|gb|ONI16548.1|hypothetical protein PRUPE_3G105800 [Prunus persica]/gi|1139782722|gb|ONI16549.1|hypothetical protein PRUPE_3G105800 [Prunus persica]	integral component of membrane	Cellular Component	GO:0016021	1
991	5.1e-99	gi|1139784947|gb|ONI18774.1|hypothetical protein PRUPE_3G238000 [Prunus persica]/gi|595935891|ref|XP_007215515.1|ubiquitin receptor RAD23d [Prunus persica]	damaged DNA binding;protein binding;nucleus;nucleotide-excision repair;proteasome-mediated ubiquitin-dependent protein catabolic process	Molecular Function;Molecular Function;Cellular Component;Biological Process;Biological Process	GO:0003684;GO:0005515;GO:0005634;GO:0006289;GO:0043161	5
992	7e-73	gi|1139780361|gb|ONI14548.1|hypothetical protein PRUPE_4G286900 [Prunus persica]	dolichyl-diphosphooligosaccharide-protein glycotransferase activity;protein glycosylation;oligosaccharyltransferase complex;integral component of membrane	Molecular Function;Biological Process;Cellular Component;Cellular Component	GO:0004579;GO:0006486;GO:0008250;GO:0016021	4
993	0	gi|1139757848|gb|ONH93305.1|hypothetical protein PRUPE_8G224500 [Prunus persica]/gi|595792075|ref|XP_007199786.1|inorganic phosphate transporter 1-4 [Prunus persica]/gi|1139757846|gb|ONH93303.1|hypothetical protein PRUPE_8G224500 [Prunus persica]/gi|1162576174|ref|XP_020425715.1|inorganic phosphate transporter 1-4 [Prunus persica]/gi|1139757847|gb|ONH93304.1|hypothetical protein PRUPE_8G224500 [P…	inorganic phosphate transmembrane transporter activity;phosphate ion transport;integral component of membrane;transmembrane transport	Molecular Function;Biological Process;Cellular Component;Biological Process	GO:0005315;GO:0006817;GO:0016021;GO:0055085	4
994	7.7e-82	gi|595849670|ref|XP_007209772.1|glutaredoxin [Prunus persica]/gi|1139773835|gb|ONI08307.1|hypothetical protein PRUPE_5G170800 [Prunus persica]	cell;electron transfer activity;protein disulfide oxidoreductase activity;electron transport chain;cell redox homeostasis	Cellular Component;Molecular Function;Molecular Function;Biological Process;Biological Process	GO:0005623;GO:0009055;GO:0015035;GO:0022900;GO:0045454	5
995	2.3e-96	gi|1162551570|ref|XP_020417456.1|DNA ligase 1 [Prunus persica]/gi|595864905|ref|XP_007211854.1|DNA ligase 1 [Prunus persica]/gi|1162551568|ref|XP_020417455.1|DNA ligase 1 [Prunus persica]/gi|1139779554|gb|ONI13741.1|hypothetical protein PRUPE_4G242600 [Prunus persica]
996	1.9e-97	gi|645306440|ref|XP_008246143.1|PREDICTED: stress enhanced protein 2, chloroplastic-like [Prunus mume]/gi|645306205|ref|XP_008246036.1|PREDICTED: stress enhanced protein 2, chloroplastic-like [Prunus mume]	chloroplast thylakoid membrane;response to wounding;integral component of membrane;cellular response to high light intensity;cellular response to UV-A	Cellular Component;Biological Process;Cellular Component;Biological Process;Biological Process	GO:0009535;GO:0009611;GO:0016021;GO:0071486;GO:0071492	5
997	4.5e-83	gi|596287986|ref|XP_007225864.1|early light-induced protein 1, chloroplastic [Prunus persica]/gi|1139793770|gb|ONI26388.1|hypothetical protein PRUPE_1G021400 [Prunus persica]
998	3.3e-138	gi|1162531863|ref|XP_007215958.2|protein TIFY 10b [Prunus persica]
999	3.2e-43	gi|1139789121|gb|ONI22548.1|hypothetical protein PRUPE_2G136100 [Prunus persica]	Sec61 translocon complex;intracellular protein transport;integral component of membrane	Cellular Component;Biological Process;Cellular Component	GO:0005784;GO:0006886;GO:0016021	3
1000	0	gi|1162536412|ref|XP_020416476.1|protein CROWDED NUCLEI 1 [Prunus persica]/gi|1139784981|gb|ONI18808.1|hypothetical protein PRUPE_3G240800 [Prunus persica]
1001
1002
1003	4.2e-149	gi|1162526953|ref|XP_020413241.1|dnaJ protein homolog 2 [Prunus persica]/gi|1139788926|gb|ONI22353.1|hypothetical protein PRUPE_2G123700 [Prunus persica]/gi|1139788928|gb|ONI22355.1|hypothetical protein PRUPE_2G123700 [Prunus persica]/gi|1139788927|gb|ONI22354.1|hypothetical protein PRUPE_2G123700 [Prunus persica]/gi|1162526951|ref|XP_020413240.1|dnaJ protein homolog 2 [Prunus persica]	ATP binding;protein folding;response to heat;heat shock protein binding;metal ion binding;unfolded protein binding	Molecular Function;Biological Process;Biological Process;Molecular Function;Molecular Function;Molecular Function	GO:0005524;GO:0006457;GO:0009408;GO:0031072;GO:0046872;GO:0051082	6
1004	2.2e-110	gi|596001684|ref|XP_007218193.1|probable WRKY transcription factor 46 [Prunus persica]/gi|1139789945|gb|ONI23372.1|hypothetical protein PRUPE_2G185100 [Prunus persica]	DNA binding transcription factor activity;nucleus;regulation of transcription, DNA-templated;sequence-specific DNA binding	Molecular Function;Cellular Component;Biological Process;Molecular Function	GO:0003700;GO:0005634;GO:0006355;GO:0043565	4
1005	4e-80	gi|1139777437|gb|ONI11624.1|hypothetical protein PRUPE_4G116700 [Prunus persica]	metabolic process;hydrolase activity, acting on carbon-nitrogen (but not peptide) bonds, in linear amidines	Biological Process;Molecular Function	GO:0008152;GO:0016813	2
1006	8.3e-55	gi|595857196|ref|XP_007210493.1|transportin MOS14 [Prunus persica]/gi|1139774033|gb|ONI08505.1|hypothetical protein PRUPE_5G182200 [Prunus persica]	nucleus;intracellular protein transport;Ran GTPase binding	Cellular Component;Biological Process;Molecular Function	GO:0005634;GO:0006886;GO:0008536	3
1007	4.3e-106	gi|645258880|ref|XP_008235095.1|PREDICTED: UDP-glucuronic acid decarboxylase 2-like [Prunus mume]	integral component of membrane	Cellular Component	GO:0016021	1
1008	0	gi|1139781890|gb|ONI15717.1|hypothetical protein PRUPE_3G057400 [Prunus persica]/gi|1162530326|ref|XP_020414323.1|uncharacterized protein LOC109947780 isoform X1 [Prunus persica]	integral component of membrane	Cellular Component	GO:0016021	1
1009	1.5e-115	gi|1139784388|gb|ONI18215.1|hypothetical protein PRUPE_3G202500 [Prunus persica]/gi|595940705|ref|XP_007215836.1|thymidine kinase a [Prunus persica]	thymidine kinase activity;ATP binding;double-strand break repair;deoxyribonucleoside monophosphate biosynthetic process;response to UV-C;phosphorylation;identical protein binding;DNA biosynthetic process	Molecular Function;Molecular Function;Biological Process;Biological Process;Biological Process;Biological Process;Molecular Function;Biological Process	GO:0004797;GO:0005524;GO:0006302;GO:0009157;GO:0010225;GO:0016310;GO:0042802;GO:0071897	8
1010	0	gi|595803547|ref|XP_007202028.1|dual specificity protein kinase shkC [Prunus persica]/gi|1139763743|gb|ONH98840.1|hypothetical protein PRUPE_7G268300 [Prunus persica]	protein serine/threonine kinase activity;protein binding;ATP binding;protein autophosphorylation	Molecular Function;Molecular Function;Molecular Function;Biological Process	GO:0004674;GO:0005515;GO:0005524;GO:0046777	4
1011	3.9e-117	gi|595999949|ref|XP_007218036.1|aspartic proteinase PCS1 [Prunus persica]/gi|1139790969|gb|ONI24396.1|hypothetical protein PRUPE_2G238200 [Prunus persica]	aspartic-type endopeptidase activity;proteolysis	Molecular Function;Biological Process	GO:0004190;GO:0006508	2
1012	0	gi|1162533465|ref|XP_020415398.1|aspartokinase 2, chloroplastic isoform X2 [Prunus persica]/gi|1139786232|gb|ONI20059.1|hypothetical protein PRUPE_3G312900 [Prunus persica]	aspartate kinase activity;threonine biosynthetic process;lysine biosynthetic process via diaminopimelate;phosphorylation	Molecular Function;Biological Process;Biological Process;Biological Process	GO:0004072;GO:0009088;GO:0009089;GO:0016310	4
1013	0	gi|1139770180|gb|ONI04943.1|hypothetical protein PRUPE_6G349400 [Prunus persica]/gi|595842243|ref|XP_007208379.1|cell division cycle 5-like protein [Prunus persica]	DNA binding	Molecular Function	GO:0003677	1
1014	1.9e-79	gi|645264532|ref|XP_008237722.1|PREDICTED: ATP phosphoribosyltransferase 1, chloroplastic-like [Prunus mume]	histidine biosynthetic process;magnesium ion binding;ATP phosphoribosyltransferase activity;cytoplasm	Biological Process;Molecular Function;Molecular Function;Cellular Component	GO:0000105;GO:0000287;GO:0003879;GO:0005737	4
1015	0	gi|1139802302|gb|ONI34920.1|hypothetical protein PRUPE_1G506100 [Prunus persica]/gi|1162510856|ref|XP_020409210.1|uncharacterized protein LOC18790221 isoform X2 [Prunus persica]	intracellular;intracellular signal transduction;metal ion binding	Cellular Component;Biological Process;Molecular Function	GO:0005622;GO:0035556;GO:0046872	3
1016	7.2e-114	gi|1139778898|gb|ONI13085.1|hypothetical protein PRUPE_4G201500 [Prunus persica]/gi|595863858|ref|XP_007211667.1|transcription factor ILR3 [Prunus persica]	protein dimerization activity	Molecular Function	GO:0046983	1
1017	4.1e-127	gi|1139759929|gb|ONH95026.1|hypothetical protein PRUPE_7G047300 [Prunus persica]/gi|595806938|ref|XP_007202521.1|probable calcium-binding protein CML36 [Prunus persica]	calcium ion binding	Molecular Function	GO:0005509	1
1018	6.2e-14	gi|595837861|ref|XP_007207538.1|protein CHUP1, chloroplastic [Prunus persica]/gi|1139765094|gb|ONH99856.1|hypothetical protein PRUPE_6G053900 [Prunus persica]	chloroplast envelope	Cellular Component	GO:0009941	1
1019	5.1e-85	gi|1139784970|gb|ONI18797.1|hypothetical protein PRUPE_3G239900 [Prunus persica]/gi|595926587|ref|XP_007215041.1|allene oxide cyclase, chloroplastic [Prunus persica]	chloroplast;jasmonic acid biosynthetic process;allene-oxide cyclase activity	Cellular Component;Biological Process;Molecular Function	GO:0009507;GO:0009695;GO:0046423	3
1020	3.8e-93	gi|1027103185|ref|XP_016649671.1|PREDICTED: TMV resistance protein N-like [Prunus mume]
1021	1.8e-170	gi|1162524717|ref|XP_020412383.1|TMV resistance protein N isoform X1 [Prunus persica]/gi|1139787832|gb|ONI21259.1|hypothetical protein PRUPE_2G056100 [Prunus persica]	defense response;signal transduction;ADP binding	Biological Process;Biological Process;Molecular Function	GO:0006952;GO:0007165;GO:0043531	3
1022	3.8e-102	gi|1162524717|ref|XP_020412383.1|TMV resistance protein N isoform X1 [Prunus persica]/gi|1139787832|gb|ONI21259.1|hypothetical protein PRUPE_2G056100 [Prunus persica]	defense response;signal transduction;ADP binding	Biological Process;Biological Process;Molecular Function	GO:0006952;GO:0007165;GO:0043531	3
1023	1.9e-122	gi|1162524717|ref|XP_020412383.1|TMV resistance protein N isoform X1 [Prunus persica]/gi|1139787832|gb|ONI21259.1|hypothetical protein PRUPE_2G056100 [Prunus persica]	defense response;signal transduction;ADP binding	Biological Process;Biological Process;Molecular Function	GO:0006952;GO:0007165;GO:0043531	3
1024	2.7e-145	gi|1162513598|ref|XP_007223775.2|26S proteasome non-ATPase regulatory subunit 10 isoform X1 [Prunus persica]	protein binding;cell wall	Molecular Function;Cellular Component	GO:0005515;GO:0005618	2
1025	2.5e-94	gi|1139757716|gb|ONH93173.1|hypothetical protein PRUPE_8G217100 [Prunus persica]	protein kinase activity;protein binding;ATP binding;protein phosphorylation	Molecular Function;Molecular Function;Molecular Function;Biological Process	GO:0004672;GO:0005515;GO:0005524;GO:0006468	4
1026	1.6e-104	gi|1027105245|ref|XP_008234096.2|PREDICTED: oxysterol-binding protein-related protein 1C [Prunus mume]
1027	0	gi|1139802270|gb|ONI34888.1|hypothetical protein PRUPE_1G504000 [Prunus persica]
1028	2.4e-100	gi|645231939|ref|XP_008222630.1|PREDICTED: histidine protein methyltransferase 1 isoform X1 [Prunus mume]/gi|645231937|ref|XP_008222629.1|PREDICTED: histidine protein methyltransferase 1 isoform X1 [Prunus mume]/gi|645231935|ref|XP_008222628.1|PREDICTED: histidine protein methyltransferase 1 isoform X1 [Prunus mume]
1029	1e-62	gi|1220090910|ref|XP_021832286.1|histidine protein methyltransferase 1 homolog [Prunus avium]/gi|1220090912|ref|XP_021832287.1|histidine protein methyltransferase 1 homolog [Prunus avium]
1030	1.2e-180	gi|595864651|ref|XP_007211810.1|inositol monophosphatase 3 [Prunus persica]/gi|1139775589|gb|ONI09776.1|hypothetical protein PRUPE_4G008700 [Prunus persica]/gi|218117848|dbj|BAH03301.1|L-galactose-1-phosphate phosphatase [Prunus persica]	inositol biosynthetic process;inositol monophosphate 1-phosphatase activity;phosphatidylinositol phosphorylation;inositol phosphate dephosphorylation;metal ion binding;inositol monophosphate 3-phosphatase activity;inositol monophosphate 4-phosphatase activity	Biological Process;Molecular Function;Biological Process;Biological Process;Molecular Function;Molecular Function;Molecular Function	GO:0006021;GO:0008934;GO:0046854;GO:0046855;GO:0046872;GO:0052832;GO:0052833	7
1031	0	gi|596137421|ref|XP_007222365.1|70 kDa peptidyl-prolyl isomerase [Prunus persica]/gi|1139796350|gb|ONI28968.1|hypothetical protein PRUPE_1G172600 [Prunus persica]	protein peptidyl-prolyl isomerization;peptidyl-prolyl cis-trans isomerase activity;protein binding	Biological Process;Molecular Function;Molecular Function	GO:0000413;GO:0003755;GO:0005515	3
1032	1.4e-44	gi|1139788176|gb|ONI21603.1|hypothetical protein PRUPE_2G075100 [Prunus persica]/gi|1139788174|gb|ONI21601.1|hypothetical protein PRUPE_2G075100 [Prunus persica]/gi|1139788175|gb|ONI21602.1|hypothetical protein PRUPE_2G075100 [Prunus persica]/gi|595903423|ref|XP_007213945.1|calcium-dependent protein kinase 1 [Prunus persica]/gi|1139788177|gb|ONI21604.1|hypothetical protein PRUPE_2G075100 [Prunus …	protein kinase activity;calcium ion binding;ATP binding;protein phosphorylation	Molecular Function;Molecular Function;Molecular Function;Biological Process	GO:0004672;GO:0005509;GO:0005524;GO:0006468	4
1033	6.4e-102	gi|645269714|ref|XP_008240125.1|PREDICTED: probable serine/threonine protein kinase IREH1 isoform X1 [Prunus mume]	protein serine/threonine kinase activity;ATP binding;protein phosphorylation	Molecular Function;Molecular Function;Biological Process	GO:0004674;GO:0005524;GO:0006468	3
1034	0	gi|1220066614|ref|XP_021819687.1|plant UBX domain-containing protein 4-like [Prunus avium]	protein binding	Molecular Function	GO:0005515	1
1035	2.4e-128	gi|596015228|ref|XP_007218784.1|chlorophyll a-b binding protein CP29.3, chloroplastic [Prunus persica]/gi|1139791167|gb|ONI24594.1|hypothetical protein PRUPE_2G248900 [Prunus persica]	photosystem I;photosystem II;chloroplast thylakoid membrane;response to blue light;photosynthesis, light harvesting;response to red light;response to far red light;integral component of membrane;chlorophyll binding;protein-chromophore linkage	Cellular Component;Cellular Component;Cellular Component;Biological Process;Biological Process;Biological Process;Biological Process;Cellular Component;Molecular Function;Biological Process	GO:0009522;GO:0009523;GO:0009535;GO:0009637;GO:0009765;GO:0010114;GO:0010218;GO:0016021;GO:0016168;GO:0018298	10
1036	0	gi|1139762742|gb|ONH97839.1|hypothetical protein PRUPE_7G213400 [Prunus persica]/gi|1162570751|ref|XP_020423895.1|uncharacterized protein LOC18770388 [Prunus persica]
1037	0	gi|1139798041|gb|ONI30659.1|hypothetical protein PRUPE_1G265100 [Prunus persica]/gi|596272801|ref|XP_007225115.1|LEAF RUST 10 DISEASE-RESISTANCE LOCUS RECEPTOR-LIKE PROTEIN KINASE-like 1.5 [Prunus persica]	protein kinase activity;ATP binding;protein phosphorylation;integral component of membrane	Molecular Function;Molecular Function;Biological Process;Cellular Component	GO:0004672;GO:0005524;GO:0006468;GO:0016021	4
1038	0	gi|1162518248|ref|XP_020410282.1|uncharacterized protein LOC18788548 [Prunus persica]/gi|1162518246|ref|XP_020410281.1|uncharacterized protein LOC18788548 [Prunus persica]/gi|1139801964|gb|ONI34582.1|hypothetical protein PRUPE_1G488800 [Prunus persica]/gi|1139801963|gb|ONI34581.1|hypothetical protein PRUPE_1G488800 [Prunus persica]
1039	1e-148	gi|1139789728|gb|ONI23155.1|hypothetical protein PRUPE_2G172800 [Prunus persica]/gi|596001233|ref|XP_007218145.1|L-3-cyanoalanine synthase 1, mitochondrial [Prunus persica]	cysteine synthase activity;mitochondrion;cysteine biosynthetic process from serine;response to wounding;fruit ripening, climacteric;cyanide metabolic process;L-3-cyanoalanine synthase activity	Molecular Function;Cellular Component;Biological Process;Biological Process;Biological Process;Biological Process;Molecular Function	GO:0004124;GO:0005739;GO:0006535;GO:0009611;GO:0009836;GO:0019499;GO:0050017	7
1040	2.3e-64	gi|596138339|ref|XP_007222379.1|cytosolic Fe-S cluster assembly factor NBP35 isoform X1 [Prunus persica]/gi|954702641|gb|ALP70528.1|Fe-S cluster assembly protein 37 [Prunus persica var. persica]/gi|1139802773|gb|ONI35391.1|hypothetical protein PRUPE_1G532900 [Prunus persica]	ATP binding;cytoplasm;iron-sulfur cluster assembly;metal ion binding;4 iron, 4 sulfur cluster binding	Molecular Function;Cellular Component;Biological Process;Molecular Function;Molecular Function	GO:0005524;GO:0005737;GO:0016226;GO:0046872;GO:0051539	5
1041	0	gi|595893848|ref|XP_007213652.1|katanin p80 WD40 repeat-containing subunit B1 homolog isoform X2 [Prunus persica]/gi|1139776118|gb|ONI10305.1|hypothetical protein PRUPE_4G039800 [Prunus persica]	microtubule;microtubule binding;katanin complex;microtubule severing	Cellular Component;Molecular Function;Cellular Component;Biological Process	GO:0005874;GO:0008017;GO:0008352;GO:0051013	4
1042	0	gi|1162510202|ref|XP_020409507.1|TMV resistance protein N isoform X3 [Prunus persica]	protein binding;defense response;signal transduction;ADP binding	Molecular Function;Biological Process;Biological Process;Molecular Function	GO:0005515;GO:0006952;GO:0007165;GO:0043531	4
1043	0	gi|595966880|ref|XP_007217225.1|UTP--glucose-1-phosphate uridylyltransferase [Prunus persica]/gi|1139781069|gb|ONI14896.1|hypothetical protein PRUPE_3G015000 [Prunus persica]/gi|1139781068|gb|ONI14895.1|hypothetical protein PRUPE_3G015000 [Prunus persica]	UTP:glucose-1-phosphate uridylyltransferase activity;cytoplasm;UDP-glucose metabolic process	Molecular Function;Cellular Component;Biological Process	GO:0003983;GO:0005737;GO:0006011	3
1044	0	gi|1162524057|ref|XP_020412143.1|valine--tRNA ligase, mitochondrial 1 isoform X1 [Prunus persica]/gi|1139791787|gb|ONI25214.1|hypothetical protein PRUPE_2G289400 [Prunus persica]	aminoacyl-tRNA editing activity;valine-tRNA ligase activity;ATP binding;valyl-tRNA aminoacylation;aminoacyl-tRNA metabolism involved in translational fidelity	Molecular Function;Molecular Function;Molecular Function;Biological Process;Biological Process	GO:0002161;GO:0004832;GO:0005524;GO:0006438;GO:0106074	5
1045	0	gi|1162521936|ref|XP_020411442.1|valine--tRNA ligase, mitochondrial 1 isoform X3 [Prunus persica]	aminoacyl-tRNA editing activity;valine-tRNA ligase activity;ATP binding;valyl-tRNA aminoacylation;aminoacyl-tRNA metabolism involved in translational fidelity	Molecular Function;Molecular Function;Molecular Function;Biological Process;Biological Process	GO:0002161;GO:0004832;GO:0005524;GO:0006438;GO:0106074	5
1046	1.8e-106	gi|1162560407|ref|XP_007210284.2|LOW QUALITY PROTEIN: cyclin-dependent kinase G-2 [Prunus persica]	protein kinase activity;ATP binding;protein phosphorylation	Molecular Function;Molecular Function;Biological Process	GO:0004672;GO:0005524;GO:0006468	3
1047	0	gi|1139755664|gb|ONH91121.1|hypothetical protein PRUPE_8G094500 [Prunus persica]/gi|595797200|ref|XP_007201245.1|isoflavone reductase homolog [Prunus persica]
1048	0	gi|1162570991|ref|XP_007204689.2|RING finger protein 219 [Prunus persica]/gi|1139760487|gb|ONH95584.1|hypothetical protein PRUPE_7G079200 [Prunus persica]
1049	5e-94	gi|442803210|gb|AGC78945.1|hypothetical protein (mitochondrion) [Vicia faba]	mitochondrion	Cellular Component	GO:0005739	1
1050	0	gi|1027096376|ref|XP_008219276.2|PREDICTED: uncharacterized protein LOC103319504 [Prunus mume]
1051	0	gi|1162577297|ref|XP_020426097.1|uncharacterized protein LOC18787956 [Prunus persica]/gi|1139755051|gb|ONH90508.1|hypothetical protein PRUPE_8G058000 [Prunus persica]/gi|1162577295|ref|XP_020426096.1|uncharacterized protein LOC18787956 [Prunus persica]/gi|1162577293|ref|XP_020426095.1|uncharacterized protein LOC18787956 [Prunus persica]/gi|1139755052|gb|ONH90509.1|hypothetical protein PRUPE_8G058…
1052	0	gi|596000240|ref|XP_007218053.1|CAAX prenyl protease 1 homolog [Prunus persica]/gi|1139789786|gb|ONI23213.1|hypothetical protein PRUPE_2G175500 [Prunus persica]	metalloendopeptidase activity;integral component of membrane;CAAX-box protein processing	Molecular Function;Cellular Component;Biological Process	GO:0004222;GO:0016021;GO:0071586	3
1053
1054	1.5e-87	gi|1162525146|ref|XP_020412541.1|uncharacterized protein LOC18787482 [Prunus persica]/gi|1139792525|gb|ONI25952.1|hypothetical protein PRUPE_2G328700 [Prunus persica]/gi|1139792526|gb|ONI25953.1|hypothetical protein PRUPE_2G328700 [Prunus persica]/gi|596048816|ref|XP_007220425.1|uncharacterized protein LOC18787482 [Prunus persica]/gi|1162525148|ref|XP_020412542.1|uncharacterized protein LOC187874…
1055	0	gi|596126637|ref|XP_007221970.1|transmembrane 9 superfamily member 8 [Prunus persica]/gi|1139800303|gb|ONI32921.1|hypothetical protein PRUPE_1G393900 [Prunus persica]	integral component of membrane	Cellular Component	GO:0016021	1
1056	0	gi|595818296|ref|XP_007204328.1|vacuolar fusion protein CCZ1 homolog B isoform X2 [Prunus persica]/gi|1139760018|gb|ONH95115.1|hypothetical protein PRUPE_7G053000 [Prunus persica]/gi|1139760020|gb|ONH95117.1|hypothetical protein PRUPE_7G053000 [Prunus persica]/gi|1139760019|gb|ONH95116.1|hypothetical protein PRUPE_7G053000 [Prunus persica]/gi|1139760017|gb|ONH95114.1|hypothetical protein PRUPE_7G…
1057
1058	6.7e-60	gi|1162536000|ref|XP_007215060.2|lamin-like protein [Prunus persica]/gi|1139785316|gb|ONI19143.1|hypothetical protein PRUPE_3G261600 [Prunus persica]	electron transfer activity;integral component of membrane;electron transport chain	Molecular Function;Cellular Component;Biological Process	GO:0009055;GO:0016021;GO:0022900	3
1059	4.4e-170	gi|1139762551|gb|ONH97648.1|hypothetical protein PRUPE_7G203500 [Prunus persica]	DNA binding;DNA binding transcription factor activity;regulation of transcription, DNA-templated;CCAAT-binding factor complex	Molecular Function;Molecular Function;Biological Process;Cellular Component	GO:0003677;GO:0003700;GO:0006355;GO:0016602	4
1060	0	gi|1162555133|ref|XP_007213866.2|acyl-CoA--sterol O-acyltransferase 1 [Prunus persica]/gi|1139775625|gb|ONI09812.1|hypothetical protein PRUPE_4G010500 [Prunus persica]	O-acyltransferase activity;integral component of membrane	Molecular Function;Cellular Component	GO:0008374;GO:0016021	2
1061	0	gi|1139802326|gb|ONI34944.1|hypothetical protein PRUPE_1G507500 [Prunus persica]/gi|596286997|ref|XP_007225706.1|serine hydroxymethyltransferase 7 [Prunus persica]	glycine hydroxymethyltransferase activity;glycine biosynthetic process from serine;pyridoxal phosphate binding;tetrahydrofolate interconversion	Molecular Function;Biological Process;Molecular Function;Biological Process	GO:0004372;GO:0019264;GO:0030170;GO:0035999	4
1062	0	gi|1139802327|gb|ONI34945.1|hypothetical protein PRUPE_1G507600 [Prunus persica]/gi|596159484|ref|XP_007222909.1|serine hydroxymethyltransferase 7 [Prunus persica]	glycine hydroxymethyltransferase activity;glycine biosynthetic process from serine;pyridoxal phosphate binding;tetrahydrofolate interconversion	Molecular Function;Biological Process;Molecular Function;Biological Process	GO:0004372;GO:0019264;GO:0030170;GO:0035999	4
1063	1.2e-146	gi|1139794822|gb|ONI27440.1|hypothetical protein PRUPE_1G086600 [Prunus persica]/gi|596133440|ref|XP_007222206.1|protein YIPF6 homolog [Prunus persica]	membrane	Cellular Component	GO:0016020	1
1064
1065
1066	0	gi|1139759359|gb|ONH94456.1|hypothetical protein PRUPE_7G017800 [Prunus persica]/gi|1162573536|ref|XP_020424860.1|probable arabinosyltransferase ARAD1 [Prunus persica]/gi|1139759360|gb|ONH94457.1|hypothetical protein PRUPE_7G017800 [Prunus persica]/gi|595802994|ref|XP_007201944.1|probable arabinosyltransferase ARAD1 [Prunus persica]	protein glycosylation;integral component of membrane;transferase activity, transferring glycosyl groups	Biological Process;Cellular Component;Molecular Function	GO:0006486;GO:0016021;GO:0016757	3
1067	0	gi|1139802397|gb|ONI35015.1|hypothetical protein PRUPE_1G510200 [Prunus persica]/gi|1139802398|gb|ONI35016.1|hypothetical protein PRUPE_1G510200 [Prunus persica]/gi|596157712|ref|XP_007222822.1|F-box/kelch-repeat protein At1g22040 [Prunus persica]/gi|1139802396|gb|ONI35014.1|hypothetical protein PRUPE_1G510200 [Prunus persica]/gi|1139802395|gb|ONI35013.1|hypothetical protein PRUPE_1G510200 [Prunu…	protein binding	Molecular Function	GO:0005515	1
1068	0	gi|595826920|ref|XP_007205648.1|carboxy-terminal domain RNA polymerase II polypeptide A small phosphatase 1 isoform X1 [Prunus persica]/gi|1139768964|gb|ONI03727.1|hypothetical protein PRUPE_6G277800 [Prunus persica]	dephosphorylation;phosphatase activity	Biological Process;Molecular Function	GO:0016311;GO:0016791	2
1069	4e-37	gi|1139778399|gb|ONI12586.1|hypothetical protein PRUPE_4G173400 [Prunus persica]	integral component of membrane	Cellular Component	GO:0016021	1
1070
1071	6.1e-142	gi|595829471|ref|XP_007205881.1|60S ribosomal protein L10a [Prunus persica]/gi|1139766483|gb|ONI01246.1|hypothetical protein PRUPE_6G129700 [Prunus persica]/gi|645218021|ref|XP_008228618.1|PREDICTED: 60S ribosomal protein L10a [Prunus mume]	RNA binding;structural constituent of ribosome;translation;large ribosomal subunit	Molecular Function;Molecular Function;Biological Process;Cellular Component	GO:0003723;GO:0003735;GO:0006412;GO:0015934	4
1072	0	gi|1139773218|gb|ONI07690.1|hypothetical protein PRUPE_5G135400 [Prunus persica]/gi|595852768|ref|XP_007210371.1|NAC domain-containing protein 14 [Prunus persica]	DNA binding;nucleus;regulation of transcription, DNA-templated;integral component of membrane	Molecular Function;Cellular Component;Biological Process;Cellular Component	GO:0003677;GO:0005634;GO:0006355;GO:0016021	4
1073	3.4e-91	gi|1139784305|gb|ONI18132.1|hypothetical protein PRUPE_3G198500 [Prunus persica]/gi|1162532735|ref|XP_007215107.2|uncharacterized protein LOC18783643 [Prunus persica]	integral component of membrane	Cellular Component	GO:0016021	1
1074
1075	0	gi|1139799727|gb|ONI32345.1|hypothetical protein PRUPE_1G362400 [Prunus persica]/gi|1139799726|gb|ONI32344.1|hypothetical protein PRUPE_1G362400 [Prunus persica]/gi|596148089|ref|XP_007222721.1|prostaglandin E synthase 2 [Prunus persica]	protein binding;cell;electron transfer activity;protein disulfide oxidoreductase activity;electron transport chain;cell redox homeostasis;prostaglandin-E synthase activity	Molecular Function;Cellular Component;Molecular Function;Molecular Function;Biological Process;Biological Process;Molecular Function	GO:0005515;GO:0005623;GO:0009055;GO:0015035;GO:0022900;GO:0045454;GO:0050220	7
1076	0	gi|1162523318|ref|XP_020411898.1|glucan endo-1,3-beta-glucosidase, partial [Prunus persica]	hydrolase activity, hydrolyzing O-glycosyl compounds;carbohydrate metabolic process	Molecular Function;Biological Process	GO:0004553;GO:0005975	2
1077	4.7e-30	gi|645266482|ref|XP_008238631.1|PREDICTED: 21 kDa protein [Prunus mume]	enzyme inhibitor activity;negative regulation of catalytic activity	Molecular Function;Biological Process	GO:0004857;GO:0043086	2
1078
1079	0	gi|645225366|ref|XP_008219547.1|PREDICTED: uncharacterized protein LOC103319739 [Prunus mume]	integral component of membrane	Cellular Component	GO:0016021	1
1080	8.8e-37	gi|1139760267|gb|ONH95364.1|hypothetical protein PRUPE_7G066300 [Prunus persica]
1081	1.3e-152	gi|1139796074|gb|ONI28692.1|hypothetical protein PRUPE_1G155600 [Prunus persica]/gi|1162511566|ref|XP_007224857.2|probable membrane-associated kinase regulator 1 [Prunus persica]	cytosol;plasma membrane;plastid;response to brassinosteroid;kinase inhibitor activity;negative regulation of phosphorylation	Cellular Component;Cellular Component;Cellular Component;Biological Process;Molecular Function;Biological Process	GO:0005829;GO:0005886;GO:0009536;GO:0009741;GO:0019210;GO:0042326	6
1082	0	gi|595796678|ref|XP_007201184.1|RNA-binding protein 39 isoform X2 [Prunus persica]/gi|1139756849|gb|ONH92306.1|hypothetical protein PRUPE_8G167800 [Prunus persica]	RNA binding;nucleus;mRNA processing	Molecular Function;Cellular Component;Biological Process	GO:0003723;GO:0005634;GO:0006397	3
1083	0	gi|645239637|ref|XP_008226222.1|PREDICTED: C2 domain-containing protein At1g53590 isoform X1 [Prunus mume]/gi|1027098543|ref|XP_016648586.1|PREDICTED: C2 domain-containing protein At1g53590 isoform X2 [Prunus mume]	integral component of membrane	Cellular Component	GO:0016021	1
1084	0	gi|1139770250|gb|ONI05013.1|hypothetical protein PRUPE_6G351600 [Prunus persica]	ATP binding	Molecular Function	GO:0005524	1
1085
1086	5.4e-122	gi|645270978|ref|XP_008240700.1|PREDICTED: dual specificity protein phosphatase 12-like [Prunus mume]	protein tyrosine phosphatase activity;protein tyrosine/serine/threonine phosphatase activity;peptidyl-tyrosine dephosphorylation	Molecular Function;Molecular Function;Biological Process	GO:0004725;GO:0008138;GO:0035335	3
1087	0	gi|1139755019|gb|ONH90476.1|hypothetical protein PRUPE_8G056100 [Prunus persica]/gi|1162574431|ref|XP_020425138.1|probable leucine-rich repeat receptor-like protein kinase At2g33170 [Prunus persica]	protein kinase activity;protein binding;ATP binding;protein phosphorylation;integral component of membrane	Molecular Function;Molecular Function;Molecular Function;Biological Process;Cellular Component	GO:0004672;GO:0005515;GO:0005524;GO:0006468;GO:0016021	5
1088	0	gi|595937485|ref|XP_007215591.1|auxin-responsive protein IAA26 [Prunus persica]/gi|1139781917|gb|ONI15744.1|hypothetical protein PRUPE_3G058600 [Prunus persica]	protein binding;nucleus;regulation of transcription, DNA-templated;auxin-activated signaling pathway	Molecular Function;Cellular Component;Biological Process;Biological Process	GO:0005515;GO:0005634;GO:0006355;GO:0009734	4
1089	3.8e-141	gi|1139798263|gb|ONI30881.1|hypothetical protein PRUPE_1G279100 [Prunus persica]/gi|596287681|ref|XP_007225814.1|transmembrane emp24 domain-containing protein p24delta9 [Prunus persica]	endoplasmic reticulum membrane;integral component of membrane	Cellular Component;Cellular Component	GO:0005789;GO:0016021	2
1090	7.5e-23	gi|1220036283|ref|XP_021833973.1|protein AE7-like 1 [Prunus avium]
1091	2.1e-119	gi|1162557428|ref|XP_007209670.2|uncharacterized protein LOC18775716 [Prunus persica]/gi|1139774274|gb|ONI08746.1|hypothetical protein PRUPE_5G198500 [Prunus persica]	integral component of membrane	Cellular Component	GO:0016021	1
1092	2.3e-97	gi|1139755509|gb|ONH90966.1|hypothetical protein PRUPE_8G086000 [Prunus persica]/gi|595797505|ref|XP_007201281.1|protein FMP32, mitochondrial [Prunus persica]	integral component of membrane	Cellular Component	GO:0016021	1
1093
1094	0	gi|1139798833|gb|ONI31451.1|hypothetical protein PRUPE_1G314100 [Prunus persica]/gi|596147860|ref|XP_007222698.1|chaperone protein dnaJ 15 [Prunus persica]/gi|1139798832|gb|ONI31450.1|hypothetical protein PRUPE_1G314100 [Prunus persica]/gi|1139798834|gb|ONI31452.1|hypothetical protein PRUPE_1G314100 [Prunus persica]/gi|596147911|ref|XP_007222699.1|chaperone protein dnaJ 15 [Prunus persica]
1095	1.6e-37	gi|1139798836|gb|ONI31454.1|hypothetical protein PRUPE_1G314200 [Prunus persica]
1096	0	gi|596113039|ref|XP_007221549.1|uncharacterized protein LOC18788004 [Prunus persica]/gi|1139780888|gb|ONI14715.1|hypothetical protein PRUPE_3G003800 [Prunus persica]	peroxisome;regulation of gene expression	Cellular Component;Biological Process	GO:0005777;GO:0010468	2
1097	5.1e-62	gi|1079237094|ref|XP_009374229.2|PREDICTED: probable small nuclear ribonucleoprotein Sm D2 isoform X2 [Pyrus x bretschneideri]	RNA splicing;small nuclear ribonucleoprotein complex	Biological Process;Cellular Component	GO:0008380;GO:0030532	2
1098	0	gi|596001750|ref|XP_007218197.1|ATPase ASNA1 homolog [Prunus persica]/gi|1139789391|gb|ONI22818.1|hypothetical protein PRUPE_2G153000 [Prunus persica]	ATP binding;endoplasmic reticulum;ATPase activity;protein insertion into ER membrane	Molecular Function;Cellular Component;Molecular Function;Biological Process	GO:0005524;GO:0005783;GO:0016887;GO:0045048	4
1099	0	gi|595825139|ref|XP_007205359.1|auxin-responsive protein IAA9 [Prunus persica]/gi|1139767852|gb|ONI02615.1|hypothetical protein PRUPE_6G210500 [Prunus persica]/gi|595825136|ref|XP_007205358.1|auxin-responsive protein IAA9 [Prunus persica]/gi|1139767849|gb|ONI02612.1|hypothetical protein PRUPE_6G210500 [Prunus persica]/gi|1139767853|gb|ONI02616.1|hypothetical protein PRUPE_6G210500 [Prunus persica…	protein binding;nucleus;cytoplasm;auxin-activated signaling pathway;lateral root formation;negative regulation of transcription, DNA-templated;negative regulation of lateral root development	Molecular Function;Cellular Component;Cellular Component;Biological Process;Biological Process;Biological Process;Biological Process	GO:0005515;GO:0005634;GO:0005737;GO:0009734;GO:0010311;GO:0045892;GO:1901332	7
1100	4.3e-52	gi|595828725|ref|XP_007205755.1|protein LIKE COV 2 [Prunus persica]/gi|645218668|ref|XP_008231765.1|PREDICTED: protein LIKE COV 2-like [Prunus mume]/gi|1139767042|gb|ONI01805.1|hypothetical protein PRUPE_6G160000 [Prunus persica]	integral component of membrane	Cellular Component	GO:0016021	1
1101	0	gi|1139787333|gb|ONI20760.1|hypothetical protein PRUPE_2G032300 [Prunus persica]/gi|1139787335|gb|ONI20762.1|hypothetical protein PRUPE_2G032300 [Prunus persica]/gi|1162525017|ref|XP_020412498.1|translation initiation factor eIF-2B subunit beta [Prunus persica]/gi|1139787334|gb|ONI20761.1|hypothetical protein PRUPE_2G032300 [Prunus persica]	cellular metabolic process	Biological Process	GO:0044237	1
1102	0	gi|595842056|ref|XP_007208337.1|heat shock protein 90-2 [Prunus persica]/gi|1139764665|gb|ONH99427.1|hypothetical protein PRUPE_6G028600 [Prunus persica]	ATP binding;protein folding;response to stress;unfolded protein binding	Molecular Function;Biological Process;Biological Process;Molecular Function	GO:0005524;GO:0006457;GO:0006950;GO:0051082	4
1103	0	gi|1139769527|gb|ONI04290.1|hypothetical protein PRUPE_6G313900 [Prunus persica]/gi|595837509|ref|XP_007207471.1|calreticulin [Prunus persica]	calcium ion binding;endoplasmic reticulum lumen;protein folding;carbohydrate binding;unfolded protein binding	Molecular Function;Cellular Component;Biological Process;Molecular Function;Molecular Function	GO:0005509;GO:0005788;GO:0006457;GO:0030246;GO:0051082	5
1104	0	gi|1139773054|gb|ONI07526.1|hypothetical protein PRUPE_5G125900 [Prunus persica]/gi|954702538|gb|ALP70519.1|HSP70-type chaperone 28 [Prunus persica var. persica]/gi|595860144|ref|XP_007211088.1|luminal-binding protein 5 [Prunus persica]	ATP binding	Molecular Function	GO:0005524	1
1105	3.4e-135	gi|595893196|ref|XP_007213602.1|tyrosyl-DNA phosphodiesterase 1 isoform X2 [Prunus persica]/gi|1139775897|gb|ONI10084.1|hypothetical protein PRUPE_4G026100 [Prunus persica]	nucleus;DNA repair;phosphoric diester hydrolase activity	Cellular Component;Biological Process;Molecular Function	GO:0005634;GO:0006281;GO:0008081	3
1106	0	gi|1139776890|gb|ONI11077.1|hypothetical protein PRUPE_4G085900 [Prunus persica]/gi|1162553367|ref|XP_020418136.1|auxin response factor 6 [Prunus persica]	DNA binding;protein binding;nucleus;regulation of transcription, DNA-templated;auxin-activated signaling pathway	Molecular Function;Molecular Function;Cellular Component;Biological Process;Biological Process	GO:0003677;GO:0005515;GO:0005634;GO:0006355;GO:0009734	5
1107	0	gi|1139797555|gb|ONI30173.1|hypothetical protein PRUPE_1G234800 [Prunus persica]/gi|596274414|ref|XP_007225149.1|signal recognition particle subunit SRP72 [Prunus persica]	protein binding;signal recognition particle, endoplasmic reticulum targeting;SRP-dependent cotranslational protein targeting to membrane;7S RNA binding	Molecular Function;Cellular Component;Biological Process;Molecular Function	GO:0005515;GO:0005786;GO:0006614;GO:0008312	4
1108	6.9e-81	gi|1220039200|ref|XP_021805334.1|uncharacterized protein LOC110749531 [Prunus avium]	nucleic acid binding	Molecular Function	GO:0003676	1
1109	1.9e-25	gi|1139755730|gb|ONH91187.1|hypothetical protein PRUPE_8G097300 [Prunus persica]/gi|1162575664|ref|XP_020425544.1|uncharacterized protein At1g01500 [Prunus persica]/gi|595793441|ref|XP_007200469.1|uncharacterized protein At1g01500 [Prunus persica]/gi|1162575666|ref|XP_020425545.1|uncharacterized protein At1g01500 [Prunus persica]/gi|1139755729|gb|ONH91186.1|hypothetical protein PRUPE_8G097300 [Pr…	integral component of membrane	Cellular Component	GO:0016021	1
1110	0	gi|595804237|ref|XP_007202125.1|choline/ethanolaminephosphotransferase 1 [Prunus persica]/gi|1139763593|gb|ONH98690.1|hypothetical protein PRUPE_7G262100 [Prunus persica]/gi|1139763598|gb|ONH98695.1|hypothetical protein PRUPE_7G262100 [Prunus persica]/gi|1162572302|ref|XP_020424398.1|choline/ethanolaminephosphotransferase 1 [Prunus persica]/gi|1162572305|ref|XP_020424399.1|choline/ethanolaminepho…	phospholipid biosynthetic process;integral component of membrane;phosphotransferase activity, for other substituted phosphate groups	Biological Process;Cellular Component;Molecular Function	GO:0008654;GO:0016021;GO:0016780	3
1111	0	gi|596176216|ref|XP_007223197.1|60S ribosomal protein L5-2 [Prunus persica]/gi|1139794056|gb|ONI26674.1|hypothetical protein PRUPE_1G039100 [Prunus persica]	structural constituent of ribosome;ribosome;translation;5S rRNA binding	Molecular Function;Cellular Component;Biological Process;Molecular Function	GO:0003735;GO:0005840;GO:0006412;GO:0008097	4
1112	0	gi|1139765121|gb|ONH99883.1|hypothetical protein PRUPE_6G055600 [Prunus persica]/gi|595823296|ref|XP_007205047.1|internal alternative NAD(P)H-ubiquinone oxidoreductase A1, mitochondrial [Prunus persica]	oxidoreductase activity;oxidation-reduction process	Molecular Function;Biological Process	GO:0016491;GO:0055114	2
1113	2.2e-123	gi|1220064170|ref|XP_021818391.1|putative 4-hydroxy-4-methyl-2-oxoglutarate aldolase 2 isoform X1 [Prunus avium]	ribonuclease inhibitor activity;regulation of RNA metabolic process	Molecular Function;Biological Process	GO:0008428;GO:0051252	2
1114	0	gi|1162575473|ref|XP_020425475.1|ETO1-like protein 1 [Prunus persica]/gi|1139758048|gb|ONH93505.1|hypothetical protein PRUPE_8G235100 [Prunus persica]/gi|1139758047|gb|ONH93504.1|hypothetical protein PRUPE_8G235100 [Prunus persica]/gi|1162575475|ref|XP_020425476.1|ETO1-like protein 1 [Prunus persica]/gi|595800968|ref|XP_007201753.1|ETO1-like protein 1 [Prunus persica]	protein binding;regulation of ethylene biosynthetic process	Molecular Function;Biological Process	GO:0005515;GO:0010364	2
1115	2.7e-111	gi|1139763604|gb|ONH98701.1|hypothetical protein PRUPE_7G262400 [Prunus persica]/gi|595807929|ref|XP_007202692.1|eukaryotic translation initiation factor 5A-2 [Prunus persica]/gi|1220055747|ref|XP_021813975.1|eukaryotic translation initiation factor 5A-2-like [Prunus avium]/gi|645275788|ref|XP_008242982.1|PREDICTED: eukaryotic translation initiation factor 5A-2-like [Prunus mume]	translation initiation factor activity;translation elongation factor activity;translational initiation;translational frameshifting;ribosome binding;positive regulation of translational elongation;positive regulation of translational termination	Molecular Function;Molecular Function;Biological Process;Biological Process;Molecular Function;Biological Process;Biological Process	GO:0003743;GO:0003746;GO:0006413;GO:0006452;GO:0043022;GO:0045901;GO:0045905	7
1116	0	gi|1139764550|gb|ONH99312.1|hypothetical protein PRUPE_6G024400 [Prunus persica]/gi|595842384|ref|XP_007208408.1|E3 ubiquitin-protein ligase UPL1 isoform X1 [Prunus persica]	ubiquitin-protein transferase activity;protein binding;protein ubiquitination	Molecular Function;Molecular Function;Biological Process	GO:0004842;GO:0005515;GO:0016567	3
1117	0	gi|596050699|ref|XP_007220581.1|intron-binding protein aquarius [Prunus persica]/gi|1139787278|gb|ONI20705.1|hypothetical protein PRUPE_2G030100 [Prunus persica]	mRNA splicing, via spliceosome;spliceosomal complex	Biological Process;Cellular Component	GO:0000398;GO:0005681	2
1118	5.1e-113	gi|1139758512|gb|ONH93969.1|hypothetical protein PRUPE_8G263900 [Prunus persica]/gi|595792043|ref|XP_007199770.1|probable pectinesterase/pectinesterase inhibitor 7 [Prunus persica]	enzyme inhibitor activity;cell wall;pectinesterase activity;cell wall modification;negative regulation of catalytic activity;aspartyl esterase activity;pectin catabolic process	Molecular Function;Cellular Component;Molecular Function;Biological Process;Biological Process;Molecular Function;Biological Process	GO:0004857;GO:0005618;GO:0030599;GO:0042545;GO:0043086;GO:0045330;GO:0045490	7
1119	9.8e-39	gi|764560955|ref|XP_011461273.1|PREDICTED: histone H2B-like [Fragaria vesca subsp. vesca]
1120	0	gi|1139762573|gb|ONH97670.1|hypothetical protein PRUPE_7G204800 [Prunus persica]/gi|1162569763|ref|XP_020423531.1|protein phosphatase 2C 77 [Prunus persica]/gi|1162569765|ref|XP_020423533.1|protein phosphatase 2C 77 [Prunus persica]	protein serine/threonine phosphatase activity;protein dephosphorylation;metal ion binding	Molecular Function;Biological Process;Molecular Function	GO:0004722;GO:0006470;GO:0046872	3
1121	0	gi|1139803845|gb|ONI36463.1|hypothetical protein PRUPE_1G586100 [Prunus persica]/gi|1162513395|ref|XP_007222523.2|squamous cell carcinoma antigen recognized by T-cells 3 [Prunus persica]	RNA binding;protein binding;RNA processing	Molecular Function;Molecular Function;Biological Process	GO:0003723;GO:0005515;GO:0006396	3
1122	0	gi|595840641|ref|XP_007208057.1|eukaryotic translation initiation factor 3 subunit B [Prunus persica]/gi|1139770384|gb|ONI05147.1|hypothetical protein PRUPE_6G358600 [Prunus persica]	translation initiation factor activity;eukaryotic translation initiation factor 3 complex;translational initiation;translation initiation factor binding	Molecular Function;Cellular Component;Biological Process;Molecular Function	GO:0003743;GO:0005852;GO:0006413;GO:0031369	4
1123	0	gi|1162520472|ref|XP_020410984.1|uncharacterized protein LOC18789580 [Prunus persica]/gi|1139795794|gb|ONI28412.1|hypothetical protein PRUPE_1G141100 [Prunus persica]
1124	1.8e-106	gi|1220071330|ref|XP_021822113.1|SURP and G-patch domain-containing protein 1-like protein [Prunus avium]/gi|1220071332|ref|XP_021822114.1|SURP and G-patch domain-containing protein 1-like protein [Prunus avium]	RNA binding;RNA processing	Molecular Function;Biological Process	GO:0003723;GO:0006396	2
1125	0	gi|1162551495|ref|XP_020417434.1|aspartic proteinase A1 [Prunus persica]/gi|1139779176|gb|ONI13363.1|hypothetical protein PRUPE_4G217700 [Prunus persica]/gi|595864719|ref|XP_007211824.1|aspartic proteinase A1 [Prunus persica]	aspartic-type endopeptidase activity;proteolysis;lipid metabolic process	Molecular Function;Biological Process;Biological Process	GO:0004190;GO:0006508;GO:0006629	3
1126	1e-83	gi|1139785788|gb|ONI19615.1|hypothetical protein PRUPE_3G287500 [Prunus persica]/gi|1139785789|gb|ONI19616.1|hypothetical protein PRUPE_3G287500 [Prunus persica]/gi|595963010|ref|XP_007217002.1|DEAD-box ATP-dependent RNA helicase 46 [Prunus persica]	nucleic acid binding;helicase activity;protein binding;ATP binding	Molecular Function;Molecular Function;Molecular Function;Molecular Function	GO:0003676;GO:0004386;GO:0005515;GO:0005524	4
1127	0	gi|1139793422|gb|ONI26040.1|hypothetical protein PRUPE_1G000700 [Prunus persica]/gi|1162513028|ref|XP_020418059.1|uncharacterized protein LOC18789872 [Prunus persica]	RNA binding	Molecular Function	GO:0003723	1
1128	1.9e-73	gi|1220054307|ref|XP_021813216.1|WD repeat-containing protein 53 [Prunus avium]	protein binding	Molecular Function	GO:0005515	1
1129	1.2e-37	gi|1139781877|gb|ONI15704.1|hypothetical protein PRUPE_3G056600 [Prunus persica]/gi|595935155|ref|XP_007215486.1|ATP-dependent 6-phosphofructokinase 6 [Prunus persica]/gi|1139781878|gb|ONI15705.1|hypothetical protein PRUPE_3G056600 [Prunus persica]	6-phosphofructokinase activity;ATP binding;cytoplasm;fructose 6-phosphate metabolic process;metal ion binding;glycolytic process through fructose-6-phosphate	Molecular Function;Molecular Function;Cellular Component;Biological Process;Molecular Function;Biological Process	GO:0003872;GO:0005524;GO:0005737;GO:0006002;GO:0046872;GO:0061615	6
1130
1131	1.7e-68	gi|1139771532|gb|ONI06004.1|hypothetical protein PRUPE_5G033600 [Prunus persica]/gi|1162558050|ref|XP_007210641.2|ubiquitin-conjugating enzyme E2 32 isoform X1 [Prunus persica]
1132	1.5e-54	gi|645265603|ref|XP_008238228.1|PREDICTED: ubiquitin-conjugating enzyme E2 32-like isoform X2 [Prunus mume]
1133	0	gi|1162517111|ref|XP_020409931.1|uncharacterized protein LOC18789795 [Prunus persica]/gi|1139797291|gb|ONI29909.1|hypothetical protein PRUPE_1G221600 [Prunus persica]
1134	3.2e-28	gi|1220073450|ref|XP_021823223.1|phosphatidate cytidylyltransferase 1-like [Prunus avium]	phosphatidate cytidylyltransferase activity;integral component of membrane;CDP-diacylglycerol biosynthetic process	Molecular Function;Cellular Component;Biological Process	GO:0004605;GO:0016021;GO:0016024	3
1135	6.1e-96	gi|595849510|ref|XP_007209738.1|calmodulin [Prunus persica]/gi|645270303|ref|XP_008240397.1|PREDICTED: calmodulin-like [Prunus mume]/gi|1139774976|gb|ONI09448.1|hypothetical protein PRUPE_5G238800 [Prunus persica]	calcium ion binding	Molecular Function	GO:0005509	1
1136	0	gi|1162561629|ref|XP_020420812.1|UBP1-associated protein 2A [Prunus persica]/gi|1139767237|gb|ONI02000.1|hypothetical protein PRUPE_6G172000 [Prunus persica]/gi|1139767236|gb|ONI01999.1|hypothetical protein PRUPE_6G172000 [Prunus persica]/gi|595823627|ref|XP_007205101.1|UBP1-associated protein 2A [Prunus persica]/gi|1162561631|ref|XP_020420813.1|UBP1-associated protein 2A [Prunus persica]	nucleic acid binding	Molecular Function	GO:0003676	1
1137	4.1e-100	gi|595847267|ref|XP_007209289.1|RGG repeats nuclear RNA binding protein A isoform X1 [Prunus persica]/gi|1139771963|gb|ONI06435.1|hypothetical protein PRUPE_5G060200 [Prunus persica]
1138	0	gi|1139797660|gb|ONI30278.1|hypothetical protein PRUPE_1G241800 [Prunus persica]/gi|1139797661|gb|ONI30279.1|hypothetical protein PRUPE_1G241800 [Prunus persica]/gi|596183127|ref|XP_007223308.1|uncharacterized protein LOC18791438 [Prunus persica]	hydrolase activity, hydrolyzing O-glycosyl compounds;carbohydrate metabolic process	Molecular Function;Biological Process	GO:0004553;GO:0005975	2
1139	1.3e-130	gi|388784131|gb|AFK78039.1|alpha-tubulin, partial [Moringa oleifera]	GTPase activity;structural constituent of cytoskeleton;GTP binding;cytoplasm;microtubule;cytoskeleton organization;microtubule-based process	Molecular Function;Molecular Function;Molecular Function;Cellular Component;Cellular Component;Biological Process;Biological Process	GO:0003924;GO:0005200;GO:0005525;GO:0005737;GO:0005874;GO:0007010;GO:0007017	7
1140	0	gi|645220829|ref|XP_008242045.1|PREDICTED: WRKY transcription factor 44 isoform X2 [Prunus mume]	DNA binding transcription factor activity;nucleus;regulation of transcription, DNA-templated;sequence-specific DNA binding	Molecular Function;Cellular Component;Biological Process;Molecular Function	GO:0003700;GO:0005634;GO:0006355;GO:0043565	4
1141	3.8e-72	gi|1139787858|gb|ONI21285.1|hypothetical protein PRUPE_2G057800 [Prunus persica]/gi|1139787859|gb|ONI21286.1|hypothetical protein PRUPE_2G057800 [Prunus persica]/gi|1162524074|ref|XP_020412147.1|TMV resistance protein N isoform X2 [Prunus persica]	defense response;signal transduction;integral component of membrane;ADP binding	Biological Process;Biological Process;Cellular Component;Molecular Function	GO:0006952;GO:0007165;GO:0016021;GO:0043531	4
1142	1.1e-12	gi|1162563765|ref|XP_020421589.1|high mobility group B protein 1 isoform X3 [Prunus persica]/gi|1139768944|gb|ONI03707.1|hypothetical protein PRUPE_6G276300 [Prunus persica]/gi|1139768943|gb|ONI03706.1|hypothetical protein PRUPE_6G276300 [Prunus persica]	DNA binding;nucleus	Molecular Function;Cellular Component	GO:0003677;GO:0005634	2
1143	5.5e-45	gi|1139782679|gb|ONI16506.1|hypothetical protein PRUPE_3G102800 [Prunus persica]/gi|1162535171|ref|XP_020416071.1|protein VASP homolog [Prunus persica]
1144	0	gi|1162516861|ref|XP_020409862.1|calcium-transporting ATPase 10, plasma membrane-type isoform X2 [Prunus persica]/gi|1139794561|gb|ONI27179.1|hypothetical protein PRUPE_1G072600 [Prunus persica]/gi|1162516859|ref|XP_020409861.1|calcium-transporting ATPase 10, plasma membrane-type isoform X2 [Prunus persica]	calcium-transporting ATPase activity;calmodulin binding;ATP binding;integral component of membrane;calcium ion transmembrane transport;ATP hydrolysis coupled cation transmembrane transport	Molecular Function;Molecular Function;Molecular Function;Cellular Component;Biological Process;Biological Process	GO:0005388;GO:0005516;GO:0005524;GO:0016021;GO:0070588;GO:0099132	6
1145	0	gi|763791763|gb|KJB58759.1|hypothetical protein B456_009G224800 [Gossypium raimondii]	GTPase activity;structural constituent of cytoskeleton;GTP binding;cytoplasm;microtubule;cytoskeleton organization;microtubule-based process	Molecular Function;Molecular Function;Molecular Function;Cellular Component;Cellular Component;Biological Process;Biological Process	GO:0003924;GO:0005200;GO:0005525;GO:0005737;GO:0005874;GO:0007010;GO:0007017	7
1146	1e-100	gi|1162558494|ref|XP_020419836.1|palmitoyl-protein thioesterase 1 isoform X2 [Prunus persica]	palmitoyl hydrolase activity;macromolecule depalmitoylation	Molecular Function;Biological Process	GO:0098599;GO:0098734	2
1147	0	gi|595825130|ref|XP_007205357.1|probable protein phosphatase 2C 78 [Prunus persica]/gi|1139768095|gb|ONI02858.1|hypothetical protein PRUPE_6G224900 [Prunus persica]	protein serine/threonine phosphatase activity;protein dephosphorylation;metal ion binding	Molecular Function;Biological Process;Molecular Function	GO:0004722;GO:0006470;GO:0046872	3
1148	1.6e-15	gi|595847229|ref|XP_007209281.1|uncharacterized protein LOC18776301 [Prunus persica]/gi|1139774051|gb|ONI08523.1|hypothetical protein PRUPE_5G183400 [Prunus persica]	chloroplast	Cellular Component	GO:0009507	1
1149	0	gi|1162514061|ref|XP_020421126.1|alpha-glucan water dikinase, chloroplastic isoform X3 [Prunus persica]	ATP binding;kinase activity;phosphorylation	Molecular Function;Molecular Function;Biological Process	GO:0005524;GO:0016301;GO:0016310	3
1150	0	gi|1139801289|gb|ONI33907.1|hypothetical protein PRUPE_1G452500 [Prunus persica]/gi|596141574|ref|XP_007222470.1|signal peptide peptidase [Prunus persica]/gi|1139801291|gb|ONI33909.1|hypothetical protein PRUPE_1G452500 [Prunus persica]/gi|1162520025|ref|XP_020410837.1|signal peptide peptidase [Prunus persica]/gi|1139801290|gb|ONI33908.1|hypothetical protein PRUPE_1G452500 [Prunus persica]	aspartic-type endopeptidase activity;proteolysis;integral component of membrane	Molecular Function;Biological Process;Cellular Component	GO:0004190;GO:0006508;GO:0016021	3
1151	0	gi|645235342|ref|XP_008224221.1|PREDICTED: putative calcium-transporting ATPase 13, plasma membrane-type [Prunus mume]	calcium-transporting ATPase activity;ATP binding;integral component of membrane;calcium ion transmembrane transport;ATP hydrolysis coupled cation transmembrane transport	Molecular Function;Molecular Function;Cellular Component;Biological Process;Biological Process	GO:0005388;GO:0005524;GO:0016021;GO:0070588;GO:0099132	5
1152	3.9e-48	gi|1139783224|gb|ONI17051.1|hypothetical protein PRUPE_3G135100 [Prunus persica]	integral component of membrane;regulation of defense response;regulation of salicylic acid mediated signaling pathway	Cellular Component;Biological Process;Biological Process	GO:0016021;GO:0031347;GO:2000031	3
1153	0	gi|595953308|ref|XP_007216501.1|palmitoyl-monogalactosyldiacylglycerol delta-7 desaturase, chloroplastic [Prunus persica]/gi|1139784517|gb|ONI18344.1|hypothetical protein PRUPE_3G210400 [Prunus persica]	lipid metabolic process;oxidoreductase activity, acting on paired donors, with oxidation of a pair of donors resulting in the reduction of molecular oxygen to two molecules of water;oxidation-reduction process	Biological Process;Molecular Function;Biological Process	GO:0006629;GO:0016717;GO:0055114	3
1154	0	gi|1139800302|gb|ONI32920.1|hypothetical protein PRUPE_1G393800 [Prunus persica]/gi|596127378|ref|XP_007222020.1|BTB/POZ domain-containing protein NPY1 [Prunus persica]	signal transducer activity;signal transduction;auxin transport;plant organ development	Molecular Function;Biological Process;Biological Process;Biological Process	GO:0004871;GO:0007165;GO:0060918;GO:0099402	4
1155	0	gi|645220070|ref|XP_008238593.1|PREDICTED: F-box-like/WD repeat-containing protein TBL1XR1 isoform X1 [Prunus mume]	protein binding	Molecular Function	GO:0005515	1
1156	0	gi|1139764371|gb|ONH99133.1|hypothetical protein PRUPE_6G013300 [Prunus persica]/gi|595822940|ref|XP_007204980.1|protein trichome birefringence-like 4 [Prunus persica]	integral component of membrane	Cellular Component	GO:0016021	1
1157	3.2e-123	gi|1162513596|ref|XP_020419809.1|transcriptional regulator ATRX homolog [Prunus persica]/gi|1139798315|gb|ONI30933.1|hypothetical protein PRUPE_1G282500 [Prunus persica]
1158	5.8e-126	gi|1139766258|gb|ONI01021.1|hypothetical protein PRUPE_6G116900 [Prunus persica]/gi|595824935|ref|XP_007205322.1|UDP-D-apiose/UDP-D-xylose synthase 2 [Prunus persica]/gi|1139766257|gb|ONI01020.1|hypothetical protein PRUPE_6G116900 [Prunus persica]	catalytic activity;coenzyme binding	Molecular Function;Molecular Function	GO:0003824;GO:0050662	2
1159	0	gi|1162564987|ref|XP_007207338.2|probable protein disulfide-isomerase A6 [Prunus persica]/gi|1139769542|gb|ONI04305.1|hypothetical protein PRUPE_6G315000 [Prunus persica]	endoplasmic reticulum;isomerase activity;cell redox homeostasis	Cellular Component;Molecular Function;Biological Process	GO:0005783;GO:0016853;GO:0045454	3
1160	0	gi|1139795711|gb|ONI28329.1|hypothetical protein PRUPE_1G138700 [Prunus persica]/gi|1139795712|gb|ONI28330.1|hypothetical protein PRUPE_1G138700 [Prunus persica]/gi|596295362|ref|XP_007226992.1|cullin-1 isoform X1 [Prunus persica]	ubiquitin-dependent protein catabolic process;cullin-RING ubiquitin ligase complex;ubiquitin protein ligase binding	Biological Process;Cellular Component;Molecular Function	GO:0006511;GO:0031461;GO:0031625	3
1161	1.9e-127	gi|1220047966|ref|XP_021809948.1|serine/threonine-protein kinase 16 [Prunus avium]/gi|595847372|ref|XP_007209310.1|serine/threonine-protein kinase 16 [Prunus persica]/gi|1139774537|gb|ONI09009.1|hypothetical protein PRUPE_5G211800 [Prunus persica]	protein serine/threonine kinase activity;ATP binding;protein phosphorylation	Molecular Function;Molecular Function;Biological Process	GO:0004674;GO:0005524;GO:0006468	3
1162	0	gi|1139795278|gb|ONI27896.1|hypothetical protein PRUPE_1G109900 [Prunus persica]	inorganic anion exchanger activity;inorganic anion transport;integral component of membrane	Molecular Function;Biological Process;Cellular Component	GO:0005452;GO:0015698;GO:0016021	3
1163	0	gi|1139780320|gb|ONI14507.1|hypothetical protein PRUPE_4G284000 [Prunus persica]/gi|1139780321|gb|ONI14508.1|hypothetical protein PRUPE_4G284000 [Prunus persica]	protein binding;defense response;ADP binding	Molecular Function;Biological Process;Molecular Function	GO:0005515;GO:0006952;GO:0043531	3
1164	1.5e-96	gi|1220044738|ref|XP_021808250.1|putative disease resistance protein RGA3 [Prunus avium]	defense response;ADP binding	Biological Process;Molecular Function	GO:0006952;GO:0043531	2
1165	1.6e-170	gi|1139802984|gb|ONI35602.1|hypothetical protein PRUPE_1G545200 [Prunus persica]/gi|1162519146|ref|XP_007225342.2|putative disease resistance protein RGA3 isoform X2 [Prunus persica]	defense response;ADP binding	Biological Process;Molecular Function	GO:0006952;GO:0043531	2
1166	5.3e-64	gi|1162553178|ref|XP_007214309.2|putative disease resistance protein RGA3, partial [Prunus persica]	defense response;ADP binding	Biological Process;Molecular Function	GO:0006952;GO:0043531	2
1167	4.5e-164	gi|1139774460|gb|ONI08932.1|hypothetical protein PRUPE_5G208300 [Prunus persica]	DNA binding;nucleus;metal ion binding	Molecular Function;Cellular Component;Molecular Function	GO:0003677;GO:0005634;GO:0046872	3
1168	0	gi|1162550955|ref|XP_007213911.2|uncharacterized protein LOC18780664 [Prunus persica]	protein serine/threonine kinase activity;ATP binding;nucleus;protein phosphorylation;signal transduction;zinc ion binding	Molecular Function;Molecular Function;Cellular Component;Biological Process;Biological Process;Molecular Function	GO:0004674;GO:0005524;GO:0005634;GO:0006468;GO:0007165;GO:0008270	6
1169	0	gi|1139789589|gb|ONI23016.1|hypothetical protein PRUPE_2G164300 [Prunus persica]	DNA binding	Molecular Function	GO:0003677	1
1170	2.2e-157	gi|1139769269|gb|ONI04032.1|hypothetical protein PRUPE_6G297600 [Prunus persica]/gi|595825388|ref|XP_007205403.1|protein RETICULATA-RELATED 3, chloroplastic [Prunus persica]	integral component of membrane	Cellular Component	GO:0016021	1
1171	1.1e-25	gi|1004373|gb|AAC49657.1|dehydrin, partial [Prunus persica]	response to stress;response to water	Biological Process;Biological Process	GO:0006950;GO:0009415	2
1172	6.3e-104	gi|1162571139|ref|XP_020424042.1|sorting nexin 1 isoform X1 [Prunus persica]/gi|1139760920|gb|ONH96017.1|hypothetical protein PRUPE_7G102200 [Prunus persica]	phosphatidylinositol binding	Molecular Function	GO:0035091	1
1173	0	gi|1220031935|ref|XP_021811719.1|14-3-3-like protein C [Prunus avium]/gi|645237605|ref|XP_008225282.1|PREDICTED: 14-3-3-like protein C [Prunus mume]	protein domain specific binding	Molecular Function	GO:0019904	1
1174	4.2e-38	gi|1139795095|gb|ONI27713.1|hypothetical protein PRUPE_1G101000 [Prunus persica]
1175	4.5e-136	gi|1139773899|gb|ONI08371.1|hypothetical protein PRUPE_5G174100 [Prunus persica]/gi|595850374|ref|XP_007209904.1|peroxisomal membrane protein PEX14 [Prunus persica]/gi|1139773901|gb|ONI08373.1|hypothetical protein PRUPE_5G174100 [Prunus persica]/gi|1162558100|ref|XP_020419702.1|peroxisomal membrane protein PEX14 [Prunus persica]/gi|1139773900|gb|ONI08372.1|hypothetical protein PRUPE_5G174100 [Pru…	protein binding;peroxisomal membrane;integral component of membrane;protein import into peroxisome matrix, docking	Molecular Function;Cellular Component;Cellular Component;Biological Process	GO:0005515;GO:0005778;GO:0016021;GO:0016560	4
1176	0	gi|645230176|ref|XP_008221813.1|PREDICTED: 2-methylene-furan-3-one reductase-like [Prunus mume]	zinc ion binding;oxidoreductase activity;oxidation-reduction process	Molecular Function;Molecular Function;Biological Process	GO:0008270;GO:0016491;GO:0055114	3
1177	5.2e-100	gi|1220034540|ref|XP_021825231.1|uncharacterized protein LOC110766240 [Prunus avium]
1178	6.1e-64	gi|645238033|ref|XP_008225487.1|PREDICTED: katanin p60 ATPase-containing subunit A-like 2 isoform X2 [Prunus mume]	ATP binding	Molecular Function	GO:0005524	1
1179	5.4e-68	gi|1220056760|ref|XP_021814513.1|putative branched-chain-amino-acid aminotransferase 7 isoform X2 [Prunus avium]	branched-chain amino acid biosynthetic process;L-leucine transaminase activity;L-valine transaminase activity;L-isoleucine transaminase activity	Biological Process;Molecular Function;Molecular Function;Molecular Function	GO:0009082;GO:0052654;GO:0052655;GO:0052656	4
1180	0	gi|1139775960|gb|ONI10147.1|hypothetical protein PRUPE_4G030300 [Prunus persica]/gi|1162550633|ref|XP_020417137.1|(3S,6E)-nerolidol synthase 1 [Prunus persica]	magnesium ion binding;metabolic process;terpene synthase activity;S-linalool synthase activity	Molecular Function;Biological Process;Molecular Function;Molecular Function	GO:0000287;GO:0008152;GO:0010333;GO:0034007	4
1181	0	gi|1139778370|gb|ONI12557.1|hypothetical protein PRUPE_4G171400 [Prunus persica]/gi|1162552291|ref|XP_007212014.2|uncharacterized protein LOC18780689 [Prunus persica]	calcium ion binding;integral component of membrane;transmembrane transport	Molecular Function;Cellular Component;Biological Process	GO:0005509;GO:0016021;GO:0055085	3
1182	0	gi|596170890|ref|XP_007223123.1|biotin synthase [Prunus persica]/gi|1139796577|gb|ONI29195.1|hypothetical protein PRUPE_1G186700 [Prunus persica]	biotin synthase activity;biotin biosynthetic process;metal ion binding;2 iron, 2 sulfur cluster binding;4 iron, 4 sulfur cluster binding	Molecular Function;Biological Process;Molecular Function;Molecular Function;Molecular Function	GO:0004076;GO:0009102;GO:0046872;GO:0051537;GO:0051539	5
1183	1.1e-37	gi|1139785468|gb|ONI19295.1|hypothetical protein PRUPE_3G270100 [Prunus persica]/gi|1139785469|gb|ONI19296.1|hypothetical protein PRUPE_3G270100 [Prunus persica]	3-dehydroquinate synthase activity;aromatic amino acid family biosynthetic process;oxidoreductase activity;oxidation-reduction process	Molecular Function;Biological Process;Molecular Function;Biological Process	GO:0003856;GO:0009073;GO:0016491;GO:0055114	4
1184	1.2e-23	gi|1139782861|gb|ONI16688.1|hypothetical protein PRUPE_3G115600 [Prunus persica]	RNA binding;structural constituent of ribosome;translation;large ribosomal subunit	Molecular Function;Molecular Function;Biological Process;Cellular Component	GO:0003723;GO:0003735;GO:0006412;GO:0015934	4
1185
1186	0	gi|645220285|ref|XP_008239560.1|PREDICTED: sulfoquinovosyl transferase SQD2 [Prunus mume]
1187	1.2e-20	gi|1220043511|ref|XP_021807607.1|26S proteasome non-ATPase regulatory subunit 10 isoform X4 [Prunus avium]
1188	0	gi|1162577006|ref|XP_020426009.1|serine/threonine protein phosphatase 2A regulatory subunit B''beta isoform X1 [Prunus persica]/gi|645260027|ref|XP_008235641.1|PREDICTED: serine/threonine protein phosphatase 2A regulatory subunit B''beta isoform X1 [Prunus mume]/gi|595792065|ref|XP_007199781.1|serine/threonine protein phosphatase 2A regulatory subunit B''beta isoform X1 [Prunus persica]/gi|113975…	calcium ion binding	Molecular Function	GO:0005509	1
1189	0	gi|596296468|ref|XP_007227177.1|pentatricopeptide repeat-containing protein DOT4, chloroplastic [Prunus persica]/gi|1139797110|gb|ONI29728.1|hypothetical protein PRUPE_1G211300 [Prunus persica]	protein binding;zinc ion binding	Molecular Function;Molecular Function	GO:0005515;GO:0008270	2
1190	0	gi|1162527248|ref|XP_020413342.1|protein CELLULOSE SYNTHASE INTERACTIVE 1 [Prunus persica]/gi|1139789432|gb|ONI22859.1|hypothetical protein PRUPE_2G155000 [Prunus persica]/gi|1162527251|ref|XP_020413343.1|protein CELLULOSE SYNTHASE INTERACTIVE 1 [Prunus persica]/gi|596021033|ref|XP_007218963.1|protein CELLULOSE SYNTHASE INTERACTIVE 1 [Prunus persica]/gi|1139789433|gb|ONI22860.1|hypothetical prote…	protein binding	Molecular Function	GO:0005515	1
1191	1.2e-78	gi|1139782251|gb|ONI16078.1|hypothetical protein PRUPE_3G077800 [Prunus persica]/gi|1139782250|gb|ONI16077.1|hypothetical protein PRUPE_3G077800 [Prunus persica]/gi|1139782249|gb|ONI16076.1|hypothetical protein PRUPE_3G077800 [Prunus persica]/gi|1139782252|gb|ONI16079.1|hypothetical protein PRUPE_3G077800 [Prunus persica]/gi|1162535048|ref|XP_020416030.1|protein ANTI-SILENCING 1 [Prunus persica]/…	chromatin binding	Molecular Function	GO:0003682	1
1192	1.8e-90	gi|1139766728|gb|ONI01491.1|hypothetical protein PRUPE_6G142700 [Prunus persica]	protein kinase activity;ATP binding;protein phosphorylation	Molecular Function;Molecular Function;Biological Process	GO:0004672;GO:0005524;GO:0006468	3
1193
1194	0	gi|1139795842|gb|ONI28460.1|hypothetical protein PRUPE_1G142700 [Prunus persica]	vacuolar membrane;plasma membrane;regulation of pH;response to salt stress;sodium:proton antiporter activity;integral component of membrane;sodium ion transmembrane transport;potassium ion homeostasis;hydrogen ion transmembrane transport	Cellular Component;Cellular Component;Biological Process;Biological Process;Molecular Function;Cellular Component;Biological Process;Biological Process;Biological Process	GO:0005774;GO:0005886;GO:0006885;GO:0009651;GO:0015385;GO:0016021;GO:0035725;GO:0055075;GO:1902600	9
1195	1.8e-67	gi|1139794600|gb|ONI27218.1|hypothetical protein PRUPE_1G074500 [Prunus persica]/gi|596286617|ref|XP_007225646.1|ubiquitin carboxyl-terminal hydrolase 36 [Prunus persica]
1196	2.3e-18	gi|923896891|ref|XP_013719099.1|PREDICTED: putative septum site-determining protein minD homolog, chloroplastic, partial [Brassica napus]	ATPase activity	Molecular Function	GO:0016887	1
1197	0	gi|595852654|ref|XP_007210352.1|protein NBR1 homolog isoform X1 [Prunus persica]/gi|1139773755|gb|ONI08227.1|hypothetical protein PRUPE_5G165800 [Prunus persica]	vacuole;zinc ion binding;macroautophagy;ubiquitin binding;protein polymerization	Cellular Component;Molecular Function;Biological Process;Molecular Function;Biological Process	GO:0005773;GO:0008270;GO:0016236;GO:0043130;GO:0051258	5
1198	9.9e-53	gi|1220095809|ref|XP_021834784.1|probable WRKY transcription factor 17 [Prunus avium]	DNA binding transcription factor activity;nucleus;regulation of transcription, DNA-templated;sequence-specific DNA binding	Molecular Function;Cellular Component;Biological Process;Molecular Function	GO:0003700;GO:0005634;GO:0006355;GO:0043565	4
1199	0	gi|595819917|ref|XP_007204572.1|calcium-dependent protein kinase 28 [Prunus persica]/gi|1139761975|gb|ONH97072.1|hypothetical protein PRUPE_7G168400 [Prunus persica]	protein kinase activity;calcium ion binding;ATP binding;protein phosphorylation	Molecular Function;Molecular Function;Molecular Function;Biological Process	GO:0004672;GO:0005509;GO:0005524;GO:0006468	4
1200	0	gi|1139761825|gb|ONH96922.1|hypothetical protein PRUPE_7G160100 [Prunus persica]/gi|595811902|ref|XP_007203313.1|disease resistance RPP13-like protein 4 [Prunus persica]/gi|1139761826|gb|ONH96923.1|hypothetical protein PRUPE_7G160100 [Prunus persica]	defense response;ADP binding	Biological Process;Molecular Function	GO:0006952;GO:0043531	2
1201	0	gi|596001532|ref|XP_007218178.1|mannose-1-phosphate guanylyltransferase 1 [Prunus persica]/gi|1162525481|ref|XP_020412661.1|mannose-1-phosphate guanylyltransferase 1 [Prunus persica]/gi|645255406|ref|XP_008233488.1|PREDICTED: mannose-1-phosphate guanylyltransferase 1 [Prunus mume]/gi|1139791016|gb|ONI24443.1|hypothetical protein PRUPE_2G240500 [Prunus persica]/gi|645255408|ref|XP_008233489.1|PRED…	mannose-1-phosphate guanylyltransferase (GDP) activity;biosynthetic process	Molecular Function;Biological Process	GO:0008928;GO:0009058	2
1202	0	gi|1162523369|ref|XP_007220408.2|putative ABC transporter C family member 15 [Prunus persica]	ATP binding;integral component of membrane;ATPase activity, coupled to transmembrane movement of substances;transmembrane transport	Molecular Function;Cellular Component;Molecular Function;Biological Process	GO:0005524;GO:0016021;GO:0042626;GO:0055085	4
1203	1.6e-110	gi|645233038|ref|XP_008223151.1|PREDICTED: tubby-like F-box protein 3 [Prunus mume]
1204	3e-101	gi|1162534226|ref|XP_020415736.1|formin-2 isoform X2 [Prunus persica]
1205
1206	0	gi|1139785509|gb|ONI19336.1|hypothetical protein PRUPE_3G272600 [Prunus persica]/gi|1162532898|ref|XP_020415211.1|inositol hexakisphosphate and diphosphoinositol-pentakisphosphate kinase 2 isoform X1 [Prunus persica]	inositol heptakisphosphate kinase activity;phosphorylation	Molecular Function;Biological Process	GO:0000829;GO:0016310	2
1207
1208	0	gi|595850715|ref|XP_007209975.1|UDP-glucose 6-dehydrogenase 5 [Prunus persica]/gi|1139774350|gb|ONI08822.1|hypothetical protein PRUPE_5G202800 [Prunus persica]	polysaccharide biosynthetic process;UDP-glucose 6-dehydrogenase activity;NAD binding;oxidation-reduction process	Biological Process;Molecular Function;Molecular Function;Biological Process	GO:0000271;GO:0003979;GO:0051287;GO:0055114	4
1209	5.8e-85	gi|595826988|ref|XP_007205663.1|GDT1-like protein 3 [Prunus persica]/gi|1139770424|gb|ONI05187.1|hypothetical protein PRUPE_6G360700 [Prunus persica]/gi|1139770423|gb|ONI05186.1|hypothetical protein PRUPE_6G360700 [Prunus persica]	integral component of membrane	Cellular Component	GO:0016021	1
1210
1211
1212	0	gi|1139758370|gb|ONH93827.1|hypothetical protein PRUPE_8G255300 [Prunus persica]/gi|1139758369|gb|ONH93826.1|hypothetical protein PRUPE_8G255300 [Prunus persica]/gi|595796934|ref|XP_007201217.1|peroxisome biogenesis protein 6 [Prunus persica]	ATP binding	Molecular Function	GO:0005524	1
1213	1.4e-47	gi|645258709|ref|XP_008235011.1|PREDICTED: peroxisome biogenesis protein 6 [Prunus mume]	ATP binding	Molecular Function	GO:0005524	1
1214	0	gi|1139769284|gb|ONI04047.1|hypothetical protein PRUPE_6G298800 [Prunus persica]/gi|1162561864|ref|XP_007206569.2|uncharacterized protein LOC18772050 [Prunus persica]	aspartic-type endopeptidase activity;proteolysis;integral component of membrane	Molecular Function;Biological Process;Cellular Component	GO:0004190;GO:0006508;GO:0016021	3
1215
1216	1.7e-142	gi|1162550765|ref|XP_020417173.1|tubby-like F-box protein 7 isoform X2 [Prunus persica]
1217	6.7e-84	gi|1139794953|gb|ONI27571.1|hypothetical protein PRUPE_1G095100 [Prunus persica]/gi|1139794951|gb|ONI27569.1|hypothetical protein PRUPE_1G095100 [Prunus persica]/gi|1139794952|gb|ONI27570.1|hypothetical protein PRUPE_1G095100 [Prunus persica]	protein transport;integral component of membrane	Biological Process;Cellular Component	GO:0015031;GO:0016021	2
1218	0	gi|595999593|ref|XP_007218006.1|enolase [Prunus persica]/gi|1139791689|gb|ONI25116.1|hypothetical protein PRUPE_2G281900 [Prunus persica]	phosphopyruvate hydratase complex;magnesium ion binding;phosphopyruvate hydratase activity;glycolytic process	Cellular Component;Molecular Function;Molecular Function;Biological Process	GO:0000015;GO:0000287;GO:0004634;GO:0006096	4
1219	1.1e-33	gi|1139770955|gb|ONI05427.1|hypothetical protein PRUPE_5G006800 [Prunus persica]/gi|595849392|ref|XP_007209715.1|outer envelope pore protein 21, chloroplastic [Prunus persica]	voltage-gated anion channel activity;regulation of anion transport;anion transmembrane transport	Molecular Function;Biological Process;Biological Process	GO:0008308;GO:0044070;GO:0098656	3
1220	0	gi|1139760797|gb|ONH95894.1|hypothetical protein PRUPE_7G094300 [Prunus persica]/gi|595817723|ref|XP_007204251.1|BEL1-like homeodomain protein 1 [Prunus persica]/gi|1162569191|ref|XP_020423343.1|BEL1-like homeodomain protein 1 [Prunus persica]	DNA binding;nucleus;regulation of transcription, DNA-templated	Molecular Function;Cellular Component;Biological Process	GO:0003677;GO:0005634;GO:0006355	3
1221	1.7e-143	gi|1139754366|gb|ONH89823.1|hypothetical protein PRUPE_8G018400 [Prunus persica]	zinc ion binding;oxidoreductase activity;oxidation-reduction process	Molecular Function;Molecular Function;Biological Process	GO:0008270;GO:0016491;GO:0055114	3
1222	3.8e-144	gi|1139756737|gb|ONH92194.1|hypothetical protein PRUPE_8G161700 [Prunus persica]/gi|595793097|ref|XP_007200297.1|putative amidase C869.01 [Prunus persica]/gi|1139756738|gb|ONH92195.1|hypothetical protein PRUPE_8G161700 [Prunus persica]
1223
1224	0	gi|595796971|ref|XP_007201222.1|DNA polymerase V [Prunus persica]/gi|1139755345|gb|ONH90802.1|hypothetical protein PRUPE_8G075100 [Prunus persica]	DNA binding;DNA-directed DNA polymerase activity;transcription, DNA-templated;DNA biosynthetic process	Molecular Function;Molecular Function;Biological Process;Biological Process	GO:0003677;GO:0003887;GO:0006351;GO:0071897	4
1225	8.2e-102	gi|1139785450|gb|ONI19277.1|hypothetical protein PRUPE_3G269100 [Prunus persica]/gi|645249449|ref|XP_008230756.1|PREDICTED: 40S ribosomal protein S9-2 [Prunus mume]/gi|595943782|ref|XP_007215987.1|40S ribosomal protein S9-2 [Prunus persica]	structural constituent of ribosome;translation;small ribosomal subunit;rRNA binding	Molecular Function;Biological Process;Cellular Component;Molecular Function	GO:0003735;GO:0006412;GO:0015935;GO:0019843	4
1226
1227	0	gi|1139761699|gb|ONH96796.1|hypothetical protein PRUPE_7G152800 [Prunus persica]/gi|1162569986|ref|XP_020423614.1|F-box protein At5g07610 [Prunus persica]
1228	1.4e-79	gi|32526568|emb|CAD42909.1|catalase [Prunus persica]	catalase activity;response to oxidative stress;heme binding;hydrogen peroxide catabolic process;metal ion binding;oxidation-reduction process;cellular oxidant detoxification	Molecular Function;Biological Process;Molecular Function;Biological Process;Molecular Function;Biological Process;Biological Process	GO:0004096;GO:0006979;GO:0020037;GO:0042744;GO:0046872;GO:0055114;GO:0098869	7
1229
1230	1.1e-145	gi|1139757481|gb|ONH92938.1|hypothetical protein PRUPE_8G203600 [Prunus persica]/gi|1162575866|ref|XP_020425608.1|desumoylating isopeptidase 1 [Prunus persica]/gi|1139757482|gb|ONH92939.1|hypothetical protein PRUPE_8G203600 [Prunus persica]/gi|1139757480|gb|ONH92937.1|hypothetical protein PRUPE_8G203600 [Prunus persica]
1231	1.5e-109	gi|1139794511|gb|ONI27129.1|hypothetical protein PRUPE_1G069400 [Prunus persica]/gi|596138420|ref|XP_007222383.1|pre-mRNA splicing factor SR-like 1 isoform X1 [Prunus persica]
1232
1233
1234	6.7e-85	gi|595927943|ref|XP_007215106.1|uncharacterized protein LOC18782845 [Prunus persica]/gi|1139781196|gb|ONI15023.1|hypothetical protein PRUPE_3G021500 [Prunus persica]/gi|1139781194|gb|ONI15021.1|hypothetical protein PRUPE_3G021500 [Prunus persica]/gi|595927933|ref|XP_007215105.1|uncharacterized protein LOC18782845 [Prunus persica]/gi|1139781195|gb|ONI15022.1|hypothetical protein PRUPE_3G021500 [Pr…
1235	2.6e-59	gi|1139776580|gb|ONI10767.1|hypothetical protein PRUPE_4G067300 [Prunus persica]/gi|595913834|ref|XP_007214619.1|probable alpha,alpha-trehalose-phosphate synthase [UDP-forming] 7 [Prunus persica]	catalytic activity;trehalose biosynthetic process	Molecular Function;Biological Process	GO:0003824;GO:0005992	2
1236	0	gi|1139776897|gb|ONI11084.1|hypothetical protein PRUPE_4G086300 [Prunus persica]/gi|595862243|ref|XP_007211358.1|CSC1-like protein ERD4 [Prunus persica]	integral component of membrane	Cellular Component	GO:0016021	1
1237	0	gi|596295487|ref|XP_007227012.1|prolyl endopeptidase isoform X2 [Prunus persica]/gi|1139799653|gb|ONI32271.1|hypothetical protein PRUPE_1G357500 [Prunus persica]	serine-type endopeptidase activity;proteolysis;serine-type exopeptidase activity	Molecular Function;Biological Process;Molecular Function	GO:0004252;GO:0006508;GO:0070008	3
1238	2.3e-89	gi|1162534192|ref|XP_020415724.1|nodulation receptor kinase isoform X2 [Prunus persica]	protein serine/threonine kinase activity;ATP binding;protein phosphorylation;integral component of membrane	Molecular Function;Molecular Function;Biological Process;Cellular Component	GO:0004674;GO:0005524;GO:0006468;GO:0016021	4
1239	0	gi|1139802645|gb|ONI35263.1|hypothetical protein PRUPE_1G526200 [Prunus persica]/gi|1162516604|ref|XP_020409773.1|serine/threonine-protein kinase PEPKR2 [Prunus persica]/gi|1139802647|gb|ONI35265.1|hypothetical protein PRUPE_1G526200 [Prunus persica]/gi|1139802646|gb|ONI35264.1|hypothetical protein PRUPE_1G526200 [Prunus persica]/gi|596157401|ref|XP_007222819.1|serine/threonine-protein kinase PEP…	protein serine/threonine kinase activity;ATP binding;protein phosphorylation	Molecular Function;Molecular Function;Biological Process	GO:0004674;GO:0005524;GO:0006468	3
1240	0	gi|1162523996|ref|XP_020412123.1|ERAD-associated E3 ubiquitin-protein ligase HRD1B isoform X1 [Prunus persica]	integral component of membrane	Cellular Component	GO:0016021	1
1241	7.3e-108	gi|1220100906|ref|XP_021802423.1|protein mago nashi homolog [Prunus avium]/gi|596048802|ref|XP_007220423.1|protein mago nashi homolog [Prunus persica]/gi|1139789070|gb|ONI22497.1|hypothetical protein PRUPE_2G133100 [Prunus persica]/gi|645253258|ref|XP_008232495.1|PREDICTED: protein mago nashi homolog [Prunus mume]	nucleus	Cellular Component	GO:0005634	1
1242	0	gi|1139769215|gb|ONI03978.1|hypothetical protein PRUPE_6G294600 [Prunus persica]/gi|1162566184|ref|XP_007205252.2|transmembrane protein 87B [Prunus persica]	integral component of membrane	Cellular Component	GO:0016021	1
1243	1.2e-137	gi|390098834|gb|AFL48190.1|C-repeat binding factor 1 [Prunus dulcis]	DNA binding;DNA binding transcription factor activity;nucleus;regulation of transcription, DNA-templated	Molecular Function;Molecular Function;Cellular Component;Biological Process	GO:0003677;GO:0003700;GO:0005634;GO:0006355	4
1244	1.9e-158	gi|595851803|ref|XP_007210188.1|dehydration-responsive element-binding protein 1A [Prunus persica]/gi|1139772466|gb|ONI06938.1|hypothetical protein PRUPE_5G090200 [Prunus persica]/gi|488468902|gb|AGL07693.1|CBF/DREB 4 [Prunus persica]	DNA binding;DNA binding transcription factor activity;nucleus;regulation of transcription, DNA-templated	Molecular Function;Molecular Function;Cellular Component;Biological Process	GO:0003677;GO:0003700;GO:0005634;GO:0006355	4
1245	0	gi|1139765416|gb|ONI00179.1|hypothetical protein PRUPE_6G072800 [Prunus persica]/gi|595827485|ref|XP_007205709.1|uncharacterized protein C24B11.05 [Prunus persica]	metabolic process;hydrolase activity	Biological Process;Molecular Function	GO:0008152;GO:0016787	2
1246	9.9e-172	gi|1139775734|gb|ONI09921.1|hypothetical protein PRUPE_4G018500 [Prunus persica]/gi|1139775732|gb|ONI09919.1|hypothetical protein PRUPE_4G018500 [Prunus persica]/gi|595865474|ref|XP_007211958.1|aminomethyltransferase, mitochondrial [Prunus persica]/gi|1139775733|gb|ONI09920.1|hypothetical protein PRUPE_4G018500 [Prunus persica]	aminomethyltransferase activity;mitochondrion;glycine catabolic process;transaminase activity;methylation	Molecular Function;Cellular Component;Biological Process;Molecular Function;Biological Process	GO:0004047;GO:0005739;GO:0006546;GO:0008483;GO:0032259	5
1247	3e-34	gi|1139778083|gb|ONI12270.1|hypothetical protein PRUPE_4G155000 [Prunus persica]/gi|595912430|ref|XP_007214442.1|protein SRG1 [Prunus persica]	oxidoreductase activity;metal ion binding;oxidation-reduction process	Molecular Function;Molecular Function;Biological Process	GO:0016491;GO:0046872;GO:0055114	3
1248	0	gi|1162552331|ref|XP_020417719.1|mitogen-activated protein kinase 19 [Prunus persica]/gi|1139778079|gb|ONI12266.1|hypothetical protein PRUPE_4G154700 [Prunus persica]	MAPK cascade;MAP kinase activity;ATP binding;intracellular	Biological Process;Molecular Function;Molecular Function;Cellular Component	GO:0000165;GO:0004707;GO:0005524;GO:0005622	4
1249	0	gi|1162510295|ref|XP_020409538.1|UDP-glycosyltransferase 74G1-like [Prunus persica]/gi|1139753574|gb|ONH89464.1|hypothetical protein PRUPE_I000900 [Prunus persica]	metabolic process;transferase activity, transferring hexosyl groups	Biological Process;Molecular Function	GO:0008152;GO:0016758	2
1250	7.5e-113	gi|1098756105|ref|XP_018841699.1|PREDICTED: ras-related protein RABE1c-like [Juglans regia]/gi|1098756108|ref|XP_018841700.1|PREDICTED: ras-related protein RABE1c-like [Juglans regia]	GTPase activity;GTP binding	Molecular Function;Molecular Function	GO:0003924;GO:0005525	2
1251
1252	0	gi|1162570376|ref|XP_020423756.1|ubiquitin carboxyl-terminal hydrolase 12 isoform X4 [Prunus persica]/gi|1139760628|gb|ONH95725.1|hypothetical protein PRUPE_7G087600 [Prunus persica]	ubiquitin-dependent protein catabolic process;protein deubiquitination;thiol-dependent ubiquitinyl hydrolase activity	Biological Process;Biological Process;Molecular Function	GO:0006511;GO:0016579;GO:0036459	3
1253	0	gi|1139791798|gb|ONI25225.1|hypothetical protein PRUPE_2G290100 [Prunus persica]/gi|1139791797|gb|ONI25224.1|hypothetical protein PRUPE_2G290100 [Prunus persica]/gi|1162525623|ref|XP_020412704.1|serine/arginine-rich splicing factor RS41 isoform X1 [Prunus persica]/gi|1162525625|ref|XP_020412705.1|serine/arginine-rich splicing factor RS41 isoform X1 [Prunus persica]	mRNA splicing, via spliceosome;RNA binding;spliceosomal complex	Biological Process;Molecular Function;Cellular Component	GO:0000398;GO:0003723;GO:0005681	3
1254	1.1e-155	gi|595795200|ref|XP_007200977.1|VAN3-binding protein isoform X1 [Prunus persica]/gi|1139758069|gb|ONH93526.1|hypothetical protein PRUPE_8G235800 [Prunus persica]	auxin-activated signaling pathway;phloem or xylem histogenesis;leaf vascular tissue pattern formation	Biological Process;Biological Process;Biological Process	GO:0009734;GO:0010087;GO:0010305	3
1255	9.4e-174	gi|1220081293|ref|XP_021827254.1|TMV resistance protein N-like [Prunus avium]	ADP binding	Molecular Function	GO:0043531	1
1256	0	gi|1220081293|ref|XP_021827254.1|TMV resistance protein N-like [Prunus avium]	protein binding;signal transduction;ADP binding	Molecular Function;Biological Process;Molecular Function	GO:0005515;GO:0007165;GO:0043531	3
1257	1e-121	gi|657997819|ref|XP_008391300.1|PREDICTED: ESCRT-related protein CHMP1B [Malus domestica]	vacuolar transport	Biological Process	GO:0007034	1
1258	3.4e-147	gi|1220081293|ref|XP_021827254.1|TMV resistance protein N-like [Prunus avium]	ADP binding	Molecular Function	GO:0043531	1
1259	4.9e-126	gi|645268898|ref|XP_008239746.1|PREDICTED: serine/threonine-protein kinase STY8-like [Prunus mume]	protein kinase activity;signal transducer activity;ATP binding;intracellular;protein phosphorylation;intracellular signal transduction	Molecular Function;Molecular Function;Molecular Function;Cellular Component;Biological Process;Biological Process	GO:0004672;GO:0004871;GO:0005524;GO:0005622;GO:0006468;GO:0035556	6
1260
1261	2.6e-107	gi|645229933|ref|XP_008221692.1|PREDICTED: uncharacterized protein At1g27050 [Prunus mume]	RNA binding	Molecular Function	GO:0003723	1
1262	2.5e-116	gi|109940162|sp|P49199.2|RS8_ORYSJRecName: Full=40S ribosomal protein S8/gi|47848087|dbj|BAD21871.1|putative 40S ribosomal protein S8 [Oryza sativa Japonica Group]/gi|1002246638|ref|XP_015627504.1|PREDICTED: 40S ribosomal protein S8 [Oryza sativa Japonica Group]/gi|215734981|dbj|BAG95703.1|unnamed protein product [Oryza sativa Japonica Group]/gi|218190769|gb|EEC73196.1|hypothetical protein OsI_07…	maturation of SSU-rRNA from tricistronic rRNA transcript (SSU-rRNA, 5.8S rRNA, LSU-rRNA);structural constituent of ribosome;translation;cytosolic small ribosomal subunit	Biological Process;Molecular Function;Biological Process;Cellular Component	GO:0000462;GO:0003735;GO:0006412;GO:0022627	4
1263	0	gi|645222032|ref|XP_008246401.1|PREDICTED: acyl-CoA-binding domain-containing protein 4 [Prunus mume]	fatty-acyl-CoA binding;protein binding	Molecular Function;Molecular Function	GO:0000062;GO:0005515	2
1264	2.3e-156	gi|1139790954|gb|ONI24381.1|hypothetical protein PRUPE_2G237400 [Prunus persica]/gi|596004285|ref|XP_007218299.1|uncharacterized protein LOC18786024 isoform X1 [Prunus persica]	RNA methylation;methyltransferase activity	Biological Process;Molecular Function	GO:0001510;GO:0008168	2
1265	0	gi|595852934|ref|XP_007210402.1|ribonuclease TUDOR 1 [Prunus persica]/gi|1139773304|gb|ONI07776.1|hypothetical protein PRUPE_5G139000 [Prunus persica]/gi|1139773305|gb|ONI07777.1|hypothetical protein PRUPE_5G139000 [Prunus persica]	RISC complex;gene silencing by RNA	Cellular Component;Biological Process	GO:0016442;GO:0031047	2
1266	1.2e-121	gi|1139791720|gb|ONI25147.1|hypothetical protein PRUPE_2G284200 [Prunus persica]	RNA binding;helicase activity;ATP binding;nucleus	Molecular Function;Molecular Function;Molecular Function;Cellular Component	GO:0003723;GO:0004386;GO:0005524;GO:0005634	4
1267	1.2e-36	gi|197725645|gb|ACH73029.1|coproporphyrinogen III oxidase, partial [Ziziphus jujuba]	coproporphyrinogen oxidase activity;porphyrin-containing compound biosynthetic process;oxidation-reduction process	Molecular Function;Biological Process;Biological Process	GO:0004109;GO:0006779;GO:0055114	3
1268	7.7e-112	gi|1220092010|ref|XP_021832847.1|UBX domain-containing protein 4-like, partial [Prunus avium]	nucleic acid binding	Molecular Function	GO:0003676	1
1269	0	gi|1139788718|gb|ONI22145.1|hypothetical protein PRUPE_2G110200 [Prunus persica]/gi|596021952|ref|XP_007219059.1|probable serine/threonine-protein kinase At4g35230 [Prunus persica]	protein kinase activity;protein binding;ATP binding;protein phosphorylation	Molecular Function;Molecular Function;Molecular Function;Biological Process	GO:0004672;GO:0005515;GO:0005524;GO:0006468	4
1270	0	gi|645257258|ref|XP_008234331.1|PREDICTED: subtilisin-like protease SBT1.3 [Prunus mume]	serine-type endopeptidase activity;proteolysis	Molecular Function;Biological Process	GO:0004252;GO:0006508	2
1271	2.5e-155	gi|595829358|ref|XP_007205861.1|60S ribosomal protein L10 [Prunus persica]/gi|645215577|ref|XP_008239159.1|PREDICTED: 60S ribosomal protein L10-like [Prunus mume]/gi|1139764849|gb|ONH99611.1|hypothetical protein PRUPE_6G039000 [Prunus persica]/gi|1220042167|ref|XP_021806887.1|60S ribosomal protein L10-like [Prunus avium]	structural constituent of ribosome;ribosome;translation	Molecular Function;Cellular Component;Biological Process	GO:0003735;GO:0005840;GO:0006412	3
1272	2.2e-114	gi|1162520163|ref|XP_020410885.1|E3 ubiquitin-protein ligase RNF185 [Prunus persica]/gi|1139800140|gb|ONI32758.1|hypothetical protein PRUPE_1G384000 [Prunus persica]	integral component of membrane	Cellular Component	GO:0016021	1
1273	0	gi|1139759741|gb|ONH94838.1|hypothetical protein PRUPE_7G034000 [Prunus persica]	protein binding	Molecular Function	GO:0005515	1
1274	0	gi|1139796823|gb|ONI29441.1|hypothetical protein PRUPE_1G198300 [Prunus persica]/gi|596144699|ref|XP_007222618.1|hydroxyacylglutathione hydrolase 2, mitochondrial [Prunus persica]/gi|1220084106|ref|XP_021828742.1|hydroxyacylglutathione hydrolase 2, mitochondrial-like [Prunus avium]	hydroxyacylglutathione hydrolase activity;methylglyoxal catabolic process to D-lactate via S-lactoyl-glutathione	Molecular Function;Biological Process	GO:0004416;GO:0019243	2
1275	0	gi|1162547533|ref|XP_020416650.1|protein PAT1 homolog 1 isoform X1 [Prunus persica]/gi|1139784132|gb|ONI17959.1|hypothetical protein PRUPE_3G188000 [Prunus persica]
1276	1.2e-85	gi|1139797018|gb|ONI29636.1|hypothetical protein PRUPE_1G207000 [Prunus persica]/gi|596164770|ref|XP_007222982.1|eukaryotic translation initiation factor 2A [Prunus persica]	translation initiation factor activity;protein binding;translational initiation;regulation of translation	Molecular Function;Molecular Function;Biological Process;Biological Process	GO:0003743;GO:0005515;GO:0006413;GO:0006417	4
1277	3.3e-75	gi|1139799490|gb|ONI32108.1|hypothetical protein PRUPE_1G348700 [Prunus persica]/gi|1162512153|ref|XP_007222154.2|uncharacterized protein LOC18790132 [Prunus persica]	integral component of membrane	Cellular Component	GO:0016021	1
1278	0	gi|1162555625|ref|XP_007211899.2|uncharacterized protein At4g18257 [Prunus persica]/gi|1139776770|gb|ONI10957.1|hypothetical protein PRUPE_4G078700 [Prunus persica]
1279	4.7e-36	gi|1027086181|ref|XP_016652344.1|PREDICTED: (+)-neomenthol dehydrogenase-like isoform X2 [Prunus mume]	oxidoreductase activity;oxidation-reduction process	Molecular Function;Biological Process	GO:0016491;GO:0055114	2
1280	1.7e-36	gi|1027086181|ref|XP_016652344.1|PREDICTED: (+)-neomenthol dehydrogenase-like isoform X2 [Prunus mume]	oxidoreductase activity;oxidation-reduction process	Molecular Function;Biological Process	GO:0016491;GO:0055114	2
1281	7.8e-47	gi|645267350|ref|XP_008239031.1|PREDICTED: uncharacterized protein LOC103337641 [Prunus mume]
1282	0	gi|1139796389|gb|ONI29007.1|hypothetical protein PRUPE_1G175000 [Prunus persica]/gi|1162520329|ref|XP_007222029.2|MACPF domain-containing protein At4g24290 [Prunus persica]
1283	4.5e-25	gi|1139760624|gb|ONH95721.1|hypothetical protein PRUPE_7G087500, partial [Prunus persica]	structural constituent of ribosome;ribosome;translation	Molecular Function;Cellular Component;Biological Process	GO:0003735;GO:0005840;GO:0006412	3
1284	0	gi|1139801592|gb|ONI34210.1|hypothetical protein PRUPE_1G468400 [Prunus persica]/gi|1162515736|ref|XP_020426345.1|transcriptional corepressor LEUNIG isoform X3 [Prunus persica]/gi|1139801593|gb|ONI34211.1|hypothetical protein PRUPE_1G468400 [Prunus persica]	protein binding	Molecular Function	GO:0005515	1
1285	9.9e-157	gi|645265343|ref|XP_008238107.1|PREDICTED: MOB kinase activator-like 1A [Prunus mume]/gi|1220045506|ref|XP_021808654.1|MOB kinase activator-like 1A [Prunus avium]/gi|595848753|ref|XP_007209591.1|MOB kinase activator-like 1A [Prunus persica]/gi|1139771265|gb|ONI05737.1|hypothetical protein PRUPE_5G022100 [Prunus persica]
1286	4.4e-149	gi|1139800071|gb|ONI32689.1|hypothetical protein PRUPE_1G379800 [Prunus persica]/gi|1139800069|gb|ONI32687.1|hypothetical protein PRUPE_1G379800 [Prunus persica]/gi|596178951|ref|XP_007223256.1|random slug protein 5 [Prunus persica]/gi|1139800070|gb|ONI32688.1|hypothetical protein PRUPE_1G379800 [Prunus persica]/gi|1162513872|ref|XP_020420538.1|random slug protein 5 [Prunus persica]/gi|1162513874…
1287	0	gi|596044881|ref|XP_007220208.1|heat shock cognate 70 kDa protein 2 [Prunus persica]/gi|1139790886|gb|ONI24313.1|hypothetical protein PRUPE_2G233500 [Prunus persica]	ATP binding	Molecular Function	GO:0005524	1
1288	3.9e-100	gi|645246853|ref|XP_008229547.1|PREDICTED: probable methyltransferase PMT14 [Prunus mume]/gi|645246855|ref|XP_008229548.1|PREDICTED: probable methyltransferase PMT14 [Prunus mume]/gi|645246851|ref|XP_008229546.1|PREDICTED: probable methyltransferase PMT14 [Prunus mume]	endosome;vacuolar membrane;trans-Golgi network;methyltransferase activity;plant-type cell wall;integral component of membrane;methylation	Cellular Component;Cellular Component;Cellular Component;Molecular Function;Cellular Component;Cellular Component;Biological Process	GO:0005768;GO:0005774;GO:0005802;GO:0008168;GO:0009505;GO:0016021;GO:0032259	7
1289	0	gi|595998249|ref|XP_007217937.1|nematode resistance protein-like HSPRO2 [Prunus persica]/gi|1139791141|gb|ONI24568.1|hypothetical protein PRUPE_2G247600 [Prunus persica]	defense response;tryptophan catabolic process to kynurenine;heme binding;metal ion binding	Biological Process;Biological Process;Molecular Function;Molecular Function	GO:0006952;GO:0019441;GO:0020037;GO:0046872	4
1290	4.7e-127	gi|1220038160|ref|XP_021804785.1|uncharacterized protein LOC110749073 [Prunus avium]
1291	0	gi|1220038522|ref|XP_021804975.1|conserved oligomeric Golgi complex subunit 3 isoform X1 [Prunus avium]	cis-Golgi network;cytosol;intracellular protein transport;Golgi organization;pollen tube growth;membrane;Golgi transport complex;Golgi vesicle transport	Cellular Component;Cellular Component;Biological Process;Biological Process;Biological Process;Cellular Component;Cellular Component;Biological Process	GO:0005801;GO:0005829;GO:0006886;GO:0007030;GO:0009860;GO:0016020;GO:0017119;GO:0048193	8
1292	0	gi|548859412|gb|ERN17092.1|hypothetical protein AMTR_s00044p00088410 [Amborella trichopoda]	ATP binding	Molecular Function	GO:0005524	1
1293	0	gi|1162524877|ref|XP_020412441.1|protein HESO1 isoform X2 [Prunus persica]	nucleotidyltransferase activity	Molecular Function	GO:0016779	1
1294
1295	0	gi|1162556983|ref|XP_020419313.1|ras GTPase-activating protein-binding protein 1 isoform X2 [Prunus persica]	RNA binding	Molecular Function	GO:0003723	1
1296	0	gi|1139764992|gb|ONH99754.1|hypothetical protein PRUPE_6G048200 [Prunus persica]/gi|1162564141|ref|XP_007208008.2|sorting nexin 2B [Prunus persica]	phosphatidylinositol binding	Molecular Function	GO:0035091	1
1297	1.9e-40	gi|645250956|ref|XP_008231456.1|PREDICTED: protein OBERON 4 [Prunus mume]
1298	9e-13	gi|1098839482|ref|XP_018826421.1|PREDICTED: protein indeterminate-domain 2-like [Juglans regia]	nucleic acid binding;metal ion binding	Molecular Function;Molecular Function	GO:0003676;GO:0046872	2
1299	3.9e-68	gi|1139778190|gb|ONI12377.1|hypothetical protein PRUPE_4G160200 [Prunus persica]
1300	2.2e-78	gi|595941294|ref|XP_007215863.1|aquaporin TIP2-1 [Prunus persica]/gi|1139781998|gb|ONI15825.1|hypothetical protein PRUPE_3G063500 [Prunus persica]	channel activity;membrane;transmembrane transport	Molecular Function;Cellular Component;Biological Process	GO:0015267;GO:0016020;GO:0055085	3
1301	3.9e-117	gi|1139762431|gb|ONH97528.1|hypothetical protein PRUPE_7G195000 [Prunus persica]/gi|595815202|ref|XP_007203874.1|probable polygalacturonase [Prunus persica]	polygalacturonase activity;extracellular region;carbohydrate metabolic process;cell wall organization	Molecular Function;Cellular Component;Biological Process;Biological Process	GO:0004650;GO:0005576;GO:0005975;GO:0071555	4
1302	0	gi|1162529791|ref|XP_020414152.1|DUF724 domain-containing protein 3 isoform X1 [Prunus persica]
1303	3e-57	gi|595837544|ref|XP_007207479.1|NAC domain-containing protein 90 [Prunus persica]/gi|1139766578|gb|ONI01341.1|hypothetical protein PRUPE_6G134400 [Prunus persica]	DNA binding;nucleus;regulation of transcription, DNA-templated	Molecular Function;Cellular Component;Biological Process	GO:0003677;GO:0005634;GO:0006355	3
1304	0	gi|1139775962|gb|ONI10149.1|hypothetical protein PRUPE_4G030500 [Prunus persica]/gi|1162551339|ref|XP_020417386.1|pentatricopeptide repeat-containing protein At3g13160, mitochondrial [Prunus persica]	protein binding	Molecular Function	GO:0005515	1
1305	1.8e-79	gi|1027087848|ref|XP_008246222.2|PREDICTED: (3S,6E)-nerolidol synthase 1-like, partial [Prunus mume]	magnesium ion binding;terpene synthase activity;S-linalool synthase activity;monoterpene biosynthetic process	Molecular Function;Molecular Function;Molecular Function;Biological Process	GO:0000287;GO:0010333;GO:0034007;GO:0043693	4
1306	2.1e-106	gi|1220073781|ref|XP_021823401.1|BAG family molecular chaperone regulator 7 [Prunus avium]
1307	0	gi|1139787943|gb|ONI21370.1|hypothetical protein PRUPE_2G061600 [Prunus persica]/gi|1162529364|ref|XP_020414012.1|DUF724 domain-containing protein 7 [Prunus persica]
1308	0	gi|595792377|ref|XP_007199937.1|probable inactive patatin-like protein 9 [Prunus persica]/gi|1139758131|gb|ONH93588.1|hypothetical protein PRUPE_8G240600 [Prunus persica]	lipid catabolic process;hydrolase activity	Biological Process;Molecular Function	GO:0016042;GO:0016787	2
1309	1.8e-117	gi|1139790995|gb|ONI24422.1|hypothetical protein PRUPE_2G239800 [Prunus persica]	nucleotidyltransferase activity	Molecular Function	GO:0016779	1
1310	4.3e-101	gi|595865390|ref|XP_007211942.1|proteasome subunit alpha type-5 [Prunus persica]/gi|1139777357|gb|ONI11544.1|hypothetical protein PRUPE_4G112400 [Prunus persica]/gi|645238763|ref|XP_008225828.1|PREDICTED: proteasome subunit alpha type-5 [Prunus mume]	threonine-type endopeptidase activity;nucleus;cytoplasm;proteasome core complex, alpha-subunit complex;defense response to bacterium;proteasome-mediated ubiquitin-dependent protein catabolic process;defense response to fungus	Molecular Function;Cellular Component;Cellular Component;Cellular Component;Biological Process;Biological Process;Biological Process	GO:0004298;GO:0005634;GO:0005737;GO:0019773;GO:0042742;GO:0043161;GO:0050832	7
1311	1.5e-108	gi|1027109525|ref|XP_016651113.1|PREDICTED: 60S ribosomal protein L13-1 [Prunus mume]/gi|645265225|ref|XP_008238048.1|PREDICTED: 60S ribosomal protein L13-1 [Prunus mume]	structural constituent of ribosome;ribosome;translation	Molecular Function;Cellular Component;Biological Process	GO:0003735;GO:0005840;GO:0006412	3
1312	0	gi|1220039861|ref|XP_021805688.1|EID1-like F-box protein 3 [Prunus avium]
1313	1.8e-121	gi|595850500|ref|XP_007209929.1|glutamate decarboxylase 4 [Prunus persica]/gi|1139774997|gb|ONI09469.1|hypothetical protein PRUPE_5G240300 [Prunus persica]	glutamate decarboxylase activity;glutamate metabolic process;pyridoxal phosphate binding	Molecular Function;Biological Process;Molecular Function	GO:0004351;GO:0006536;GO:0030170	3
1314	0	gi|645246182|ref|XP_008229233.1|PREDICTED: protein AAR2 homolog [Prunus mume]
1315	0	gi|1139761154|gb|ONH96251.1|hypothetical protein PRUPE_7G116500 [Prunus persica]/gi|595805110|ref|XP_007202254.1|fructose-bisphosphate aldolase 1, cytoplasmic [Prunus persica]	fructose-bisphosphate aldolase activity;glycolytic process	Molecular Function;Biological Process	GO:0004332;GO:0006096	2
1316	0	gi|1139799428|gb|ONI32046.1|hypothetical protein PRUPE_1G346000 [Prunus persica]/gi|596285488|ref|XP_007225463.1|MAP3K epsilon protein kinase 1 [Prunus persica]	protein kinase activity;protein binding;ATP binding;protein phosphorylation	Molecular Function;Molecular Function;Molecular Function;Biological Process	GO:0004672;GO:0005515;GO:0005524;GO:0006468	4
1317	7.7e-25	gi|1220058429|ref|XP_021815398.1|F-box protein At1g61340-like [Prunus avium]
1318	7.1e-53	gi|1220038578|ref|XP_021805008.1|uncharacterized protein LOC110749247 [Prunus avium]/gi|1220038576|ref|XP_021805007.1|uncharacterized protein LOC110749247 [Prunus avium]	protein dimerization activity	Molecular Function	GO:0046983	1
1319
1320	0	gi|1139762560|gb|ONH97657.1|hypothetical protein PRUPE_7G204100 [Prunus persica]/gi|1162571794|ref|XP_007203980.2|myosin-17 [Prunus persica]	microtubule motor activity;actin binding;ATP binding;actin filament organization;microtubule-based movement;microtubule binding;myosin complex	Molecular Function;Molecular Function;Molecular Function;Biological Process;Biological Process;Molecular Function;Cellular Component	GO:0003777;GO:0003779;GO:0005524;GO:0007015;GO:0007018;GO:0008017;GO:0016459	7
1321
1322	7.5e-162	gi|1139799716|gb|ONI32334.1|hypothetical protein PRUPE_1G361900 [Prunus persica]/gi|1162514002|ref|XP_007223323.2|GDSL esterase/lipase EXL3 [Prunus persica]	lipid metabolic process;integral component of membrane;lipase activity	Biological Process;Cellular Component;Molecular Function	GO:0006629;GO:0016021;GO:0016298	3
1323	4.9e-125	gi|297736783|emb|CBI25984.3|unnamed protein product, partial [Vitis vinifera]	GTP binding;intracellular;small GTPase mediated signal transduction	Molecular Function;Cellular Component;Biological Process	GO:0005525;GO:0005622;GO:0007264	3
1324	2.6e-43	gi|645270602|ref|XP_008240530.1|PREDICTED: 40S ribosomal protein S25 [Prunus mume]/gi|1139788186|gb|ONI21613.1|hypothetical protein PRUPE_2G075600 [Prunus persica]/gi|645252045|ref|XP_008231944.1|PREDICTED: 40S ribosomal protein S25 [Prunus mume]/gi|595808592|ref|XP_007202782.1|40S ribosomal protein S25 [Prunus persica]/gi|1139759141|gb|ONH94238.1|hypothetical protein PRUPE_7G005700 [Prunus persi…	ribosome	Cellular Component	GO:0005840	1
1325	2e-180	gi|1139799731|gb|ONI32349.1|hypothetical protein PRUPE_1G362800 [Prunus persica]/gi|1139799732|gb|ONI32350.1|hypothetical protein PRUPE_1G362800 [Prunus persica]/gi|1162514947|ref|XP_020423811.1|uncharacterized protein LOC18790360 [Prunus persica]
1326	2.1e-171	gi|1162514950|ref|XP_020423822.1|uncharacterized protein LOC18789202 [Prunus persica]/gi|1139799728|gb|ONI32346.1|hypothetical protein PRUPE_1G362500 [Prunus persica]
1327	0	gi|595804870|ref|XP_007202222.1|uncharacterized protein LOC18770029 [Prunus persica]/gi|1139763795|gb|ONH98892.1|hypothetical protein PRUPE_7G271000 [Prunus persica]	response to desiccation	Biological Process	GO:0009269	1
1328	7.7e-74	gi|645277550|ref|XP_008243823.1|PREDICTED: peptidyl-prolyl cis-trans isomerase E [Prunus mume]	protein peptidyl-prolyl isomerization;RNA binding;peptidyl-prolyl cis-trans isomerase activity	Biological Process;Molecular Function;Molecular Function	GO:0000413;GO:0003723;GO:0003755	3
1329	7.3e-36	gi|1139789179|gb|ONI22606.1|hypothetical protein PRUPE_2G139000 [Prunus persica]
1330	6e-23	gi|1220030990|ref|XP_021806815.1|14 kDa proline-rich protein DC2.15-like [Prunus avium]
1331	1.6e-34	gi|645266321|ref|XP_008238562.1|PREDICTED: 14 kDa proline-rich protein DC2.15-like [Prunus mume]/gi|1162559807|ref|XP_020420245.1|14 kDa proline-rich protein DC2.15 [Prunus persica]/gi|1139772179|gb|ONI06651.1|hypothetical protein PRUPE_5G072800 [Prunus persica]
1332
1333	0	gi|1139770364|gb|ONI05127.1|hypothetical protein PRUPE_6G357500 [Prunus persica]/gi|595823273|ref|XP_007205043.1|ferrochelatase-2, chloroplastic [Prunus persica]	ferrochelatase activity;heme biosynthetic process;chloroplast	Molecular Function;Biological Process;Cellular Component	GO:0004325;GO:0006783;GO:0009507	3
1334	1.5e-75	gi|595792381|ref|XP_007199939.1|oleoyl-acyl carrier protein thioesterase 1, chloroplastic [Prunus persica]/gi|723592147|gb|AIX97816.1|fatty acyl-ACP thioesterase A [Prunus sibirica]/gi|1139757385|gb|ONH92842.1|hypothetical protein PRUPE_8G199400 [Prunus persica]	fatty acid biosynthetic process;chloroplast;thiolester hydrolase activity	Biological Process;Cellular Component;Molecular Function	GO:0006633;GO:0009507;GO:0016790	3
1335	0	gi|595896089|ref|XP_007213737.1|187-kDa microtubule-associated protein AIR9 isoform X2 [Prunus persica]/gi|1139776950|gb|ONI11137.1|hypothetical protein PRUPE_4G089200 [Prunus persica]/gi|1162551306|ref|XP_020417374.1|187-kDa microtubule-associated protein AIR9 isoform X1 [Prunus persica]	protein binding	Molecular Function	GO:0005515	1
1336	6.7e-52	gi|1220104699|ref|XP_021804302.1|cell division cycle 20.1, cofactor of APC complex-like [Prunus avium]/gi|1220038184|ref|XP_021804798.1|cell division cycle 20.1, cofactor of APC complex-like [Prunus avium]	anaphase-promoting complex binding;integral component of membrane;ubiquitin-protein transferase activator activity;positive regulation of ubiquitin protein ligase activity	Molecular Function;Cellular Component;Molecular Function;Biological Process	GO:0010997;GO:0016021;GO:0097027;GO:1904668	4
1337	0	gi|1220104699|ref|XP_021804302.1|cell division cycle 20.1, cofactor of APC complex-like [Prunus avium]/gi|1220038184|ref|XP_021804798.1|cell division cycle 20.1, cofactor of APC complex-like [Prunus avium]	anaphase-promoting complex binding;ubiquitin-protein transferase activator activity;positive regulation of ubiquitin protein ligase activity	Molecular Function;Molecular Function;Biological Process	GO:0010997;GO:0097027;GO:1904668	3
1338	0	gi|1139762450|gb|ONH97547.1|hypothetical protein PRUPE_7G196100 [Prunus persica]/gi|595820284|ref|XP_007204639.1|inter alpha-trypsin inhibitor, heavy chain 4 [Prunus persica]	plasma membrane	Cellular Component	GO:0005886	1
1339	0	gi|1139797623|gb|ONI30241.1|hypothetical protein PRUPE_1G239700 [Prunus persica]/gi|596170258|ref|XP_007223077.1|ALBINO3-like protein 1, chloroplastic [Prunus persica]	integral component of membrane;protein insertion into membrane	Cellular Component;Biological Process	GO:0016021;GO:0051205	2
1340	0	gi|1139764239|gb|ONH99001.1|hypothetical protein PRUPE_6G004100 [Prunus persica]/gi|595824133|ref|XP_007205189.1|tubulin alpha-3 chain isoform X1 [Prunus persica]/gi|1220060875|ref|XP_021816676.1|tubulin alpha-3 chain-like isoform X1 [Prunus avium]	GTPase activity;structural constituent of cytoskeleton;GTP binding;cytoplasm;microtubule;cytoskeleton organization;microtubule-based process	Molecular Function;Molecular Function;Molecular Function;Cellular Component;Cellular Component;Biological Process;Biological Process	GO:0003924;GO:0005200;GO:0005525;GO:0005737;GO:0005874;GO:0007010;GO:0007017	7
1341	0	gi|1162575725|ref|XP_007221420.2|exocyst complex component SEC5A [Prunus persica]/gi|1139755060|gb|ONH90517.1|hypothetical protein PRUPE_8G058700 [Prunus persica]	exocyst;Golgi to plasma membrane transport;integral component of membrane	Cellular Component;Biological Process;Cellular Component	GO:0000145;GO:0006893;GO:0016021	3
1342	0	gi|1139763602|gb|ONH98699.1|hypothetical protein PRUPE_7G262200 [Prunus persica]/gi|595815992|ref|XP_007203993.1|ubiquitin carboxyl-terminal hydrolase 23 [Prunus persica]	ubiquitin-dependent protein catabolic process;protein deubiquitination;thiol-dependent ubiquitinyl hydrolase activity	Biological Process;Biological Process;Molecular Function	GO:0006511;GO:0016579;GO:0036459	3
1343	0	gi|1220049685|ref|XP_021810853.1|DEAD-box ATP-dependent RNA helicase 27 [Prunus avium]	RNA binding;helicase activity;ATP binding	Molecular Function;Molecular Function;Molecular Function	GO:0003723;GO:0004386;GO:0005524	3
1344	1.7e-125	gi|1220049657|ref|XP_021810837.1|general transcription factor IIE subunit 1 [Prunus avium]	regulation of transcription, DNA-templated;transcription initiation from RNA polymerase II promoter;sequence-specific DNA binding	Biological Process;Biological Process;Molecular Function	GO:0006355;GO:0006367;GO:0043565	3
1345	7.2e-92	gi|1139795580|gb|ONI28198.1|hypothetical protein PRUPE_1G130300 [Prunus persica]	DNA binding;DNA binding transcription factor activity;nucleus;regulation of transcription, DNA-templated	Molecular Function;Molecular Function;Cellular Component;Biological Process	GO:0003677;GO:0003700;GO:0005634;GO:0006355	4
1346	0	gi|1139797686|gb|ONI30304.1|hypothetical protein PRUPE_1G243000 [Prunus persica]/gi|596154448|ref|XP_007222799.1|glutamate--glyoxylate aminotransferase 2 [Prunus persica]/gi|1139797685|gb|ONI30303.1|hypothetical protein PRUPE_1G243000 [Prunus persica]/gi|1139797687|gb|ONI30305.1|hypothetical protein PRUPE_1G243000 [Prunus persica]/gi|1139797688|gb|ONI30306.1|hypothetical protein PRUPE_1G243000 [P…	catalytic activity;biosynthetic process;pyridoxal phosphate binding	Molecular Function;Biological Process;Molecular Function	GO:0003824;GO:0009058;GO:0030170	3
1347	0	gi|1162558640|ref|XP_020419882.1|kinesin-like protein KIN-14J [Prunus persica]/gi|1162558644|ref|XP_020419884.1|kinesin-like protein KIN-14J [Prunus persica]/gi|1139772634|gb|ONI07106.1|hypothetical protein PRUPE_5G100400 [Prunus persica]/gi|1162558642|ref|XP_020419883.1|kinesin-like protein KIN-14J [Prunus persica]/gi|1139772635|gb|ONI07107.1|hypothetical protein PRUPE_5G100400 [Prunus persica]	microtubule motor activity;ATP binding;microtubule-based movement;microtubule binding	Molecular Function;Molecular Function;Biological Process;Molecular Function	GO:0003777;GO:0005524;GO:0007018;GO:0008017	4
[truncated: 67,014 more rows]
